# Supplementary material for: High-salt diet induces microbiome dysregulation, neuroinflammation and anxiety in the chronic period after mild repetitive closed head injury in adolescent mice
Source: Brain Commun. 2024 May 3;6(4):fcae147. doi: 10.1093/braincomms/fcae147 (PMC11264151; doi:10.1093/braincomms/fcae147)
Supplement: fcae147_Supplementary_Data [file fcae147_supplementary_data.zip]

Archive with 20 entries (20 files):
- Original_submission_decision_letter.pdf
- Original_submission_manuscript.pdf
- Original_submission_Response_to_reviewers_comments.pdf
- Revision_1_ Response_to_reviewers_comments.pdf
- Revision_1_decision_letter.pdf
- Revision_1_manuscript..pdf
- Revision_2_ Response_to_reviewers_comments.pdf
- Revision_2_decision_letter.pdf
- Revision_2_manuscript..pdf
- Revision_3_ Response_to_reviewers_comments.pdf
- Revision_3_decision_letter.pdf
- Revision_3_manuscript.pdf
- Revision_4_decision_letter.pdf
- Supplementary_figures.docx
- Supplementary_Table_1.xlsx
- Supplementary_Table_2.xlsx
- Supplementary_Table_3.xlsx
- Supplementary_Table_4.xlsx
- Supplementary_Table_5.xlsx
- Supplementary_table_legends.docx
