# Supplementary material for: High-salt diet induces microbiome dysregulation, neuroinflammation and anxiety in the chronic period after mild repetitive closed head injury in adolescent mice
Source: Brain Commun. 2024 May 3;6(4):fcae147. doi: 10.1093/braincomms/fcae147 (PMC11264151; doi:10.1093/braincomms/fcae147)
Supplement: fcae147_Supplementary_Data [file fcae147_supplementary_data.zip › Supplementary_Table_1.xlsx]

## Sheet: Sheet 1
Microglia
DESeq2-Normalized Expression Counts
Gene	Sham_ND_1	Sham_ND_2	Sham_ND_3	Sham_ND_4	Sham_ND_5	Sham_HSD_1	Sham_HSD_2	Sham_HSD_3	Sham_HSD_4	Sham_HSD_5	rCHI_ND_1	rCHI_ND_2	rCHI_ND_3	rCHI_ND_4	rCHI_ND_5	rCHI_HSD_1	rCHI_HSD_2	rCHI_HSD_3	rCHI_HSD_4	rCHI_HSD_5
.	110345	104022	128568	100351	119118	109616	118216	101025	111995	113140	116607	108861	113182	88245.5	105986	139784	127824	116492	102549	98751.9
0610007P14Rik	5.23075	2.28416	45.3916	40.3615	0	0.982768	1.0784	3.22209	0	0	70.2967	0	7.98384	5.23147	6.04688	1.13617	30.3981	7.30135	51.2654	13.4654
0610009B22Rik	63.8152	67.3827	74.365	33.6346	29.0313	26.5347	62.5471	51.5534	60.6013	32.6891	41.0064	51.9381	37.6381	50.2221	56.4375	23.8595	34.9016	65.7121	56.1478	59.9824
0610009L18Rik	9.41535	0	0	1.92198	0	0	1.0784	0	3.40457	4.80722	0	1.15418	0	4.18518	4.03125	0	6.75514	0	0	1.22413
0610009O20Rik	153.784	0	51.1863	76.8791	58.0627	171.984	161.76	133.18	72.1769	335.544	185.505	156.968	131.163	124.509	221.719	174.97	155.368	0	145.252	28.155
0610010B08Rik	4.1846	6.85248	0.965779	10.5709	11.794	8.84491	7.54879	5.37015	7.49005	4.80722	7.81075	8.07926	9.12439	8.37035	9.40625	7.95318	5.62928	7.30135	8.54423	5.50859
0610010F05Rik	25.1076	7.99456	24.1445	24.9857	23.588	16.707	1.0784	19.3325	7.49005	0	13.6688	42.7047	19.3893	6.27776	17.4688	19.3149	14.6361	12.5166	13.4267	17.7499
0610010K14Rik	0	0	22.2129	0	9.97952	15.7243	36.6656	30.0728	81.7097	1.92289	0	16.1585	63.8707	52.3147	0	11.3617	65.2997	0	0	51.4135
0610011F06Rik	17.7846	0	0	0	0	7.86214	0	9.66626	27.2366	0	6.8344	4.61672	0	8.37035	20.8281	0	0	0	0	0
0610012G03Rik	76.369	114.208	89.8175	81.684	79.8362	101.225	80.8799	65.5158	94.647	70.1855	79.0838	83.101	93.525	101.491	74.5781	78.3956	91.1944	79.2718	100.09	118.129
0610025J13Rik	0	0	0	0	0	0	0	0	0	0	0	0	1.14055	0	2.01563	5.68084	0	0	0	1.22413
0610030E20Rik	3.13845	1.14208	0	0	0	3.93107	1.0784	1.07403	0	0	0.976343	0	7.98384	1.04629	0	1.13617	7.881	1.04305	1.2206	183.62
0610037L13Rik	122.4	103.929	6.76046	122.046	176.002	137.587	0	118.143	85.1142	22.1132	131.806	110.801	112.914	144.389	158.563	120.434	124.97	98.0467	0	85.0771
0610039H22Rik	1.04615	1.14208	0.965779	0.960988	0	0	0	0	1.36183	1.92289	0	0	0	0	0.671875	0	1.12586	0	1.2206	0.612066
0610039K10Rik	1.04615	7.99456	0.965779	8.64889	8.16506	2.9483	3.2352	7.5182	4.08548	8.653	2.92903	5.7709	5.70274	9.41665	2.6875	3.40851	1.12586	3.12915	0	1.8362
0610040B10Rik	0	3.42624	0	0	0.907229	0	0	0	0	0	2.92903	0	0	0	2.01563	0	0	0	0	0
0610040J01Rik	719.751	424.854	738.821	508.363	503.512	664.351	716.057	665.898	688.404	667.243	579.948	574.782	670.642	703.11	600.656	631.71	657.5	771.857	559.037	772.427
1110001J03Rik	4.1846	0	3.86312	3.84395	6.3506	5.89661	0	9.66626	8.85188	0	5.85806	3.46254	0	6.27776	0	0	0	6.2583	3.66181	3.67239
1110002J07Rik	0	0	0	0	0	0	0	0	1.36183	0	0	0	0	0	4.03125	0	0	0	0	1.8362
1110002L01Rik	10.4615	0	0	13.4538	26.3096	23.5864	0	1.07403	0	57.6867	34.172	1.15418	18.2488	1.04629	0	1.13617	14.6361	1.04305	31.7357	0
1110004E09Rik	0	19.4154	8.69201	0	0	17.6898	17.2544	19.3325	17.0228	0	8.78709	0	0	0	5.375	15.9064	0	0	0	21.4223
1110004F10Rik	125.538	231.842	203.779	126.85	140.621	172.967	248.032	197.621	155.248	241.323	155.239	101.568	173.363	209.259	153.859	162.472	173.382	183.577	163.561	217.895
1110006O24Rik	12.5538	17.1312	20.2814	8.64889	9.07229	9.82768	3.2352	10.7403	7.49005	7.69156	6.8344	8.07926	11.4055	7.32406	10.0781	11.3617	6.75514	10.4305	17.0885	9.79305
1110008F13Rik	16.7384	43.399	19.3156	25.9467	36.2892	40.2935	46.3711	36.517	44.2594	45.1879	0	0	51.3247	33.4814	25.5313	27.268	0	44.8511	21.9709	0
1110008L16Rik	24.0615	6.85248	24.1445	24.0247	0	33.4141	4.31359	15.0364	9.53279	0	0.976343	8.07926	13.6866	15.6944	45.0156	4.54467	20.2654	18.7749	1.2206	12.2413
1110008P14Rik	8.3692	7.99456	0	8.64889	10.8867	8.84491	8.62719	4.29612	5.44731	0	8.78709	0	5.70274	1.04629	4.70313	2.27234	5.62928	6.2583	8.54423	9.79305
1110012L19Rik	21.9692	23.9837	37.6654	19.2198	25.4024	49.1384	25.8816	41.8871	40.1739	54.8023	25.3849	24.2378	46.7625	28.2499	24.1875	12.4979	48.4118	38.5928	28.0739	23.8706
1110018N20Rik	0	0	0	0	0	1.96554	1.0784	0	0	0	2.92903	2.30836	0	0	0	3.40851	0	0	0	3.06033
1110019D14Rik	2.0923	9.13664	16.4182	12.4928	9.97952	7.86214	25.8816	6.44418	4.7664	0	5.85806	8.07926	5.70274	11.5092	11.4219	5.68084	5.62928	17.7318	12.206	11.6292
1110020A21Rik	0	0	0	0	0	0.982768	1.0784	0	2.04274	0	0	0	0	0	1.34375	6.81701	3.37757	0	0	3.67239
1110032A03Rik	63.8152	28.552	44.4258	11.5319	42.6398	26.5347	36.6656	24.7027	21.1083	28.8433	38.0774	33.4712	31.9354	27.2036	26.2031	44.3106	6.75514	16.6888	39.0594	51.4135
1110034G24Rik	48.1229	83.3718	60.8441	55.7373	51.7121	52.0867	53.9199	63.3677	55.154	64.4168	64.4387	76.1759	61.5896	61.7313	76.5938	59.0808	61.9221	63.626	59.8096	66.1031
1110037F02Rik	85.7843	68.5248	70.5019	116.28	121.569	63.8799	56.0767	64.4418	83.7524	71.1469	92.7526	103.876	80.9789	74.2869	74.5781	96.5743	103.579	133.51	124.502	75.8961
1110038F14Rik	3.13845	0	0	0	0	0	0	0	6.12822	0	0	5.7709	3.42164	5.23147	5.375	0	0	0	0	0
1110051M20Rik	240.615	220.421	269.452	194.12	245.859	225.054	224.307	168.623	222.659	208.633	279.234	228.528	256.623	230.185	228.438	260.183	263.451	226.342	240.459	269.921
1110059E24Rik	79.5074	101.645	34.7681	66.3082	55.341	15.7243	25.8816	67.6638	64.0059	49.9951	12.6925	35.7796	71.8545	32.4351	61.8125	9.08935	54.0411	18.7749	54.9272	0
1110059G10Rik	40.7999	42.257	65.673	32.6736	53.5265	48.1556	44.2143	57.9976	61.9632	32.6891	47.8408	54.2465	52.4652	76.3795	48.375	43.1744	43.9084	65.7121	63.4715	74.0599
1110065P20Rik	0	1.14208	0.965779	0.960988	0.907229	0	0	1.07403	1.36183	1.92289	0.976343	0	0	0	0.671875	0	0	0	0	1.8362
1190002N15Rik	10.4615	46.8253	17.384	24.0247	14.5157	0.982768	6.47039	9.66626	12.9374	0	5.85806	17.3127	3.42164	12.5555	0	2.27234	15.762	4.1722	14.6473	12.2413
1190007I07Rik	8.3692	5.7104	0	14.4148	0	6.87937	1.0784	19.3325	12.2564	12.4988	17.5742	9.23344	11.4055	17.787	10.0781	4.54467	1.12586	2.0861	8.54423	16.5258
1300002E11Rik	16.7384	17.1312	8.69201	38.4395	19.0518	26.5347	7.54879	18.2585	42.2167	23.0747	43.9355	23.0836	36.4975	27.2036	9.40625	43.1744	18.0137	3.12915	19.5297	21.4223
1500004A13Rik	24.0615	14.847	11.5894	9.60988	10.8867	10.8104	12.9408	17.1845	8.85188	5.76867	4.88172	20.7752	13.6866	9.41665	25.5313	7.95318	13.5103	10.4305	3.66181	12.8534
1500011B03Rik	46.0306	45.6832	31.8707	16.3368	12.7012	18.6726	23.7248	22.5546	32.0029	25.959	25.3849	24.2378	11.4055	7.32406	10.75	22.7234	16.8879	18.7749	24.4121	40.3963
1500011K16Rik	1.04615	87.9401	0	0	59.8771	0.982768	8.62719	1.07403	63.325	0	0.976343	1.15418	1.14055	1.04629	0	1.13617	33.7757	1.04305	12.206	0
1500015A07Rik	13.6	22.8416	12.5551	13.4538	4.53615	8.84491	19.4112	10.7403	7.49005	11.5373	5.85806	2.30836	9.12439	8.37035	14.7813	10.2255	6.75514	5.21525	6.10302	3.06033
1500015O10Rik	48.1229	0	0	25.9467	0	38.3279	5.39199	3.22209	6.80914	0	0	0	0	5.23147	2.6875	1.13617	3.37757	0	0	12.2413
1500026H17Rik	6.2769	0	0	0	0	0	0	0	0	0	0	1.15418	0	0	2.01563	0	0	0	0	1.8362
1500035N22Rik	4.1846	6.85248	3.86312	6.72692	10.8867	1.96554	3.2352	4.29612	5.44731	8.653	2.92903	13.8502	5.70274	1.04629	0	10.2255	9.00685	7.30135	2.44121	4.28446
1600002H07Rik	46.0306	10.2787	27.0418	20.1808	17.2374	3.93107	33.4304	20.4066	16.3419	52.8795	48.8172	1.15418	65.0113	15.6944	40.9844	11.3617	10.1327	17.7318	25.6327	0
1600010M07Rik	12.5538	1.14208	31.8707	15.3758	0	2.9483	1.0784	33.2949	28.5984	0	31.243	1.15418	15.9677	13.6018	17.4688	1.13617	5.62928	5.21525	6.10302	0
1600012H06Rik	120.307	143.902	149.696	120.124	98.888	161.174	167.152	183.659	185.889	106.72	168.907	92.3344	127.741	115.092	182.078	212.464	139.606	131.424	93.9866	149.344
1600014C10Rik	163.199	150.755	0	0	0	193.605	162.838	147.142	0	0	201.127	173.127	153.974	161.129	0	156.791	173.382	173.146	156.237	0
1600020E01Rik	4.1846	0	0	0	13.6084	11.7932	5.39199	0	0	0	0	0	0	0	0	0	0	0	2.44121	0
1600023N17Rik	0	1.14208	0	1.92198	0	0	0	0	0	0	0	0	0	4.18518	0	0	3.37757	1.04305	0	3.67239
1700001C19Rik	1.04615	4.56832	0	4.80494	0	0	14.0192	2.14806	4.7664	26.9204	2.92903	21.9294	14.8271	5.23147	6.04688	12.4979	4.50343	2.0861	0	6.12066
1700001J11Rik	0	0	0	0	0	0	0	0	0	0.961445	1.95269	0	0	1.04629	0	0	0	2.0861	2.44121	1.8362
1700001K19Rik	1.04615	0	0	0	0	0	0	0	0	6.73011	4.88172	0	0	0	0	1.13617	0	0	0	0
1700001L05Rik	5.23075	1.14208	14.4867	9.60988	20.8663	13.7587	4.31359	3.22209	3.40457	0	1.95269	24.2378	13.6866	7.32406	14.7813	12.4979	2.25171	1.04305	21.9709	0
1700003F12Rik	5.23075	0	4.8289	4.80494	0.907229	0	3.2352	0	0	0	2.92903	0	0	1.04629	4.03125	3.40851	3.37757	3.12915	0	0.612066
1700006H20Rik	1.04615	3.42624	3.86312	0	0	0	1.0784	0	0	0.961445	0	0	0	0	0	0	1.12586	0	0	0
1700007E05Rik	0	1.14208	0	0	0	2.9483	2.1568	0	0	4.80722	0.976343	0	1.14055	0	0	0	0	0	0	0
1700007L15Rik	1.04615	4.56832	10.6236	0	0	0.982768	0	1.07403	0	13.4602	4.88172	11.5418	0	3.13888	0	1.13617	3.37757	0	4.88242	3.67239
1700008J07Rik	5.23075	4.56832	5.79468	5.76593	4.53615	8.84491	8.62719	6.44418	7.49005	28.8433	0.976343	6.92508	18.2488	1.04629	0	9.08935	16.8879	10.4305	3.66181	6.73272
1700009J07Rik	2.0923	0	0.965779	2.88296	7.25783	8.84491	3.2352	2.14806	6.12822	0	6.8344	2.30836	4.56219	1.04629	2.6875	2.27234	1.12586	0	1.2206	0
1700010I14Rik	17.7846	4.56832	14.4867	5.76593	11.794	23.5864	5.39199	7.5182	8.17097	29.8048	33.1957	23.0836	12.546	7.32406	22.8438	20.451	14.6361	4.1722	8.54423	6.73272
1700010L04Rik	3.13845	0	1.93156	6.72692	4.53615	0.982768	1.0784	0	0	0	0	6.92508	3.42164	0	4.03125	6.81701	1.12586	9.38745	0	2.44826
1700011L22Rik	0	0	0.965779	3.84395	0	0	3.2352	0	0	0	2.92903	0	1.14055	0	0	0	1.12586	0	0	0
1700012D01Rik	3.13845	0	2.89734	0	1.81446	0	0	0	0	0	0	4.61672	3.42164	0	0.671875	0	0	0	0	0
1700012D14Rik	0	7.99456	0	2.88296	6.3506	5.89661	6.47039	0	0	3.84578	5.85806	0	0	0	0	0	0	0	0	1.22413
1700015E13Rik	5.23075	6.85248	0.965779	6.72692	10.8867	4.91384	1.0784	7.5182	3.40457	0	3.90537	0	1.14055	4.18518	6.04688	7.95318	0	7.30135	1.2206	0
1700016A09Rik	3.13845	0	0	2.88296	2.72169	0.982768	0	0	0	0	0	3.46254	0	0	2.01563	1.13617	1.12586	0	0	2.44826
1700017B05Rik	1612.12	778.898	668.319	0.960988	0.907229	0	849.778	0	1054.05	14.4217	0	876.023	715.124	1131.04	0.671875	0	0	0	0	497.609
1700018A23Rik	0	4.56832	0	0	1.81446	0	0	1.07403	1.36183	0	0	0	0	0	2.6875	0	0	1.04305	0	0.612066
1700019D03Rik	2.0923	5.7104	0.965779	4.80494	0	1.96554	3.2352	4.29612	4.7664	0	3.90537	9.23344	1.14055	8.37035	6.71875	2.27234	3.37757	2.0861	0	3.67239
1700020D05Rik	0	0	0	0	2.72169	0.982768	0	0	2.72366	0	0	0	0	3.13888	0	1.13617	0	1.04305	0	1.8362
1700020I14Rik	13.6	27.4099	13.5209	34.5956	21.7735	19.6554	44.2143	15.0364	24.5129	19.2289	17.5742	24.2378	21.6704	17.787	25.5313	30.6766	21.3913	20.861	20.7503	18.362
1700020N01Rik	1.04615	3.42624	3.86312	0.960988	0	4.91384	0	5.37015	0	4.80722	0.976343	4.61672	2.2811	3.13888	2.6875	1.13617	5.62928	1.04305	2.44121	7.95685
1700021F05Rik	17.7846	35.4045	32.8365	22.1027	23.588	32.4313	16.176	42.9612	25.1938	52.8795	15.6215	28.8545	41.0597	31.3888	20.8281	35.2212	23.643	38.5928	23.1915	31.2153
1700022I11Rik	5.23075	0	0	0	0	0	0	0	0	0	0	2.30836	0	0	0	0	0	0	0	6.73272
1700022N22Rik	1.04615	0	0	1.92198	0	0	0	0	1.36183	0	0	0	0	3.13888	0	0	0	0	0	1.22413
1700025G04Rik	12.5538	6.85248	0	3.84395	9.07229	7.86214	0	0	4.08548	14.4217	2.92903	6.92508	3.42164	0	2.01563	9.08935	6.75514	0	7.32363	1.8362
1700025N23Rik	3.13845	1.14208	10.6236	5.76593	12.7012	0.982768	3.2352	0	0	0	4.88172	2.30836	7.98384	4.18518	7.39063	14.7702	3.37757	10.4305	8.54423	0
1700028E10Rik	18.8307	1.14208	0	22.1027	0	0.982768	0	1.07403	0	0	1.95269	1.15418	1.14055	1.04629	0	6.81701	1.12586	1.04305	10.9854	10.4051
1700028J19Rik	0	0	0	0	2.72169	7.86214	0	0	1.36183	0	0	0	0	0	0	0	0	4.1722	0	1.22413
1700028K03Rik	4.1846	6.85248	0.965779	4.80494	4.53615	1.96554	11.8624	11.8143	6.12822	22.1132	4.88172	0	6.84329	24.0648	10.0781	10.2255	5.62928	6.2583	9.76484	2.44826
1700029J07Rik	35.5691	47.9674	16.4182	15.3758	29.9386	5.89661	4.31359	6.44418	7.49005	0	9.76343	6.92508	14.8271	13.6018	10.0781	27.268	4.50343	7.30135	17.0885	28.155
1700030C10Rik	6.2769	3.42624	10.6236	12.4928	2.72169	3.93107	2.1568	10.7403	3.40457	4.80722	7.81075	8.07926	6.84329	2.09259	6.71875	6.81701	13.5103	2.0861	9.76484	4.89653
1700030J22Rik	2.0923	2.28416	0	2.88296	0	1.96554	2.1568	3.22209	4.08548	0	0	0	0	4.18518	3.35938	3.40851	0	3.12915	0	0
1700030K09Rik	58.5844	41.1149	48.289	32.6736	58.9699	46.1901	58.2335	70.8859	61.2822	53.8409	64.4387	45.013	59.3085	49.1758	58.4531	45.4467	43.9084	59.4538	45.1624	52.6376
1700034I23Rik	2.0923	0	0	0	0	0.982768	0	1.07403	0	0	0	1.15418	1.14055	2.09259	0.671875	1.13617	1.12586	1.04305	1.2206	0
1700034J05Rik	0	0	0	0	0	0	0	6.44418	0	0	3.90537	3.46254	3.42164	1.04629	5.375	0	0	0	0	2.44826
1700037C18Rik	0	0	16.4182	8.64889	18.1446	0	0	0	6.80914	8.653	0	0	0	0	21.5	0	0	0	0	12.8534
1700037H04Rik	27.1999	22.8416	15.4525	9.60988	21.7735	19.6554	8.62719	1.07403	8.85188	56.7252	23.4322	19.6211	9.12439	24.0648	13.4375	23.8595	10.1327	46.9372	8.54423	11.6292
1700039M10Rik	1.04615	2.28416	0	0	5.44337	1.96554	0	1.07403	0	0	3.90537	1.15418	1.14055	0	0	3.40851	1.12586	1.04305	2.44121	0
1700040D17Rik	3.13845	0	0.965779	0	0	0	0	0	0	0	0	0	0	3.13888	2.01563	0	0	0	3.66181	2.44826
1700047I17Rik2	32.4307	22.8416	29.9392	21.1417	23.588	40.2935	36.6656	26.8507	29.2793	13.4602	24.4086	28.8545	33.0759	18.8333	24.1875	19.3149	15.762	17.7318	19.5297	39.1722
1700048M11Rik	0	0	0	0	0	1.96554	1.0784	0	0	0	2.92903	2.30836	2.2811	0	0	0	0	1.04305	0	0
1700049G17Rik	63.8152	55.9619	36.6996	71.1131	63.506	23.5864	47.4495	13.9624	27.2366	19.2289	42.9591	64.6341	79.8384	13.6018	72.5625	59.0808	57.4187	54.2386	24.4121	33.0515
1700052K11Rik	7.32305	4.56832	0.965779	6.72692	3.62892	10.8104	23.7248	5.37015	5.44731	20.1903	4.88172	2.30836	3.42164	7.32406	14.1094	9.08935	1.12586	2.0861	20.7503	3.67239
1700054O19Rik	0	1.14208	5.79468	0.960988	2.72169	0	0	0	3.40457	0	0.976343	1.15418	0	5.23147	0.671875	3.40851	1.12586	3.12915	6.10302	0.612066
1700055D18Rik	25.1076	9.13664	11.5894	10.5709	6.3506	4.91384	9.70559	6.44418	6.12822	0	4.88172	9.23344	5.70274	4.18518	16.125	6.81701	14.6361	3.12915	1.2206	5.50859
1700061G19Rik	17.7846	9.13664	8.69201	18.2588	16.3301	14.7415	24.8032	12.8884	10.8946	16.3446	4.88172	24.2378	14.8271	13.6018	26.875	26.1319	14.6361	17.7318	8.54423	13.4654
1700066B19Rik	5.23075	12.5629	7.72623	0	4.53615	1.96554	12.9408	7.5182	11.5755	14.4217	4.88172	2.30836	3.42164	10.4629	9.40625	3.40851	13.5103	5.21525	10.9854	4.89653
1700066M21Rik	0	46.8253	0	0	0	0	0	0	0	0	0	0	0	0	0	0	0	0	0	0
1700067K01Rik	0	0	0	0.960988	0	2.9483	0	0	2.72366	0	2.92903	3.46254	0	0	0	0	0	0	0	0
1700073E17Rik	0	0	0	0.960988	0	0	0	0	2.72366	0	0	3.46254	0	2.09259	0	0	2.25171	0	0	0
1700080G18Rik	0	4.56832	0	2.88296	0.907229	0	0	0	1.36183	0	0.976343	0	4.56219	0	2.01563	0	0	0	0	0
1700084E18Rik	0	1.14208	0.965779	0	0	0	2.1568	1.07403	0	0.961445	0.976343	0	2.2811	0	0	0	1.12586	0	0	0
1700084J12Rik	3.13845	0	0	0	0	0	0	0	0.680914	0.961445	0.976343	0	0	0	0.671875	0	0	3.12915	0	0.612066
1700086O06Rik	3.13845	6.85248	0	7.68791	4.53615	0	5.39199	2.14806	4.08548	0	2.92903	4.61672	4.56219	3.13888	2.6875	0	6.75514	0	0	0
1700086P04Rik	0	0	3.86312	2.88296	4.53615	3.93107	1.0784	3.22209	4.7664	0	3.90537	1.15418	1.14055	0	0	0	6.75514	1.04305	4.88242	3.06033
1700087I21Rik	3.13845	7.99456	3.86312	5.76593	3.62892	9.82768	11.8624	7.5182	2.04274	16.3446	2.92903	0	5.70274	8.37035	2.01563	4.54467	5.62928	0	0	3.06033
1700094D03Rik	0	0	50.2205	32.6736	41.7325	0	0	0	21.7892	12.4988	0	0	0	0	39.6406	0	0	0	0	34.8877
1700095B10Rik	0	0	0	0.960988	3.62892	0	0	0	0	0	0	0	0	3.13888	0	3.40851	3.37757	0	0	0
1700095J12Rik	7.32305	3.42624	0	3.84395	3.62892	0	1.0784	1.07403	0	0	0.976343	1.15418	1.14055	1.04629	3.35938	1.13617	1.12586	0	1.2206	0.612066
1700096K18Rik	8.3692	7.99456	10.6236	9.60988	5.44337	12.776	9.70559	9.66626	10.2137	21.1518	3.90537	9.23344	17.1082	10.4629	8.0625	15.9064	28.1464	8.3444	14.6473	18.974
1700102P08Rik	3.13845	3.42624	3.86312	3.84395	3.62892	4.91384	2.1568	0	0.680914	3.84578	5.85806	5.7709	0	3.13888	0	2.27234	1.12586	4.1722	0	0.612066
1700110C19Rik	4.1846	21.6995	21.2471	12.4928	10.8867	18.6726	20.4896	18.2585	17.7038	7.69156	14.6452	9.23344	11.4055	14.6481	20.8281	14.7702	14.6361	18.7749	10.9854	13.4654
1700110I01Rik	5.23075	2.28416	3.86312	3.84395	4.53615	5.89661	3.2352	2.14806	2.72366	3.84578	10.7398	4.61672	3.42164	3.13888	8.0625	5.68084	6.75514	3.12915	7.32363	4.28446
1700112E06Rik	13.6	25.1258	22.2129	44.2055	24.4952	24.5692	25.8816	20.4066	30.6411	21.1518	34.172	21.9294	25.0921	34.5277	26.2031	21.5872	36.0274	46.9372	28.0739	22.0344
1700113A16Rik	0	4.56832	1.93156	0	5.44337	0	0	0	0	0	0	13.8502	0	0	3.35938	3.40851	0	5.21525	3.66181	1.8362
1700120K04Rik	1.04615	6.85248	0	0	0.907229	0	3.2352	1.07403	0	2.88433	2.92903	1.15418	1.14055	1.04629	6.04688	1.13617	3.37757	1.04305	0	0
1700122E12Rik	3.13845	0	0	2.88296	2.72169	0	0	0	1.36183	0	0.976343	0	0	3.13888	0	0	1.12586	1.04305	0	0
1700123M08Rik	0	2.28416	0	0	0	0	0	0	0	0	0	0	3.42164	3.13888	0	0	0	0	0	3.06033
1700123O20Rik	32.4307	42.257	31.8707	86.4889	69.8566	69.7765	70.0959	100.959	120.522	68.2626	139.617	66.9424	70.714	100.444	59.125	87.485	51.7894	78.2287	69.5745	102.215
1700125H20Rik	0	0	0	0	0	1.96554	2.1568	0	0.680914	0	0	0	0	2.09259	0	2.27234	3.37757	3.12915	1.2206	0
1700126G02Rik	0	0	0	0	5.44337	0.982768	0	0	2.72366	0	7.81075	1.15418	0	1.04629	0	0	0	2.0861	0	0
1810009A15Rik	39.7537	0	81.1255	0	51.7121	0.982768	62.5471	112.773	104.18	70.1855	0.976343	45.013	60.4491	56.4999	0	48.8553	39.405	61.5399	73.2363	85.0771
1810010H24Rik	2.0923	9.13664	9.65779	9.60988	3.62892	0.982768	9.70559	0	0.680914	0	5.85806	5.7709	2.2811	0	0	2.27234	2.25171	1.04305	6.10302	0.612066
1810011H11Rik	39.7537	29.6941	191.224	94.1768	28.1241	96.3112	197.347	50.4794	131.416	1.92289	0	75.0217	0	212.398	10.75	271.544	0	203.395	223.371	227.076
1810011O10Rik	8.3692	15.9891	10.6236	9.60988	14.5157	7.86214	15.0976	7.5182	11.5755	7.69156	5.85806	11.5418	15.9677	5.23147	4.70313	12.4979	9.00685	7.30135	13.4267	13.4654
1810013A23Rik	2.0923	4.56832	0	4.80494	0	4.91384	2.1568	0	0	0	2.92903	0	0	0	3.35938	0	0	0	1.2206	0
1810013L24Rik	59.6306	101.645	112.03	51.8934	64.4133	84.518	72.2527	88.0704	74.2196	54.8023	66.3913	76.1759	50.1841	62.7776	88.6875	68.1701	85.5651	108.477	64.6921	89.9737
1810014B01Rik	17.7846	26.2678	21.2471	13.4538	21.7735	19.6554	45.2927	21.4806	17.0228	26.9204	21.4796	15.0043	15.9677	13.6018	4.70313	30.6766	5.62928	12.5166	6.10302	32.4395
1810019D21Rik	0	0	0	0	0	0	0	0	1.36183	0	0	0	3.42164	0	4.03125	5.68084	0	0	1.2206	1.22413
1810019N24Rik	0	0	0	6.72692	0	0.982768	0	0	0	0	2.92903	0	3.42164	0	0	0	3.37757	0	0	0
1810021B22Rik	0	0	0	0	0	0	0	0	0	6.73011	0	0	11.4055	0	5.375	12.4979	0	0	0	0
1810022K09Rik	51.2614	42.257	41.5285	36.5176	36.2892	41.2762	33.4304	42.9612	47.664	88.4529	49.7935	68.0966	53.6058	47.0832	32.9219	43.1744	33.7757	14.6027	78.1187	39.7843
1810026B05Rik	13.6	61.6723	25.1103	37.4785	41.7325	67.811	43.1359	42.9612	0	31.7277	16.5978	21.9294	9.12439	11.5092	45.6875	12.4979	43.9084	16.6888	40.28	34.2757
1810026J23Rik	33.4768	38.8307	0	0	0	36.3624	35.5872	39.7391	0	0	40.0301	46.1672	30.7948	31.3888	0	51.1276	42.7826	28.1623	19.5297	0
1810030O07Rik	165.292	171.312	216.335	145.109	151.507	216.209	155.289	126.735	147.758	110.566	183.553	158.123	99.2277	153.805	198.203	219.281	182.389	199.222	106.193	176.275
1810032O08Rik	32.4307	14.847	13.5209	21.1417	24.4952	18.6726	29.1168	20.4066	21.7892	23.0747	15.6215	17.3127	18.2488	17.787	18.8125	23.8595	12.3844	11.4735	18.3091	11.6292
1810034E14Rik	5.23075	2.28416	11.5894	4.80494	2.72169	2.9483	5.39199	0	2.72366	0	0	9.23344	4.56219	4.18518	0	1.13617	2.25171	8.3444	0	3.67239
1810037I17Rik	46.0306	41.1149	73.3992	38.4395	29.9386	38.3279	37.7439	67.6638	60.6013	26.9204	39.0537	50.7839	31.9354	71.148	42.3281	26.1319	46.1601	41.722	84.2217	66.7152
1810041H14Rik	0	1.14208	1.93156	0.960988	2.72169	0.982768	1.0784	0	1.36183	1.92289	0	0	0	0	1.34375	0	0	0	0	0
1810043G02Rik	1.04615	14.847	72.4334	0	0	7.86214	1.0784	1.07403	43.5785	0	35.1484	1.15418	1.14055	1.04629	0	1.13617	33.7757	1.04305	28.0739	0
1810043H04Rik	0	0	15.4525	3.84395	0	0	0	0	0	2.88433	0	0	0	0	0	46.5829	0	0	0	0
1810044D09Rik	0	0	10.6236	0	6.3506	0	9.70559	3.22209	4.08548	0	11.7161	0	0	0	5.375	7.95318	4.50343	7.30135	4.88242	0
1810055G02Rik	4.1846	7.99456	0	5.76593	0	6.87937	0	1.07403	8.85188	0	14.6452	16.1585	2.2811	27.2036	7.39063	1.13617	1.12586	1.04305	2.44121	28.155
1810058I24Rik	49.1691	45.6832	55.0494	28.8296	41.7325	45.2073	40.9791	47.2573	44.2594	46.1493	50.7699	46.1672	47.903	43.9443	51.7344	44.3106	33.7757	43.8081	67.1333	58.1462
2010010A06Rik	0	0	0	0	0	0	0	0	0	0	2.92903	3.46254	0	0	0	3.40851	0	1.04305	0	0
2010016I18Rik	0	0	2.89734	1.92198	0	0.982768	0	0	0.680914	0	0.976343	0	1.14055	0	1.34375	0	0	1.04305	0	1.22413
2010106C02Rik	0	5.7104	0.965779	3.84395	6.3506	3.93107	6.47039	8.59223	2.04274	8.653	3.90537	5.7709	0	0	2.6875	4.54467	0	0	7.32363	1.22413
2010107E04Rik	61.7229	51.3936	91.749	0	46.2687	63.8799	0	56.9235	88.5188	0	52.7225	61.1715	0	53.361	0	0	30.3981	51.1094	0	105.275
2010107G23Rik	3.13845	6.85248	1.93156	1.92198	0	5.89661	0	0	0	0	0	0	0	0	6.04688	0	1.12586	1.04305	0	1.22413
2010109I03Rik	7.32305	7.99456	0.965779	0	4.53615	3.93107	0	4.29612	4.08548	16.3446	6.8344	10.3876	2.2811	0	15.4531	11.3617	6.75514	0	14.6473	0
2010111I01Rik	83.692	73.0931	67.6046	86.4889	107.96	79.6042	80.8799	95.5886	73.5387	110.566	103.492	133.885	62.7302	63.8239	68.5313	119.298	102.453	83.444	64.6921	97.9305
2010204K13Rik	1.04615	0	1.93156	0.960988	0	3.93107	1.0784	0	1.36183	0	0.976343	1.15418	0	1.04629	0.671875	1.13617	3.37757	0	0	2.44826
2010300C02Rik	0	5.7104	5.79468	3.84395	6.3506	4.91384	6.47039	5.37015	5.44731	0	1.95269	0	5.70274	6.27776	4.03125	2.27234	2.25171	6.2583	4.88242	2.44826
2010315B03Rik	117.169	115.35	52.1521	114.358	124.29	74.6903	39.9007	67.6638	96.0088	26.9204	63.4623	43.8588	65.0113	60.6851	73.2344	99.9828	179.011	33.3776	115.957	89.9737
2010320M18Rik	15.6923	5.7104	10.6236	12.4928	6.3506	11.7932	5.39199	11.8143	9.53279	4.80722	14.6452	9.23344	7.98384	7.32406	12.0938	6.81701	6.75514	15.6457	13.4267	15.9137
2210013O21Rik	18.8307	34.2624	32.8365	27.8687	31.753	29.483	18.3328	24.7027	18.3847	21.1518	22.4559	23.0836	21.6704	23.0185	16.7969	19.3149	18.0137	39.6359	35.3975	29.3792
2210016F16Rik	125.538	125.629	137.141	121.085	132.455	135.622	173.622	140.698	155.929	113.45	124.972	123.497	156.255	190.426	162.594	157.927	136.229	130.381	151.355	177.499
2210016L21Rik	0	1.14208	2.89734	2.88296	1.81446	0	0	1.07403	3.40457	7.69156	0	0	0	1.04629	1.34375	0	6.75514	6.2583	0	4.89653
2210404O09Rik	21.9692	19.4154	6.76046	17.2978	8.16506	13.7587	7.54879	11.8143	15.661	21.1518	16.5978	8.07926	21.6704	7.32406	10.75	15.9064	9.00685	8.3444	12.206	14.6896
2210408F21Rik	0	0	0.965779	0	1.81446	0	0	0	0	11.5373	0	4.61672	0	0	0	14.7702	0	0	8.54423	0
2210408I21Rik	8.3692	5.7104	0	11.5319	21.7735	11.7932	14.0192	0	11.5755	0	11.7161	3.46254	6.84329	2.09259	18.1406	23.8595	15.762	23.9901	13.4267	15.9137
2210417A02Rik	2.0923	4.56832	0	0	0	0	0	0	0	4.80722	0.976343	0	0	0	0	1.13617	0	2.0861	0	2.44826
2210418O10Rik	20.923	14.847	20.2814	20.1808	9.97952	27.5175	15.0976	13.9624	15.661	11.5373	15.6215	11.5418	31.9354	12.5555	24.8594	27.268	21.3913	15.6457	13.4267	25.7068
2300009A05Rik	10.4615	12.5629	5.79468	7.68791	7.25783	16.707	11.8624	17.1845	21.7892	14.4217	4.88172	8.07926	13.6866	15.6944	6.04688	9.08935	0	6.2583	12.206	12.8534
2310009A05Rik	27.1999	47.9674	41.5285	35.5566	30.8458	19.6554	30.1952	26.8507	37.4503	27.8819	31.243	41.5505	33.0759	34.5277	18.1406	24.9957	38.2791	31.2915	40.28	37.336
2310009B15Rik	0	0	0	0	0	0	0	0	0	1.92289	0	0	0	0	2.6875	0	0	0	0	3.06033
2310010J17Rik	0	13.705	0.965779	0.960988	1.81446	0	0	0	0.680914	0.961445	0	0	0	0	2.01563	0	0	0	0	0.612066
2310011J03Rik	1.04615	25.1258	0	0	0	0.982768	83.0367	1.07403	369.736	0	0.976343	1.15418	31.9354	1.04629	0	1.13617	1.12586	1.04305	19.5297	0
2310015A10Rik	11.5077	22.8416	27.0418	20.1808	25.4024	5.89661	3.2352	22.5546	12.9374	0	4.88172	31.1629	27.3732	5.23147	7.39063	30.6766	13.5103	8.3444	8.54423	12.8534
2310015A16Rik	0	0	0	0	0	0	0	0	0	0	0	2.30836	0	0	5.375	0	3.37757	0	0	0
2310022A10Rik	59.6306	18.2733	22.2129	37.4785	34.4747	44.2245	58.2335	16.1104	37.4503	80.7613	30.2666	34.6254	41.0597	24.0648	43.6719	30.6766	64.1738	61.5399	58.589	35.4998
2310022B05Rik	12.5538	6.85248	10.6236	10.5709	24.4952	0	4.31359	13.9624	3.40457	12.4988	18.5505	13.8502	7.98384	9.41665	18.1406	7.95318	11.2586	22.9471	25.6327	5.50859
2310033P09Rik	51.2614	51.3936	59.8783	30.7516	29.9386	38.3279	42.0575	70.8859	72.1769	97.1059	77.1311	42.7047	91.2439	93.1202	48.375	29.5404	31.524	37.5498	65.9127	62.4307
2310034G01Rik	3.13845	3.42624	5.79468	0	0.907229	1.96554	3.2352	1.07403	0	0	0	1.15418	0	0	0.671875	1.13617	3.37757	0	2.44121	0
2310034P14Rik	2.0923	1.14208	0	0	0	0	0	4.29612	0	0	0	0	5.70274	0	0	1.13617	0	0	0	0
2310035C23Rik	60.6767	103.929	46.3574	97.0598	66.2277	24.5692	65.7823	51.5534	70.815	0	14.6452	114.264	47.903	18.8333	63.1563	39.7659	25.8947	6.2583	125.722	55.698
2310036O22Rik	1.04615	28.552	47.3232	43.2445	0	11.7932	4.31359	36.517	50.3876	85.5686	1.95269	72.7133	15.9677	120.324	0	6.81701	82.1875	8.3444	45.1624	50.8014
2310039H08Rik	14.6461	20.5574	16.4182	16.3368	20.8663	18.6726	21.568	19.3325	22.4702	19.2289	25.3849	31.1629	17.1082	20.9259	16.7969	13.634	15.762	15.6457	29.2945	27.543
2310040G24Rik	6.2769	23.9837	27.0418	10.5709	12.7012	22.6037	18.3328	39.7391	38.8121	16.3446	13.6688	6.92508	11.4055	21.9722	18.8125	29.5404	13.5103	16.6888	19.5297	10.4051
2310047D07Rik	4.1846	3.42624	5.79468	0	4.53615	5.89661	4.31359	1.07403	12.2564	0	10.7398	9.23344	1.14055	4.18518	3.35938	7.95318	4.50343	0	7.32363	6.73272
2310057M21Rik	13.6	23.9837	52.1521	38.4395	32.6602	19.6554	85.1935	79.4782	49.7067	0	12.6925	17.3127	18.2488	17.787	16.125	35.2212	48.4118	6.2583	17.0885	34.2757
2310061I04Rik	18.8307	11.4208	27.0418	0	15.4229	2.9483	22.6464	22.5546	29.2793	22.1132	3.90537	27.7003	11.4055	32.4351	20.8281	4.54467	3.37757	7.30135	39.0594	4.89653
2310068J16Rik	0	1.14208	0	4.80494	0	0.982768	0	0	0	0	3.90537	0	1.14055	3.13888	6.04688	1.13617	3.37757	0	3.66181	0
2310075K07Rik	0	5.7104	2.89734	0.960988	6.3506	0	0	4.29612	2.72366	0	0	5.7709	0	0	2.6875	6.81701	4.50343	0	0	0.612066
2410002F23Rik	93.1074	82.2297	118.791	71.1131	93.4446	78.6214	42.0575	80.5522	43.5785	63.4553	115.209	55.4006	114.055	70.1017	91.375	73.851	113.712	52.1525	130.605	110.172
2410004B18Rik	34.523	45.6832	0	0	0	40.2935	58.2335	0	100.094	0	0	0	42.2003	26.1574	69.2031	0	21.3913	53.1955	0	96.0943
2410015M20Rik	29.2922	30.8362	66.6388	14.4148	19.959	50.1211	50.6847	54.7755	72.8578	17.306	0	21.9294	39.9192	35.574	31.5781	31.8127	64.1738	45.8942	64.6921	55.0859
2410016O06Rik	8.3692	58.2461	16.4182	24.0247	19.959	10.8104	10.784	27.9248	17.0228	64.4168	3.90537	19.6211	39.9192	37.6666	11.4219	13.634	23.643	23.9901	13.4267	9.18098
2410021H03Rik	0	0	0	0	7.25783	4.91384	0	2.14806	0	0	0.976343	0	1.14055	0	3.35938	4.54467	5.62928	0	0	0
2410022M11Rik	14.6461	4.56832	5.79468	15.3758	12.7012	5.89661	9.70559	7.5182	13.6183	8.653	13.6688	8.07926	4.56219	12.5555	14.7813	18.1787	23.643	9.38745	4.88242	4.28446
2410089E03Rik	5.23075	14.847	37.6654	46.1274	23.588	16.707	19.4112	12.8884	36.0884	17.306	23.4322	38.0879	9.12439	52.3147	0	28.4042	57.4187	4.1722	48.8242	27.543
2410131K14Rik	31.3845	23.9837	34.7681	34.5956	33.5675	34.3969	29.1168	18.2585	26.5556	27.8819	43.9355	42.7047	33.0759	48.1295	55.0938	29.5404	57.4187	44.8511	50.0448	47.7411
2500004C02Rik	16.7384	23.9837	0	14.4148	29.9386	0	1.0784	8.59223	23.832	0	16.5978	19.6211	5.70274	3.13888	6.04688	5.68084	19.1396	15.6457	13.4267	5.50859
2510003B16Rik	0	0	0	0	0	0.982768	0	0	1.36183	2.88433	0	0	0	3.13888	0	3.40851	0	0	0	0.612066
2510009E07Rik	147.507	91.3664	86.9201	166.251	143.342	81.5697	194.112	112.773	98.7325	122.103	123.996	110.801	96.9466	143.342	133.703	145.43	138.48	140.812	63.4715	99.1546
2510039O18Rik	46.0306	82.2297	78.2281	58.6203	58.9699	59.9488	73.3311	118.143	59.2395	124.988	51.7462	58.8632	75.2762	104.629	55.7656	92.0297	58.5446	42.765	51.2654	56.9221
2610001J05Rik	0	0	0.965779	0.960988	0.907229	0	0	117.069	57.8777	0.961445	141.57	0	0	0	0.671875	0	0	0	0	70.9996
2610002M06Rik	17.7846	27.4099	10.6236	15.3758	24.4952	16.707	23.7248	22.5546	21.7892	16.3446	20.5032	16.1585	9.12439	13.6018	22.1719	17.0425	15.762	14.6027	26.8533	15.9137
2610005L07Rik	98.3381	75.3773	73.3992	97.0598	95.2591	70.7593	67.9391	86.9964	87.8379	59.6096	113.256	92.3344	94.6655	68.0091	108.844	98.8467	88.9427	83.444	83.0011	80.1806
2610008E11Rik	79.5074	53.6778	65.673	78.801	53.5265	51.1039	57.1551	65.5158	46.3021	63.4553	107.398	60.0174	69.5734	41.8518	58.4531	77.2595	94.572	62.583	50.0448	96.7064
2610020C07Rik	3.13845	11.4208	8.69201	16.3368	5.44337	22.6037	4.31359	1.07403	0	0	5.85806	4.61672	3.42164	1.04629	5.375	1.13617	1.12586	1.04305	9.76484	0
2610020H08Rik	7.32305	6.85248	13.5209	16.3368	10.8867	0	6.47039	19.3325	15.661	0	17.5742	8.07926	7.98384	18.8333	2.6875	18.1787	6.75514	11.4735	4.88242	12.8534
2610021A01Rik	21.9692	35.4045	22.2129	39.4005	49.8976	60.9316	35.5872	12.8884	21.7892	49.0337	35.1484	56.5548	19.3893	48.1295	58.4531	30.6766	38.2791	57.3677	57.3684	28.7671
2610027K06Rik	2.0923	12.5629	6.76046	2.88296	5.44337	6.87937	0	1.07403	0	0	0.976343	0	1.14055	4.18518	0	0	2.25171	2.0861	6.10302	6.73272
2610035D17Rik	33.4768	23.9837	15.4525	24.0247	36.2892	36.3624	21.568	27.9248	21.7892	33.6506	39.0537	47.3214	26.2326	16.7407	26.2031	30.6766	20.2654	14.6027	35.3975	39.7843
2610042L04Rik	14.6461	14.847	14.4867	12.4928	15.4229	19.6554	11.8624	7.5182	12.2564	14.4217	9.76343	19.6211	15.9677	13.6018	14.7813	14.7702	21.3913	10.4305	19.5297	17.1378
2610044O15Rik8	6.2769	28.552	18.3498	20.1808	7.25783	23.5864	22.6464	16.1104	21.7892	15.3831	13.6688	16.1585	14.8271	28.2499	20.8281	22.7234	15.762	12.5166	23.1915	26.9309
2610203C22Rik	18.8307	50.2515	23.1787	67.2692	0	126.777	30.1952	31.1468	74.2196	65.3782	34.172	25.392	51.3247	18.8333	77.9375	61.3531	72.0548	8.3444	70.7951	58.7583
2610301B20Rik	42.8922	18.2733	33.8023	26.9077	30.8458	49.1384	23.7248	53.7015	58.5586	34.612	19.5269	25.392	36.4975	23.0185	18.8125	35.2212	34.9016	33.3776	41.5006	29.3792
2610306M01Rik	6.2769	6.85248	10.6236	12.4928	14.5157	13.7587	3.2352	5.37015	11.5755	0	4.88172	9.23344	27.3732	5.23147	11.4219	17.0425	5.62928	9.38745	10.9854	7.34479
2610507B11Rik	142.276	162.175	101.407	195.081	128.827	148.398	131.565	154.66	142.992	124.026	121.067	167.356	141.428	196.703	188.797	79.5318	67.5514	174.189	157.458	108.948
2610507I01Rik	4.1846	0	0	0	0	0	0	0	0	23.0747	0	0	18.2488	0	0	0	0	15.6457	10.9854	0
2610524H06Rik	4.1846	0	8.69201	5.76593	0	2.9483	0	3.22209	5.44731	0	3.90537	5.7709	3.42164	4.18518	0.671875	9.08935	5.62928	1.04305	3.66181	0.612066
2610528A11Rik	0	0	55.0494	18.2588	45.3615	0	0	0	49.0258	37.4963	0	0	0	0	37.625	0	0	0	0	61.2066
2700012I20Rik	5.23075	10.2787	5.79468	5.76593	3.62892	0.982768	2.1568	4.29612	14.2992	0.961445	13.6688	4.61672	2.2811	3.13888	0	3.40851	12.3844	6.2583	2.44121	6.12066
2700038G22Rik	5.23075	1.14208	9.65779	3.84395	6.3506	2.9483	4.31359	9.66626	12.2564	0	8.78709	2.30836	7.98384	2.09259	0.671875	15.9064	4.50343	1.04305	3.66181	5.50859
2700046G09Rik	15.6923	10.2787	9.65779	7.68791	4.53615	3.93107	4.31359	10.7403	3.40457	3.84578	3.90537	3.46254	6.84329	6.27776	14.7813	4.54467	10.1327	5.21525	8.54423	7.34479
2700049A03Rik	27.1999	25.1258	28.0076	57.6593	44.4542	39.3107	57.1551	52.6274	50.3876	20.1903	18.5505	41.5505	35.357	63.8239	46.3594	74.9871	38.2791	49.0233	50.0448	61.8186
2700060E02Rik	2.0923	60.5302	0	0	199.59	1.96554	50.6847	461.833	218.573	241.323	21.4796	96.9511	1.14055	100.444	135.719	12.4979	18.0137	1.04305	147.693	0
2700062C07Rik	5.23075	1.14208	0	0	0	0.982768	29.1168	2.14806	113.032	0	22.4559	2.30836	1.14055	104.629	71.8906	4.54467	1.12586	1.04305	7.32363	17.7499
2700070H01Rik	0	3.42624	0	0	3.62892	0	0	1.07403	0	0	0	2.30836	0	2.09259	0	2.27234	0	0	0	0
2700081O15Rik	27.1999	13.705	13.5209	11.5319	9.07229	18.6726	20.4896	5.37015	21.7892	18.2674	15.6215	25.392	14.8271	17.787	24.1875	11.3617	12.3844	20.861	19.5297	22.0344
2700094K13Rik	17.7846	0	29.9392	0	0	0	6.47039	0	0	0	0	8.07926	0	0	12.7656	0	10.1327	14.6027	0	0
2700097O09Rik	35.5691	52.5357	46.3574	28.8296	39.0109	22.6037	17.2544	36.517	30.6411	15.3831	33.1957	36.9338	23.9515	32.4351	26.2031	32.9489	22.5171	25.0332	35.3975	31.8274
2810001G20Rik	2.0923	4.56832	0	0	5.44337	2.9483	2.1568	2.14806	4.7664	6.73011	1.95269	0	0	12.5555	0	10.2255	2.25171	1.04305	6.10302	8.56892
2810002D19Rik	11.5077	23.9837	24.1445	29.7906	17.2374	29.483	29.1168	24.7027	19.7465	39.4192	17.5742	23.0836	23.9515	30.3425	24.1875	45.4467	24.7689	26.0762	28.0739	26.3188
2810004N23Rik	43.9383	37.6886	33.8023	28.8296	31.753	36.3624	31.2736	31.1468	38.1312	48.0722	44.9118	31.1629	45.6219	31.3888	43	46.5829	20.2654	30.2484	39.0594	30.6033
2810006K23Rik	69.0459	34.2624	82.0912	66.3082	80.7434	103.191	94.8991	71.96	81.7097	24.9976	84.9419	56.5548	78.6978	40.8055	47.0313	47.7191	74.3066	33.3776	45.1624	74.672
2810013P06Rik	77.4151	81.0877	125.551	59.5813	58.0627	85.5008	90.5855	67.6638	106.223	59.6096	87.8709	53.0923	80.9789	132.879	67.1875	53.3999	47.286	110.563	92.766	99.7667
2810021J22Rik	37.6614	59.3882	43.4601	47.0884	36.2892	61.9144	29.1168	2.14806	46.3021	0	60.5333	18.4669	23.9515	26.1574	67.8594	114.753	32.6498	25.0332	24.4121	45.9049
2810025M15Rik	55.446	94.7926	100.441	60.5423	49.8976	129.725	75.4879	95.5886	92.6043	104.797	59.5569	102.722	70.714	61.7313	90.7032	106.8	110.334	91.7884	92.766	124.861
2810029C07Rik	2.0923	2.28416	0	6.72692	3.62892	0.982768	0	0	0	6.73011	3.90537	2.30836	1.14055	1.04629	6.04688	4.54467	11.2586	8.3444	4.88242	0
2810039B14Rik	16.7384	10.2787	11.5894	8.64889	9.07229	8.84491	5.39199	3.22209	11.5755	0	7.81075	8.07926	11.4055	3.13888	9.40625	14.7702	6.75514	4.1722	19.5297	13.4654
2810047C21Rik1	2.0923	9.13664	7.72623	3.84395	4.53615	6.87937	4.31359	2.14806	2.04274	3.84578	5.85806	4.61672	4.56219	1.04629	2.01563	3.40851	6.75514	4.1722	2.44121	5.50859
2810403A07Rik	146.461	118.776	137.141	154.719	157.858	72.7248	132.643	165.401	206.998	167.291	105.445	233.144	117.476	258.435	138.406	134.068	104.705	209.653	106.193	58.1462
2810403D21Rik	2.0923	0	0	0	0	5.89661	0	2.14806	0	0	3.90537	0	2.2811	0	4.03125	0	2.25171	0	0	4.28446
2810407A14Rik	0	0	0	5.76593	0	0	0	0	0	0	0	3.46254	0	2.09259	0	0	2.25171	0	0	0
2810408A11Rik	0	1.14208	0	0	0	0	0	0	0	0	0	0	0	0	4.70313	4.54467	0	4.1722	0	0
2810408B13Rik	3.13845	7.99456	0.965779	2.88296	0.907229	1.96554	1.0784	1.07403	2.72366	0	0.976343	2.30836	2.2811	1.04629	2.01563	2.27234	2.25171	3.12915	1.2206	2.44826
2810417H13Rik	2.0923	1.14208	0	0	5.44337	0.982768	3.2352	0	3.40457	0	2.92903	3.46254	0	0	3.35938	1.13617	0	8.3444	2.44121	0
2810428I15Rik	55.446	60.5302	58.9125	35.5566	36.2892	41.2762	50.6847	36.517	66.7295	37.4963	49.7935	45.013	46.7625	52.3147	32.9219	22.7234	34.9016	36.5067	53.7066	48.3532
2810429I04Rik	0	1.14208	0	0	0	0.982768	0	0	0	7.69156	0	0	0	0	0	0	4.50343	0	0	0
2810442N19Rik	3.13845	3.42624	0	0	0	0	2.1568	0	0	0	0	0	3.42164	0	0	0	0	0	0	3.06033
2810454H06Rik	10.4615	1.14208	9.65779	8.64889	0	2.9483	4.31359	11.8143	0	9.61445	1.95269	5.7709	3.42164	24.0648	9.40625	6.81701	2.25171	3.12915	2.44121	3.67239
2810468N07Rik	7.32305	1.14208	6.76046	0	10.8867	2.9483	5.39199	21.4806	4.08548	0	11.7161	2.30836	6.84329	2.09259	8.0625	4.54467	2.25171	2.0861	3.66181	11.6292
2810474O19Rik	309.66	319.782	276.213	237.364	308.458	285.003	356.95	264.211	255.343	346.12	317.312	272.386	236.094	278.314	325.188	298.812	237.556	317.087	285.622	275.43
2900005J15Rik	27.1999	7.99456	19.3156	15.3758	26.3096	15.7243	16.176	4.29612	11.5755	26.9204	16.5978	21.9294	26.2326	2.09259	3.35938	22.7234	7.881	25.0332	13.4267	9.18098
2900026A02Rik	46.0306	13.705	39.597	58.6203	53.5265	50.1211	25.8816	61.2197	21.1083	50.9566	74.2021	47.3214	36.4975	36.6203	34.9375	48.8553	42.7826	34.4206	42.7212	44.0687
2900040C04Rik	26.1538	0	0	1.92198	9.97952	16.707	0	0	2.04274	0	0	0	0	0	0	0	0	0	0	0
2900060B14Rik	6.2769	14.847	15.4525	16.3368	3.62892	14.7415	15.0976	8.59223	14.9801	11.5373	15.6215	17.3127	7.98384	12.5555	14.1094	9.08935	23.643	11.4735	12.206	13.4654
2900060L22Rik	0	4.56832	4.8289	0.960988	0	0	0	0	0	0	5.85806	0	0	0	1.34375	0	0	3.12915	0	0.612066
2900076A07Rik	5.23075	4.56832	0	0	0	4.91384	12.9408	7.5182	0	0	1.95269	4.61672	3.42164	4.18518	0	10.2255	2.25171	4.1722	0	0
2900089D17Rik	0	0	0	0	0	2.9483	0	2.14806	0	0	1.95269	3.46254	2.2811	0	6.71875	0	7.881	7.30135	0	8.56892
2900097C17Rik	334.768	323.209	189.293	315.204	278.519	216.209	239.404	215.88	234.915	157.677	157.191	287.391	229.25	171.592	208.953	202.238	167.753	245.117	214.826	224.628
3000002C10Rik	4.1846	12.5629	0.965779	12.4928	13.6084	3.93107	1.0784	3.22209	0	0	17.5742	1.15418	1.14055	16.7407	8.73438	11.3617	1.12586	5.21525	3.66181	8.56892
3010026O09Rik	18.8307	20.5574	22.2129	9.60988	18.1446	16.707	24.8032	15.0364	15.661	8.653	14.6452	10.3876	5.70274	20.9259	12.0938	23.8595	16.8879	13.5596	12.206	34.2757
3110001I22Rik	2.0923	20.5574	4.8289	9.60988	19.959	20.6381	7.54879	13.9624	22.4702	12.4988	17.5742	3.46254	13.6866	23.0185	3.35938	10.2255	19.1396	17.7318	3.66181	21.4223
3110002H16Rik	0	0	4.8289	9.60988	102.517	24.5692	0	35.443	6.12822	1.92289	37.101	30.0087	0	50.2221	16.125	34.0851	27.0206	0	31.7357	2.44826
3110009E18Rik	4.1846	4.56832	0	10.5709	9.07229	13.7587	20.4896	22.5546	14.9801	0	7.81075	3.46254	0	8.37035	16.125	12.4979	6.75514	5.21525	6.10302	11.6292
3110035E14Rik	19.8769	41.1149	20.2814	41.3225	23.588	13.7587	28.0384	20.4066	21.7892	13.4602	11.7161	28.8545	20.5299	15.6944	27.5469	26.1319	24.7689	38.5928	25.6327	19.5861
3110040N11Rik	20.923	44.5411	42.4943	25.9467	21.7735	35.3796	30.1952	36.517	35.4075	32.6891	27.3376	27.7003	31.9354	35.574	41.6563	46.5829	41.6567	26.0762	37.8388	33.6636
3110043O21Rik	140.184	134.765	105.27	147.031	139.713	157.243	119.702	84.8483	121.203	96.1445	125.948	102.722	150.552	123.463	137.063	72.7148	110.334	134.553	117.178	96.0943
3110052M02Rik	57.5383	49.1094	57.9468	47.0884	58.0627	58.9661	70.0959	47.2573	44.2594	47.1108	66.3913	71.5592	65.0113	38.7129	74.5781	47.7191	55.167	34.4206	52.486	52.6376
3110053B16Rik	0	0	0	1.92198	1.81446	6.87937	10.784	1.07403	1.36183	2.88433	0	0	0	0	1.34375	0	0	0	0	0.612066
3110056K07Rik	39.7537	1.14208	11.5894	23.0637	0	14.7415	44.2143	20.4066	12.9374	41.3421	2.92903	17.3127	31.9354	1.04629	0	6.81701	7.881	13.5596	2.44121	24.4826
3110062M04Rik	1.04615	0	0	87.4499	0	0.982768	0	0	0	0	18.5505	1.15418	57.0274	0	0	1.13617	1.12586	1.04305	0	0
3110070M22Rik	1.04615	6.85248	0	0	5.44337	7.86214	1.0784	1.07403	0	0	0	1.15418	0	1.04629	8.0625	0	0	1.04305	1.2206	0
3110082I17Rik	53.3537	45.6832	34.7681	38.4395	49.8976	27.5175	45.2927	31.1468	43.5785	72.1083	54.6752	46.1672	44.4814	49.1758	49.0469	82.9403	60.7963	34.4206	35.3975	37.9481
3110083C13Rik	3.13845	1.14208	0	0	7.25783	0	0	0	7.49005	0	0	12.696	4.56219	1.04629	0	0	1.12586	0	1.2206	0
3200001D21Rik	1.04615	1.14208	0	0	0	2.9483	4.31359	0	4.08548	0	0	0	1.14055	4.18518	3.35938	1.13617	0	2.0861	4.88242	4.28446
3300002A11Rik	3.13845	2.28416	0	7.68791	0.907229	0.982768	0	1.07403	0	0	5.85806	1.15418	0	1.04629	7.39063	1.13617	2.25171	3.12915	8.54423	0.612066
3300002I08Rik	10.4615	6.85248	0	8.64889	14.5157	4.91384	0	3.22209	0	0	0.976343	6.92508	5.70274	8.37035	0	1.13617	0	2.0861	3.66181	12.8534
3425401B19Rik	0	2.28416	0	0	0	0	2.1568	0	4.7664	0	3.90537	2.30836	0	0	0	0	0	1.04305	6.10302	4.89653
3632454L22Rik	0	2.28416	0	2.88296	0	0	0	2.14806	2.04274	0	2.92903	0	1.14055	0	0	1.13617	1.12586	0	0	0
3830403N18Rik	2.0923	14.847	0	5.76593	0	5.89661	19.4112	20.4066	24.5129	19.2289	0	10.3876	12.546	9.41665	13.4375	0	13.5103	16.6888	23.1915	22.0344
3830406C13Rik	54.3998	41.1149	26.076	39.4005	29.0313	30.4658	32.352	31.1468	19.0656	54.8023	4.88172	36.9338	27.3732	33.4814	14.7813	51.1276	27.0206	20.861	32.9563	42.8446
3830408C21Rik	4.1846	0	1.93156	5.76593	2.72169	3.93107	0	0	0	0	0	0	0	1.04629	5.375	5.68084	0	5.21525	9.76484	0
4430402I18Rik	8.3692	0	0	6.72692	9.07229	14.7415	0	0	0	2.88433	6.8344	0	0	8.37035	5.375	0	11.2586	0	1.2206	1.8362
4632404H12Rik	15.6923	14.847	22.2129	25.9467	33.5675	32.4313	14.0192	16.1104	17.7038	10.5759	36.1247	31.1629	41.0597	16.7407	36.2813	24.9957	32.6498	10.4305	7.32363	12.2413
4632415L05Rik	26.1538	38.8307	28.0076	30.7516	19.0518	89.4319	21.568	28.9988	42.2167	59.6096	43.9355	21.9294	34.2164	23.0185	55.0938	55.6723	38.2791	42.765	36.6181	31.2153
4632428C04Rik	1.04615	0	0	0	0	0	0	0	0	0	0	0	0	0	4.70313	2.27234	0	0	2.44121	0
4732440D04Rik	25.1076	35.4045	29.9392	21.1417	30.8458	23.5864	16.176	9.66626	25.1938	8.653	17.5742	11.5418	30.7948	12.5555	16.7969	32.9489	24.7689	13.5596	4.88242	9.18098
4732471J01Rik	13.6	41.1149	19.3156	37.4785	50.8048	22.6037	52.8415	31.1468	34.7266	22.1132	25.3849	26.5461	53.6058	24.0648	34.9375	32.9489	31.524	30.2484	34.1769	25.7068
4732491K20Rik	8.3692	1.14208	9.65779	8.64889	8.16506	8.84491	1.0784	9.66626	3.40457	0	4.88172	6.92508	3.42164	2.09259	12.7656	24.9957	2.25171	1.04305	9.76484	0
4831407H17Rik	3.13845	0	0.965779	0.960988	0	3.93107	0	2.14806	0	0	1.95269	0	1.14055	2.09259	3.35938	3.40851	0	2.0861	1.2206	0
4831440D22Rik	2.0923	5.7104	10.6236	9.60988	0	19.6554	7.54879	11.8143	4.7664	14.4217	0	10.3876	6.84329	2.09259	0	2.27234	2.25171	3.12915	4.88242	3.06033
4831440E17Rik	3.13845	14.847	3.86312	8.64889	6.3506	0.982768	8.62719	2.14806	10.2137	2.88433	1.95269	6.92508	7.98384	7.32406	5.375	3.40851	4.50343	4.1722	8.54423	1.8362
4833411C07Rik	0	9.13664	8.69201	17.2978	13.6084	4.91384	3.2352	19.3325	0	0	16.5978	6.92508	4.56219	4.18518	25.5313	19.3149	1.12586	11.4735	6.10302	0
4833417C18Rik	5.23075	5.7104	14.4867	10.5709	9.97952	5.89661	8.62719	8.59223	12.9374	0	21.4796	13.8502	6.84329	11.5092	12.0938	12.4979	19.1396	6.2583	8.54423	11.0172
4833418N02Rik	4.1846	1.14208	0	9.60988	13.6084	5.89661	2.1568	3.22209	8.85188	0	20.5032	5.7709	10.2649	8.37035	9.40625	6.81701	10.1327	1.04305	0	4.28446
4833419F23Rik	0	0	0	0	3.62892	0	0	0	0	0	5.85806	0	0	0	0	0	0	0	0	0
4833420G17Rik	230.153	222.706	134.243	262.35	192.333	130.708	105.683	229.842	193.38	185.559	105.445	215.832	207.58	238.555	244.563	206.783	219.542	204.438	227.033	138.939
4833422C13Rik	0	2.28416	0.965779	2.88296	0	0	3.2352	3.22209	0	0	0	0	0	1.04629	0	0	3.37757	0	1.2206	3.06033
4833438C02Rik	20.923	18.2733	28.9734	23.0637	20.8663	21.6209	14.0192	12.8884	10.8946	22.1132	25.3849	32.317	21.6704	34.5277	17.4688	26.1319	14.6361	27.1193	12.206	26.9309
4833439L19Rik	153.784	122.203	351.544	183.549	0	340.038	3.2352	3.22209	234.234	0	96.658	55.4006	75.2762	148.574	280.172	407.885	72.0548	384.885	54.9272	295.628
4833447I15Rik	1.04615	1.14208	6.76046	0	4.53615	7.86214	0	1.07403	9.53279	0	7.81075	1.15418	4.56219	1.04629	0	2.27234	1.12586	1.04305	8.54423	0
4921507G05Rik	3.13845	1.14208	0	6.72692	3.62892	0.982768	0	0	0	0	1.95269	1.15418	1.14055	0	0	0	5.62928	1.04305	0	0
4921507P07Rik	1.04615	0	4.8289	0	0	0	0	0	0	0	0	0	0	0	0	0	0	0	18.3091	0
4921511C10Rik	26.1538	29.6941	20.2814	34.5956	25.4024	36.3624	32.352	26.8507	33.3648	29.8048	30.2666	27.7003	23.9515	26.1574	34.2656	31.8127	27.0206	22.9471	21.9709	20.8102
4921517D16Rik	9.41535	0	0	5.76593	9.07229	1.96554	0	0	0.680914	0	0	8.07926	11.4055	8.37035	11.4219	4.54467	5.62928	3.12915	1.2206	0
4921524J17Rik	1.04615	12.5629	13.5209	0	16.3301	8.84491	19.4112	6.44418	14.9801	0	9.76343	4.61672	10.2649	2.09259	16.125	5.68084	4.50343	17.7318	40.28	18.362
4921531C22Rik	13.6	26.2678	23.1787	23.0637	28.1241	10.8104	9.70559	16.1104	13.6183	32.6891	13.6688	27.7003	19.3893	27.2036	14.7813	34.0851	28.1464	15.6457	31.7357	12.2413
4921536K21Rik	0	0	1.93156	1.92198	0	0	0	3.22209	0	0	0	0	0	0	0	0	0	3.12915	0	0
4930402H24Rik	39.7537	36.5466	18.3498	49.0104	47.1759	38.3279	31.2736	53.7015	38.8121	24.0361	50.7699	26.5461	50.1841	50.2221	73.2344	21.5872	55.167	10.4305	39.0594	27.543
4930403D09Rik	4.1846	5.7104	2.89734	2.88296	2.72169	0	8.62719	5.37015	8.17097	16.3446	3.90537	9.23344	0	6.27776	6.04688	9.08935	3.37757	11.4735	9.76484	4.28446
4930404H24Rik	4.1846	15.9891	0	12.4928	12.7012	2.9483	6.47039	1.07403	12.9374	0	4.88172	8.07926	7.98384	8.37035	8.0625	24.9957	3.37757	8.3444	4.88242	12.2413
4930404I05Rik	1.04615	2.28416	0.965779	0	0	1.96554	5.39199	0	4.7664	0	5.85806	0	0	0	0	2.27234	0	3.12915	1.2206	4.28446
4930405A10Rik	1.04615	2.28416	0	4.80494	3.62892	0.982768	2.1568	1.07403	2.04274	2.88433	3.90537	0	1.14055	0	2.6875	4.54467	4.50343	4.1722	2.44121	0
4930405O22Rik	4.1846	9.13664	13.5209	10.5709	8.16506	11.7932	7.54879	6.44418	6.80914	0.961445	6.8344	3.46254	20.5299	8.37035	12.0938	6.81701	5.62928	8.3444	15.8679	5.50859
4930412C18Rik	2.0923	0	2.89734	0	0	1.96554	0	0	0	0.961445	0	0	0	0	0	0	0	0	2.44121	0
4930412L05Rik	0	0	0	0	4.53615	0.982768	1.0784	0	2.04274	0	4.88172	0	0	0	0	3.40851	0	0	0	0
4930413G21Rik	0	1.14208	1.93156	3.84395	1.81446	0.982768	0	1.07403	2.04274	8.653	0.976343	0	9.12439	1.04629	2.6875	0	1.12586	0	0	2.44826
4930414N06Rik	0	0	30.9049	18.2588	7.25783	0	0	0	12.2564	46.1493	0	0	0	0	12.0938	0	0	0	0	4.28446
4930426L09Rik	2.0923	2.28416	0	3.84395	0.907229	1.96554	0	0	4.08548	7.69156	7.81075	0	1.14055	5.23147	0	2.27234	1.12586	1.04305	1.2206	0
4930427A07Rik	0	2.28416	6.76046	2.88296	0	6.87937	0	2.14806	11.5755	0	2.92903	3.46254	1.14055	2.09259	4.03125	0	10.1327	4.1722	13.4267	0
4930429B21Rik	2.0923	0	4.8289	0	0	0	4.31359	0	0	0	0	0	0	4.18518	0	0	0	0	0	0.612066
4930430F08Rik	3.13845	7.99456	11.5894	13.4538	9.97952	22.6037	38.8223	9.66626	10.2137	0	5.85806	2.30836	18.2488	15.6944	26.2031	12.4979	9.00685	15.6457	20.7503	24.4826
4930432K21Rik	5.23075	9.13664	4.8289	4.80494	18.1446	5.89661	5.39199	0	0	0	14.6452	8.07926	5.70274	0	2.6875	0	9.00685	0	0	3.67239
4930438A08Rik	6.2769	0	0	0	0.907229	0.982768	0	0	0	10.5759	0	0	10.2649	1.04629	0	0	1.12586	4.1722	0	4.28446
4930439A04Rik	1.04615	6.85248	0	7.68791	10.8867	2.9483	0	1.07403	0	0	12.6925	2.30836	7.98384	3.13888	0.671875	1.13617	1.12586	6.2583	1.2206	0
4930444A19Rik	30.3384	33.1203	19.3156	36.5176	27.2169	13.7587	15.0976	22.5546	29.2793	18.2674	12.6925	30.0087	29.6543	21.9722	16.125	18.1787	19.1396	37.5498	15.8679	15.3016
4930445E18Rik	0	0	3.86312	0	0	0	5.39199	3.22209	0	3.84578	0.976343	0	5.70274	1.04629	4.70313	1.13617	3.37757	0	1.2206	3.67239
4930447K03Rik	4.1846	9.13664	0	8.64889	5.44337	4.91384	4.31359	0	6.80914	21.1518	14.6452	2.30836	6.84329	11.5092	6.04688	7.95318	6.75514	9.38745	23.1915	11.0172
4930447M23Rik	5.23075	6.85248	10.6236	16.3368	13.6084	5.89661	17.2544	25.7767	4.7664	17.306	19.5269	10.3876	4.56219	21.9722	20.8281	15.9064	12.3844	12.5166	6.10302	6.73272
4930451E10Rik	0	1.14208	0.965779	0	0	0	1.0784	2.14806	0	0	0	0	0	2.09259	0	1.13617	0	3.12915	2.44121	0.612066
4930451G09Rik	9.41535	0	9.65779	0	0	0	0	2.14806	4.7664	0	4.88172	9.23344	2.2811	0	0	0	0	5.21525	2.44121	6.12066
4930453L07Rik	0	0	0	0	2.72169	0	0	5.37015	2.04274	2.88433	0.976343	1.15418	1.14055	0	0	0	0	0	0	0
4930453N24Rik	66.9536	36.5466	56.981	44.2055	38.1036	61.9144	43.1359	59.0716	30.6411	76.9156	31.243	51.9381	41.0597	36.6203	41.6563	60.2169	13.5103	44.8511	52.486	34.2757
4930467E23Rik	4.1846	5.7104	12.5551	13.4538	7.25783	9.82768	2.1568	2.14806	7.49005	0	6.8344	8.07926	9.12439	11.5092	3.35938	21.5872	9.00685	6.2583	6.10302	9.18098
4930469K13Rik	20.923	4.56832	18.3498	32.6736	14.5157	12.776	14.0192	12.8884	11.5755	0	3.90537	12.696	9.12439	24.0648	30.2344	36.3574	40.5308	1.04305	19.5297	7.34479
4930473A02Rik	0	4.56832	0.965779	2.88296	1.81446	5.89661	0	5.37015	2.72366	4.80722	6.8344	0	1.14055	4.18518	2.6875	3.40851	0	3.12915	0	1.8362
4930473H19Rik	3.13845	4.56832	3.86312	4.80494	7.25783	2.9483	1.0784	2.14806	4.08548	0	6.8344	6.92508	0	2.09259	0	0	0	3.12915	0	0
4930478L05Rik	3.13845	1.14208	0	0	0	0	1.0784	0	0	0	0	0	0	0	4.70313	0	0	0	1.2206	0
4930480K23Rik	12.5538	22.8416	4.8289	4.80494	4.53615	1.96554	7.54879	3.22209	11.5755	0	3.90537	3.46254	5.70274	7.32406	3.35938	9.08935	3.37757	3.12915	6.10302	14.6896
4930481A15Rik	42.8922	38.8307	42.4943	24.0247	49.8976	23.5864	47.4495	35.443	40.8548	30.7662	63.4623	40.3963	29.6543	26.1574	61.8125	62.4893	40.5308	23.9901	52.486	33.6636
4930483K19Rik	1.04615	0	0	1.92198	2.72169	0.982768	0	0	0	0	0	0	1.14055	3.13888	2.01563	0	0	0	0	0
4930486L24Rik	0	0	2.89734	0	0	0	0	3.22209	4.08548	0	0	0	0	8.37035	0	0	0	0	0	0
4930487H11Rik	1.04615	7.99456	0	2.88296	9.07229	1.96554	2.1568	7.5182	2.72366	0	0	3.46254	3.42164	12.5555	8.0625	1.13617	2.25171	4.1722	3.66181	2.44826
4930500A05Rik	0	0	0	5.76593	0	0	2.1568	0	0	0	0	0	1.14055	0	0	2.27234	3.37757	0	2.44121	0
4930502C15Rik	5.23075	22.8416	5.79468	23.0637	15.4229	7.86214	16.176	11.8143	17.7038	6.73011	27.3376	24.2378	15.9677	5.23147	27.5469	27.268	13.5103	4.1722	14.6473	7.95685
4930503E24Rik	7.32305	0	6.76046	3.84395	2.72169	7.86214	4.31359	5.37015	6.12822	7.69156	1.95269	6.92508	7.98384	7.32406	3.35938	5.68084	5.62928	8.3444	7.32363	10.4051
4930503L19Rik	21.9692	30.8362	36.6996	27.8687	34.4747	30.4658	18.3328	12.8884	17.7038	49.9951	7.81075	13.8502	14.8271	41.8518	16.125	48.8553	50.6636	21.904	42.7212	10.4051
4930505N22Rik	1.04615	0	0.965779	2.88296	0	0	4.31359	1.07403	0.680914	0	0	0	0	3.13888	4.03125	0	5.62928	1.04305	0	3.06033
4930506C21Rik	9.41535	25.1258	12.5551	17.2978	10.8867	17.6898	10.784	5.37015	24.5129	0	9.76343	4.61672	10.2649	14.6481	13.4375	11.3617	7.881	28.1623	0	5.50859
4930511A08Rik	0	0	3.86312	1.92198	0.907229	0	0	0	1.36183	0	0	4.61672	0	0	0	0	0	0	4.88242	0.612066
4930512B01Rik	0	3.42624	0	0	0	0	0	0	4.08548	0	1.95269	0	0	0	0	0	0	4.1722	3.66181	0
4930512H18Rik	0	0	0	3.84395	0	0	2.1568	2.14806	0	0	0	0	0	0	0	1.13617	1.12586	1.04305	0	0
4930513N10Rik	0	0	0	0.960988	0.907229	0	0	0	0	0.961445	0	0	0	0	2.6875	0	5.62928	0	0	0
4930515G01Rik	3.13845	0	2.89734	0.960988	2.72169	3.93107	0	4.29612	7.49005	0.961445	2.92903	9.23344	1.14055	8.37035	6.04688	4.54467	0	0	1.2206	0
4930519F09Rik	3.13845	1.14208	0	0	0	0	1.0784	0	1.36183	1.92289	0.976343	1.15418	1.14055	1.04629	0.671875	0	1.12586	0	1.2206	1.8362
4930521O11Rik	7.32305	6.85248	7.72623	5.76593	9.07229	4.91384	3.2352	4.29612	4.7664	6.73011	9.76343	11.5418	2.2811	6.27776	8.0625	9.08935	9.00685	4.1722	8.54423	4.28446
4930522L14Rik	77.4151	69.6669	85.9544	76.8791	61.6916	83.5352	78.7231	47.2573	55.154	23.0747	59.5569	49.6297	18.2488	63.8239	63.8281	46.5829	77.6841	77.1857	30.5151	54.4738
4930522P08Rik	0	0	0	0	7.25783	2.9483	0	0	0	0	2.92903	0	3.42164	0	0	0	0	0	0	0
4930523C07Rik	4.1846	12.5629	0	13.4538	4.53615	3.93107	2.1568	1.07403	12.2564	0	0	6.92508	2.2811	2.09259	0.671875	2.27234	0	2.0861	24.4121	0
4930525G20Rik	1.04615	0	0	12.4928	0	0.982768	1.0784	1.07403	0	0	4.88172	1.15418	1.14055	1.04629	0	0	1.12586	1.04305	1.2206	0
4930526I15Rik	7.32305	17.1312	7.72623	8.64889	18.1446	9.82768	16.176	9.66626	6.80914	10.5759	7.81075	0	5.70274	9.41665	9.40625	10.2255	7.881	3.12915	10.9854	4.28446
4930528A17Rik	0	0	0	0.960988	0	0	1.0784	0	1.36183	0	0.976343	0	0	0	1.34375	0	3.37757	0	1.2206	0
4930529C04Rik	0	0	0.965779	0.960988	0	0.982768	0	1.07403	2.04274	0	0.976343	1.15418	1.14055	1.04629	0.671875	0	1.12586	3.12915	0	0
4930538K18Rik	0	4.56832	3.86312	0.960988	0	1.96554	2.1568	3.22209	0	0	3.90537	0	1.14055	0	0	2.27234	4.50343	0	0	3.67239
4930539E08Rik	1.04615	1.14208	0	7.68791	0	15.7243	8.62719	0	0	0	2.92903	1.15418	0	1.04629	11.4219	11.3617	1.12586	3.12915	0	6.12066
4930549G23Rik	2.0923	0	0	5.76593	6.3506	6.87937	0	1.07403	0	0	1.95269	2.30836	4.56219	0	0	1.13617	3.37757	0	0	0
4930550C14Rik	2.0923	4.56832	0	5.76593	4.53615	0	1.0784	1.07403	0	0	0	0	0	5.23147	0	1.13617	6.75514	2.0861	0	0
4930552P12Rik	0	0	0	0	1.81446	0.982768	0	0	2.04274	0	0	4.61672	0	0	0	0	0	0	0	0
4930555F03Rik	1.04615	0	0	0	0	0	0	2.14806	0	0	0	0	0	0	0.671875	0	0	4.1722	0	1.8362
4930555G01Rik	2.0923	1.14208	2.89734	0.960988	2.72169	1.96554	2.1568	2.14806	2.04274	0.961445	1.95269	3.46254	2.2811	2.09259	3.35938	2.27234	3.37757	1.04305	1.2206	1.8362
4930562C15Rik	0	0	0	0	0	2.9483	0	1.07403	2.72366	0	0	0	0	0	0	0	2.25171	1.04305	0	0
4930563D23Rik	0	0	0	0	0	0	0	4.29612	0	0	0	2.30836	0	0	0	0	0	0	0	2.44826
4930563E18Rik	0	0	0	0	0	1.96554	3.2352	0	0	0	0	0	3.42164	3.13888	0	0	0	0	0	0
4930563E22Rik	8.3692	14.847	0	4.80494	0	0.982768	1.0784	9.66626	0	21.1518	0	1.15418	1.14055	6.27776	0	0	1.12586	2.0861	1.2206	0.612066
4930563I02Rik	7.32305	12.5629	24.1445	36.5176	36.2892	0.982768	2.1568	44.0352	27.9175	0	10.7398	12.696	45.6219	13.6018	0	15.9064	45.0343	39.6359	6.10302	28.155
4930564C03Rik	1.04615	4.56832	0.965779	5.76593	1.81446	0	4.31359	0	2.04274	0	0.976343	0	0	1.04629	2.6875	0	1.12586	3.12915	4.88242	1.22413
4930565N06Rik	1.04615	1.14208	5.79468	9.60988	9.07229	0	9.70559	1.07403	0	0	0.976343	4.61672	4.56219	4.18518	0	5.68084	19.1396	0	1.2206	5.50859
4930568A12Rik	5.23075	0	6.76046	0	6.3506	0	4.31359	2.14806	9.53279	0	4.88172	1.15418	1.14055	2.09259	0	4.54467	2.25171	8.3444	1.2206	0
4930572G02Rik	1.04615	1.14208	2.89734	0	0	2.9483	0	1.07403	3.40457	0	0	1.15418	0	0	0	0	0	0	0	0
4930577N17Rik	8.3692	7.99456	5.79468	0	7.25783	8.84491	1.0784	5.37015	6.12822	9.61445	5.85806	5.7709	0	0	2.01563	0	3.37757	4.1722	9.76484	1.8362
4930579G18Rik	7.32305	2.28416	7.72623	10.5709	9.97952	6.87937	4.31359	7.5182	10.2137	0	2.92903	2.30836	12.546	13.6018	9.40625	5.68084	14.6361	9.38745	7.32363	6.12066
4930579G24Rik	1.04615	1.14208	0	9.60988	5.44337	1.96554	12.9408	5.37015	8.85188	0	10.7398	2.30836	3.42164	4.18518	0	0	1.12586	6.2583	8.54423	8.56892
4930579K19Rik	1.04615	10.2787	4.8289	2.88296	0	6.87937	3.2352	4.29612	4.7664	12.4988	10.7398	4.61672	3.42164	0	1.34375	7.95318	0	0	1.2206	4.28446
4930581F22Rik	10.4615	10.2787	16.4182	5.76593	8.16506	5.89661	7.54879	18.2585	4.7664	14.4217	9.76343	12.696	12.546	3.13888	10.0781	7.95318	11.2586	11.4735	3.66181	8.56892
4930590J08Rik	6.2769	9.13664	0	6.72692	6.3506	2.9483	1.0784	0	4.7664	0	2.92903	0	5.70274	1.04629	0	1.13617	1.12586	6.2583	4.88242	4.28446
4930592I03Rik	0	0	0	5.76593	0	0	2.1568	1.07403	2.72366	0	0.976343	4.61672	0	0	0	4.54467	0	0	0	0
4930594C11Rik	55.446	100.503	79.1939	123.967	96.1663	45.2073	56.0767	115.995	81.7097	150.947	81.0365	133.885	110.633	132.879	65.1719	124.979	105.831	92.8314	84.2217	68.5514
4930599N23Rik	0	0	1.93156	0	0	0	0	0	3.40457	1.92289	0	0	0	4.18518	1.34375	1.13617	0	0	6.10302	0
4931402G19Rik	39.7537	33.1203	53.1179	33.6346	45.3615	47.1728	53.9199	36.517	40.8548	31.7277	43.9355	50.7839	51.3247	33.4814	44.3438	35.2212	41.6567	34.4206	50.0448	43.4567
4931403G20Rik	1.04615	1.14208	0	0	7.25783	1.96554	2.1568	1.07403	2.72366	0	6.8344	1.15418	0	1.04629	0	0	2.25171	4.1722	1.2206	4.89653
4931406C07Rik	49.1691	42.257	56.981	60.5423	48.0831	31.4486	34.5088	50.4794	51.7494	32.6891	47.8408	73.8675	37.6381	58.5925	26.875	37.4936	52.9153	27.1193	48.8242	42.8446
4931406H21Rik	103.569	79.9456	79.1939	116.28	99.7952	98.2768	44.2143	47.2573	51.0685	88.4529	116.185	117.726	90.1033	88.935	61.1406	67.034	54.0411	74.0565	92.766	77.7323
4931406P16Rik	97.292	158.749	60.8441	116.28	128.827	88.4491	74.4095	88.0704	77.6242	129.795	37.101	81.9468	99.2277	129.74	141.766	139.749	120.467	118.908	146.473	82.6289
4931413K12Rik	0	3.42624	0	1.92198	3.62892	0	3.2352	3.22209	0.680914	0	0	0	0	1.04629	2.01563	3.40851	5.62928	0	0	3.06033
4931414P19Rik	35.5691	28.552	20.2814	45.1664	21.7735	25.552	35.5872	15.0364	32.6839	29.8048	41.0064	16.1585	19.3893	19.8796	19.4844	44.3106	37.1533	15.6457	28.0739	21.4223
4931415C17Rik	0	0	0	3.84395	0	3.93107	0	4.29612	4.08548	0	4.88172	0	0	0	1.34375	3.40851	3.37757	4.1722	0	2.44826
4931428F04Rik	13.6	0	0	11.5319	0	14.7415	3.2352	2.14806	4.7664	0	2.92903	4.61672	5.70274	3.13888	6.04688	3.40851	1.12586	0	3.66181	3.06033
4931440F15Rik	9.41535	6.85248	16.4182	11.5319	9.97952	7.86214	17.2544	8.59223	16.3419	9.61445	20.5032	12.696	4.56219	23.0185	22.8438	21.5872	18.0137	14.6027	7.32363	5.50859
4931440P22Rik	0	1.14208	0	0	2.72169	5.89661	0	0	0	0	0	0	0	0	0	0	0	0	0	1.22413
4932416H05Rik	2.0923	1.14208	3.86312	8.64889	7.25783	2.9483	3.2352	5.37015	3.40457	0	2.92903	3.46254	3.42164	2.09259	6.04688	12.4979	10.1327	8.3444	3.66181	4.89653
4932438A13Rik	213.415	261.536	148.73	259.467	184.168	101.225	128.329	236.286	194.741	96.1445	106.421	267.77	205.299	168.453	251.281	202.238	186.892	133.51	218.488	173.827
4932438H23Rik	0	1.14208	0	0	0	0.982768	3.2352	0	0	0	2.92903	3.46254	2.2811	0	0	2.27234	0	0	2.44121	0
4932443L11Rik	2.0923	3.42624	0	4.80494	0.907229	2.9483	5.39199	5.37015	4.7664	6.73011	7.81075	6.92508	1.14055	1.04629	2.6875	3.40851	3.37757	1.04305	7.32363	4.89653
4933400F21Rik	3.13845	6.85248	4.8289	1.92198	6.3506	4.91384	4.31359	4.29612	7.49005	0	3.90537	6.92508	6.84329	0	2.6875	13.634	0	3.12915	1.2206	9.18098
4933404O12Rik	8.3692	1.14208	13.5209	0.960988	3.62892	2.9483	11.8624	1.07403	0	0	5.85806	1.15418	0	1.04629	4.03125	3.40851	1.12586	1.04305	6.10302	0
4933406C10Rik	0	0	0.965779	0	0	0	0	0	0	3.84578	0	0	0	0	0.671875	9.08935	0	0	0	0.612066
4933406F09Rik	1.04615	1.14208	0	0	0.907229	0	0	1.07403	2.04274	0	0	0	1.14055	0	2.01563	1.13617	3.37757	0	0	0
4933406I18Rik	28.2461	13.705	8.69201	23.0637	18.1446	14.7415	9.70559	17.1845	17.0228	31.7277	11.7161	45.013	10.2649	18.8333	25.5313	40.9021	11.2586	9.38745	13.4267	6.73272
4933406J10Rik	1.04615	0	0	2.88296	0.907229	0	1.0784	0	2.72366	0	0	0	0	0	0.671875	5.68084	0	0	4.88242	0
4933406M09Rik	4.1846	3.42624	0	0	0	1.96554	20.4896	1.07403	6.12822	0	2.92903	3.46254	1.14055	1.04629	14.1094	1.13617	4.50343	1.04305	1.2206	4.28446
4933407K13Rik	18.8307	5.7104	24.1445	23.0637	15.4229	14.7415	11.8624	6.44418	26.5556	0	44.9118	6.92508	12.546	27.2036	14.1094	27.268	4.50343	18.7749	10.9854	11.0172
4933408J17Rik	0	0	0	0	0	0	0	0	0	0	0	1.15418	0	0	0	0	0	0	10.9854	0
4933411K16Rik	4.1846	0	0	3.84395	0	0.982768	0	1.07403	0.680914	0	0.976343	1.15418	6.84329	0	4.70313	0	2.25171	2.0861	1.2206	0
4933412E12Rik	7.32305	7.99456	18.3498	12.4928	10.8867	3.93107	32.352	11.8143	15.661	0	7.81075	10.3876	13.6866	5.23147	21.5	27.268	20.2654	23.9901	15.8679	24.4826
4933413J09Rik	3.13845	3.42624	0	5.76593	8.16506	1.96554	4.31359	0	7.49005	0	1.95269	2.30836	3.42164	1.04629	0	0	14.6361	1.04305	14.6473	4.89653
4933417D19Rik	0	1.14208	0	7.68791	0	0	0	0	0	0	1.95269	6.92508	3.42164	4.18518	6.04688	2.27234	0	6.2583	0	0
4933417G07Rik	4.1846	4.56832	3.86312	2.88296	2.72169	0.982768	9.70559	3.22209	3.40457	5.76867	3.90537	3.46254	4.56219	2.09259	2.01563	3.40851	1.12586	1.04305	2.44121	1.8362
4933421O10Rik	38.7076	12.5629	6.76046	17.2978	35.3819	28.5003	38.8223	31.1468	12.9374	59.6096	11.7161	15.0043	12.546	46.0369	16.7969	1.13617	13.5103	17.7318	25.6327	12.8534
4933423P22Rik	25.1076	23.9837	0	31.7126	54.4337	7.86214	2.1568	20.4066	29.2793	6.73011	3.90537	6.92508	78.6978	29.2962	34.9375	39.7659	22.5171	43.8081	19.5297	24.4826
4933424M12Rik	3.13845	1.14208	0	0	0	2.9483	1.0784	0	0	0	40.0301	1.15418	1.14055	13.6018	30.9063	1.13617	1.12586	1.04305	20.7503	31.8274
4933427D14Rik	32.4307	27.4099	30.9049	37.4785	33.5675	22.6037	20.4896	40.8131	21.1083	32.6891	33.1957	31.1629	35.357	34.5277	55.0938	34.0851	21.3913	62.583	53.7066	29.9912
4933427G23Rik	1.04615	0	0.965779	1.92198	0.907229	0	0	0	0.680914	0.961445	0	0	0	0	0.671875	0	5.62928	1.04305	1.2206	1.8362
4933431E20Rik	1.04615	0	6.76046	0	0	2.9483	1.0784	15.0364	0	18.2674	0	0	1.14055	0	0	1.13617	2.25171	1.04305	6.10302	0
4933431G14Rik	44.9845	13.705	32.8365	19.2198	29.9386	16.707	30.1952	22.5546	11.5755	0	11.7161	6.92508	22.811	7.32406	18.1406	6.81701	27.0206	19.8179	2.44121	18.362
4933432I03Rik	0	0	2.89734	1.92198	0.907229	0	6.47039	0	1.36183	0	0	0	0	0	0.671875	1.13617	0	0	7.32363	0
4933433G08Rik	1.04615	0	0	0	3.62892	0	0	0	0	0	0	0	0	0	0	0	0	5.21525	0	1.22413
4933433G15Rik	0	4.56832	0	5.76593	4.53615	6.87937	0	0	2.72366	0	0	0	7.98384	1.04629	1.34375	0	3.37757	1.04305	0	1.8362
4933434E20Rik	116.123	1.14208	302.289	119.163	15.4229	72.7248	105.683	0	42.8976	9.61445	98.6107	0	0	102.537	4.70313	340.851	108.082	37.5498	19.5297	33.0515
4933438K21Rik	1.04615	2.28416	0.965779	2.88296	0	0	0	1.07403	2.04274	0	1.95269	0	1.14055	1.04629	0	1.13617	1.12586	0	0	1.8362
4933439C10Rik	16.7384	10.2787	8.69201	7.68791	13.6084	10.8104	15.0976	18.2585	17.0228	28.8433	19.5269	15.0043	21.6704	14.6481	14.7813	11.3617	6.75514	5.21525	8.54423	8.56892
4933439K11Rik	2.0923	0	0	0	0	0	3.2352	4.29612	5.44731	0	0	0	0	0	0	2.27234	0	0	0	0
4933440N22Rik	0	0	0	0.960988	6.3506	8.84491	0	0	0	0.961445	2.92903	0	1.14055	3.13888	0.671875	0	0	0	1.2206	0
5031414D18Rik	80.5536	189.585	84.9886	76.8791	96.1663	93.3629	81.9583	92.3665	249.214	102.875	98.6107	85.4093	87.8222	107.768	101.453	219.281	204.906	82.4009	170.885	143.835
5031425E22Rik	18.8307	13.705	19.3156	20.1808	10.8867	31.4486	25.8816	20.4066	11.5755	28.8433	8.78709	4.61672	12.546	15.6944	12.7656	13.634	16.8879	15.6457	9.76484	10.4051
5031425F14Rik	0	2.28416	2.89734	9.60988	5.44337	4.91384	0	4.29612	4.7664	0	2.92903	0	6.84329	2.09259	0	5.68084	9.00685	7.30135	4.88242	5.50859
5031426D15Rik	2.0923	1.14208	0	0	0	0	0	1.07403	0	0.961445	0.976343	1.15418	1.14055	0	0	1.13617	0	2.0861	3.66181	0
5031434O11Rik	0	0	4.8289	0	0	0	0	0	0	0	0	0	0	0	0	0	3.37757	5.21525	0	1.22413
5031439G07Rik	58.5844	99.3609	90.7833	98.0208	83.4651	95.3285	69.0175	82.7003	104.861	35.5735	78.1075	83.101	174.504	154.852	140.422	60.2169	49.5377	109.52	79.3393	93.034
5033403F01Rik	3.13845	0	0	2.88296	0	2.9483	0	1.07403	4.08548	0	0	0	3.42164	0	2.01563	0	5.62928	0	0	0
5033417F24Rik	4.1846	0	0.965779	0	0	0	0	0	0	0	0	3.46254	2.2811	3.13888	4.70313	0	0	0	2.44121	0
5033421B08Rik	0	7.99456	0	0.960988	9.07229	5.89661	0	4.29612	0.680914	0	3.90537	4.61672	0	3.13888	0	2.27234	0	0	1.2206	5.50859
5430402O13Rik	1.04615	0	1.93156	1.92198	4.53615	2.9483	1.0784	1.07403	2.72366	0	0.976343	1.15418	0	1.04629	2.01563	5.68084	1.12586	4.1722	0	3.06033
5430405H02Rik	8.3692	29.6941	19.3156	22.1027	19.0518	19.6554	20.4896	15.0364	18.3847	23.0747	29.2903	26.5461	18.2488	19.8796	25.5313	19.3149	21.3913	20.861	18.3091	15.9137
5430427O19Rik	88.9228	141.618	155.49	101.865	73.4856	121.863	80.8799	152.512	131.416	102.875	104.469	123.497	139.147	101.491	90.0313	86.3488	93.4461	105.348	136.708	141.387
5430431A17Rik	0	0	0	0	0	0	0	0	0	0	0	0	0	0	0	0	0	10.4305	0	0
5530601H04Rik	11.5077	0	2.89734	12.4928	9.97952	11.7932	30.1952	7.5182	5.44731	46.1493	20.5032	0	20.5299	10.4629	14.1094	19.3149	23.643	22.9471	13.4267	10.4051
5730405O15Rik	1.04615	2.28416	0	7.68791	0	0.982768	0	1.07403	17.7038	0	1.95269	1.15418	1.14055	12.5555	0	1.13617	5.62928	0	2.44121	0
5730408K05Rik	3.13845	0	0	0.960988	0	0	0	0	0	0	0	0	0	0	0	2.27234	1.12586	2.0861	1.2206	0.612066
5730409E04Rik	28.2461	31.9782	0	16.3368	7.25783	2.9483	3.2352	20.4066	15.661	0	19.5269	16.1585	6.84329	1.04629	35.6094	23.8595	5.62928	1.04305	6.10302	23.2585
5730409K12Rik	13.6	13.705	1.93156	10.5709	9.07229	1.96554	10.784	6.44418	6.12822	11.5373	4.88172	4.61672	1.14055	10.4629	0.671875	2.27234	2.25171	12.5166	2.44121	7.95685
5730422E09Rik	4.1846	11.4208	4.8289	6.72692	2.72169	0	1.0784	2.14806	4.7664	2.88433	1.95269	6.92508	4.56219	4.18518	0	2.27234	4.50343	4.1722	2.44121	2.44826
5730455P16Rik	151.692	22.8416	56.981	98.0208	53.5265	11.7932	45.2927	25.7767	41.5357	0	37.101	62.3257	102.649	43.9443	80.625	46.5829	86.691	14.6027	4.88242	31.8274
5730480H06Rik	1.04615	4.56832	0	6.72692	0	0.982768	5.39199	3.22209	8.85188	0	5.85806	1.15418	1.14055	4.18518	0	1.13617	0	15.6457	1.2206	4.89653
5830403F22Rik	0	0	0.965779	1.92198	0	2.9483	0	0	1.36183	0	0	3.46254	0	0	0	0	0	0	0	1.22413
5830416I19Rik	0	0	0	0	0	0	0	0	0.680914	0	0	0	4.56219	1.04629	2.6875	0	0	0	0	0
5830417I10Rik	0	0	106.236	98.9818	85.2795	0	0	0	85.1142	52.8795	0	0	0	0	99.4375	0	0	0	0	80.7927
5830432E09Rik	5.23075	31.9782	8.69201	14.4148	12.7012	20.6381	16.176	12.8884	19.0656	5.76867	13.6688	9.23344	6.84329	12.5555	24.8594	15.9064	18.0137	12.5166	19.5297	16.5258
5830444B04Rik	26.1538	33.1203	28.0076	19.2198	13.6084	18.6726	49.6063	28.9988	31.322	30.7662	33.1957	11.5418	39.9192	25.1111	24.8594	40.9021	15.762	37.5498	14.6473	54.4738
5830454E08Rik	2.0923	6.85248	1.93156	0.960988	2.72169	1.96554	4.31359	1.07403	2.04274	0.961445	0.976343	1.15418	0	1.04629	8.0625	4.54467	7.881	8.3444	2.44121	5.50859
5930403L14Rik	3.13845	2.28416	0	3.84395	0.907229	6.87937	1.0784	1.07403	0	0	1.95269	2.30836	1.14055	0	0.671875	0	3.37757	0	1.2206	0
5930403N24Rik	4.1846	0	0	0	2.72169	0	0	1.07403	2.72366	0	2.92903	0	0	0	1.34375	0	3.37757	0	0	1.22413
5930430L01Rik	1.04615	1.14208	0	0.960988	0	0.982768	7.54879	1.07403	0	13.4602	5.85806	2.30836	9.12439	1.04629	0	1.13617	2.25171	0	1.2206	4.89653
6030443J06Rik	0	0	6.76046	0	0	0	1.0784	0	0	0	0	3.46254	3.42164	3.13888	0	0	0	2.0861	3.66181	0
6030458C11Rik	80.5536	83.3718	86.9201	86.4889	96.1663	94.3457	87.3503	80.5522	108.946	91.3372	86.8946	76.1759	114.055	74.2869	58.4531	103.391	111.46	66.7552	47.6036	66.7152
6030468B19Rik	3.13845	0	12.5551	0	0	0	3.2352	5.37015	14.9801	0	8.78709	0	0	5.23147	0	4.54467	13.5103	7.30135	0	0
6230400D17Rik	5.23075	2.28416	0	0	0.907229	2.9483	3.2352	2.14806	0	0	2.92903	1.15418	1.14055	3.13888	6.04688	12.4979	3.37757	1.04305	2.44121	0
6330403K07Rik	3.13845	0	3.86312	0	0	0	0	0	0	0	0	0	0	0	0	3.40851	0	0	0	0
6330407A03Rik	33.4768	95.9347	56.981	101.865	74.3928	26.5347	57.1551	69.8119	45.6212	38.4578	66.3913	54.2465	80.9789	74.2869	58.4531	59.0808	38.2791	77.1857	53.7066	46.517
6330408A02Rik	15.6923	5.7104	7.72623	12.4928	18.1446	13.7587	35.5872	4.29612	17.0228	28.8433	41.0064	12.696	7.98384	15.6944	0.671875	6.81701	13.5103	6.2583	7.32363	16.5258
6330409D20Rik	0	0	0	0	5.44337	2.9483	0	0	0	0	0	0	0	0	0	3.40851	3.37757	0	0	0
6330415G19Rik	8.3692	6.85248	5.79468	4.80494	13.6084	5.89661	7.54879	13.9624	13.6183	7.69156	18.5505	6.92508	4.56219	2.09259	3.35938	2.27234	5.62928	1.04305	9.76484	1.8362
6330416G13Rik	194.584	180.449	187.361	168.173	199.59	186.726	181.171	166.475	202.231	193.25	241.157	200.827	187.05	149.62	194.172	189.74	212.787	179.405	191.635	173.215
6330418K02Rik	21.9692	17.1312	0	0	0	14.7415	19.4112	10.7403	0	0	15.6215	17.3127	25.0921	13.6018	0	14.7702	22.5171	12.5166	20.7503	0
6330549D23Rik	10.4615	15.9891	12.5551	18.2588	19.959	20.6381	20.4896	6.44418	9.53279	9.61445	11.7161	9.23344	10.2649	17.787	8.0625	10.2255	3.37757	11.4735	6.10302	6.73272
6430548M08Rik	53.3537	29.6941	42.4943	32.6736	15.4229	9.82768	42.0575	33.2949	17.0228	43.265	34.172	24.2378	39.9192	16.7407	23.5156	29.5404	22.5171	22.9471	39.0594	39.7843
6430550D23Rik	1.04615	2.28416	0	5.76593	12.7012	7.86214	10.784	1.07403	6.12822	12.4988	0.976343	1.15418	1.14055	5.23147	7.39063	11.3617	21.3913	6.2583	8.54423	0
6430562O15Rik	1.04615	0	0	3.84395	0	0.982768	0	0	0	0	0	0	0	5.23147	1.34375	0	1.12586	0	0	0
6430571L13Rik	0	0	0	0	0	0	0	2.14806	0	0	1.95269	0	0	0	0	0	0	0	1.2206	3.06033
6430590A07Rik	8.3692	3.42624	0	4.80494	0	1.96554	2.1568	0	5.44731	8.653	0	3.46254	6.84329	2.09259	2.01563	2.27234	5.62928	6.2583	0	2.44826
6530402F18Rik	16.7384	28.552	8.69201	8.64889	10.8867	5.89661	8.62719	8.59223	16.3419	7.69156	19.5269	11.5418	12.546	15.6944	26.2031	9.08935	3.37757	9.38745	15.8679	9.79305
6720489N17Rik	13.6	7.99456	8.69201	9.60988	4.53615	11.7932	4.31359	9.66626	14.2992	0.961445	8.78709	13.8502	17.1082	4.18518	8.0625	6.81701	7.881	10.4305	6.10302	11.6292
6820431F20Rik	86.8305	93.6505	84.0228	107.631	100.702	88.4491	73.3311	83.7743	90.5615	97.1059	97.6343	118.881	91.2439	93.1202	114.219	105.664	120.467	106.391	100.09	78.3444
8030423J24Rik	1.04615	19.4154	28.0076	16.3368	12.7012	1.96554	12.9408	4.29612	20.4274	0	11.7161	12.696	12.546	19.8796	0	43.1744	11.2586	8.3444	1.2206	13.4654
8030442B05Rik	8.3692	12.5629	12.5551	13.4538	19.959	6.87937	16.176	11.8143	10.8946	10.5759	17.5742	16.1585	15.9677	9.41665	12.0938	11.3617	15.762	15.6457	4.88242	9.18098
8030453O22Rik	13.6	3.42624	8.69201	30.7516	19.959	5.89661	22.6464	5.37015	30.6411	0	27.3376	6.92508	33.0759	4.18518	12.7656	23.8595	33.7757	10.4305	29.2945	16.5258
8030462N17Rik	56.4921	74.2352	42.4943	48.0494	64.4133	39.3107	37.7439	52.6274	54.4731	86.53	67.3677	75.0217	55.8869	50.2221	65.1719	46.5829	91.1944	62.583	63.4715	52.0256
8430408G22Rik	4.1846	0	0	6.72692	6.3506	2.9483	0	0	2.04274	0	4.88172	0	7.98384	2.09259	0.671875	3.40851	0	4.1722	2.44121	0
8430429K09Rik	4.1846	7.99456	6.76046	12.4928	9.07229	3.93107	1.0784	1.07403	3.40457	0	3.90537	1.15418	1.14055	1.04629	0	20.451	5.62928	1.04305	8.54423	0
8430431K14Rik	0	1.14208	0	0.960988	0	1.96554	0	3.22209	3.40457	0	0.976343	0	0	1.04629	0	0	0	1.04305	6.10302	3.67239
9030025P20Rik	23.0153	37.6886	25.1103	23.0637	35.3819	44.2245	31.2736	27.9248	23.1511	35.5735	11.7161	16.1585	20.5299	32.4351	40.3125	44.3106	29.2723	28.1623	30.5151	18.362
9030617O03Rik	110.892	69.6669	119.757	128.772	111.589	146.432	111.075	81.6262	96.0088	147.101	167.931	113.11	109.493	87.8887	102.125	152.247	90.0685	111.606	126.943	83.2409
9030624J02Rik	184.122	172.454	226.958	172.017	131.548	220.14	152.054	109.551	164.781	134.602	217.725	122.343	157.396	156.944	188.125	212.464	168.879	124.123	170.885	145.06
9130011E15Rik	77.4151	79.9456	73.3992	98.0208	79.8362	87.4663	72.2527	53.7015	66.0486	85.5686	90.7999	94.6428	90.1033	62.7776	85.3282	97.7105	73.1807	92.8314	70.7951	72.2237
9130019O22Rik	41.846	18.2733	61.8099	34.5956	0	55.035	29.1168	32.2209	53.1113	17.306	39.0537	12.696	17.1082	36.6203	30.2344	15.9064	18.0137	53.1955	13.4267	53.2497
9130019P16Rik	9.41535	0	6.76046	11.5319	6.3506	1.96554	5.39199	3.22209	9.53279	0	5.85806	6.92508	4.56219	9.41665	0	7.95318	5.62928	0	2.44121	3.67239
9130023H24Rik	17.7846	43.399	109.133	50.9324	94.3518	25.552	14.0192	67.6638	66.0486	0	140.593	115.418	31.9354	27.2036	90.0313	189.74	111.46	29.2054	68.3539	83.2409
9130024F11Rik	1.04615	0	0	0.960988	0.907229	0	0	0	0.680914	3.84578	0	0	0	0	1.34375	0	1.12586	0	0	0.612066
9130208D14Rik	8.3692	22.8416	9.65779	29.7906	18.1446	16.707	16.176	19.3325	24.5129	11.5373	6.8344	10.3876	20.5299	34.5277	14.7813	19.3149	16.8879	16.6888	20.7503	14.6896
9130221H12Rik	1.04615	15.9891	11.5894	5.76593	0	7.86214	17.2544	4.29612	6.12822	22.1132	10.7398	1.15418	2.2811	3.13888	6.71875	14.7702	14.6361	12.5166	13.4267	17.7499
9130230L23Rik	0	0	1.93156	0	0	0.982768	0	0	0	3.84578	0	9.23344	0	0	0	0	0	0	0	0
9130401M01Rik	33.4768	37.6886	30.9049	21.1417	41.7325	18.6726	29.1168	25.7767	35.4075	15.3831	35.1484	35.7796	14.8271	36.6203	50.3906	26.1319	36.0274	66.7552	59.8096	53.8618
9230114K14Rik	4.1846	4.56832	3.86312	3.84395	0	2.9483	0	3.22209	3.40457	0	2.92903	11.5418	3.42164	0	3.35938	3.40851	0	3.12915	2.44121	6.12066
9230116N13Rik	0	3.42624	0	2.88296	0.907229	0.982768	0	0	0.680914	0	0	0	1.14055	3.13888	3.35938	0	0	3.12915	0	1.22413
9330020H09Rik	6.2769	5.7104	2.89734	1.92198	9.97952	12.776	12.9408	18.2585	10.2137	18.2674	7.81075	3.46254	3.42164	7.32406	6.71875	7.95318	6.75514	0	10.9854	7.95685
9330102E08Rik	8.3692	1.14208	0	5.76593	0	0.982768	0	2.14806	16.3419	0	0.976343	5.7709	3.42164	1.04629	0	1.13617	2.25171	0	6.10302	0
9330104G04Rik	0	2.28416	0.965779	4.80494	0	0	0	2.14806	0	0	3.90537	0	2.2811	3.13888	0	3.40851	3.37757	0	4.88242	2.44826
9330133O14Rik	128.676	86.7981	111.065	107.631	132.455	106.139	81.9583	75.182	105.542	87.4915	100.563	99.2595	92.3844	106.722	126.984	170.425	121.593	109.52	134.267	82.6289
9330136K24Rik	0	0	0	0	5.44337	1.96554	0	3.22209	0	0	1.95269	0	1.14055	0	0	0	1.12586	0	7.32363	2.44826
9330151L19Rik	2.0923	28.552	9.65779	19.2198	0	5.89661	23.7248	8.59223	18.3847	35.5735	13.6688	24.2378	27.3732	34.5277	26.2031	7.95318	11.2586	20.861	1.2206	12.8534
9330159M07Rik	8.3692	6.85248	6.76046	11.5319	10.8867	4.91384	11.8624	7.5182	6.80914	0	5.85806	6.92508	7.98384	6.27776	10.75	23.8595	2.25171	4.1722	4.88242	6.12066
9330198I05Rik	0	3.42624	0	1.92198	8.16506	0	0	0	2.04274	0	0	5.7709	0	0	0	0	10.1327	3.12915	1.2206	0
9430015G10Rik	0	0	14.4867	8.64889	22.6807	15.7243	0	0	0	0	58.5806	0	23.9515	11.5092	0	0	12.3844	23.9901	0	24.4826
9430016H08Rik	14.6461	35.4045	22.2129	29.7906	19.0518	12.776	26.96	32.2209	42.2167	44.2265	31.243	19.6211	43.3408	39.7592	16.125	21.5872	28.1464	38.5928	45.1624	39.1722
9430018G01Rik	2.0923	0	0	0	0	0	1.0784	0	0	0	0	1.15418	1.14055	0	7.39063	0	1.12586	1.04305	1.2206	0
9430020K01Rik	0	0	0	0	0	0	2.1568	0	0.680914	0	0	0	0	0	0	0	0	1.04305	28.0739	0
9430037G07Rik	4.1846	1.14208	0	3.84395	4.53615	1.96554	0	1.07403	2.04274	0	0.976343	1.15418	0	0	0	1.13617	4.50343	2.0861	4.88242	2.44826
9430038I01Rik	11.5077	9.13664	21.2471	0	13.6084	17.6898	6.47039	20.4066	9.53279	12.4988	14.6452	5.7709	11.4055	0	9.40625	14.7702	14.6361	10.4305	10.9854	14.0775
9430060I03Rik	13.6	18.2733	30.9049	11.5319	16.3301	20.6381	31.2736	28.9988	26.5556	11.5373	18.5505	18.4669	19.3893	8.37035	10.0781	5.68084	14.6361	17.7318	24.4121	22.6464
9430083A17Rik	5.23075	7.99456	5.79468	0.960988	0	1.96554	4.31359	8.59223	6.80914	0	0.976343	0	2.2811	13.6018	12.0938	5.68084	5.62928	7.30135	2.44121	7.95685
9430085M18Rik	0	1.14208	0	0	0	0.982768	1.0784	6.44418	10.2137	0	0.976343	1.15418	0	1.04629	0	0	1.12586	0	1.2206	0
9430091E24Rik	9.41535	9.13664	12.5551	15.3758	24.4952	7.86214	10.784	10.7403	7.49005	7.69156	8.78709	15.0043	19.3893	23.0185	9.40625	24.9957	5.62928	9.38745	17.0885	12.2413
9530027J09Rik	4.1846	6.85248	0	6.72692	9.97952	0	0	3.22209	0	0	2.92903	2.30836	0	1.04629	0.671875	7.95318	3.37757	3.12915	1.2206	0
9530034E10Rik	17.7846	26.2678	6.76046	28.8296	21.7735	15.7243	23.7248	4.29612	22.4702	10.5759	28.314	11.5418	9.12439	9.41665	25.5313	40.9021	21.3913	15.6457	13.4267	10.4051
9530036M11Rik	77.4151	76.5193	114.928	112.436	85.2795	47.1728	43.1359	79.4782	89.1997	71.1469	77.1311	100.414	120.898	82.6572	57.7813	85.2126	94.572	116.822	96.4278	57.5342
9530052C20Rik	0	1.14208	0	0	0	0	1.0784	0	0	0	0.976343	1.15418	1.14055	0	0	2.27234	0	1.04305	0	8.56892
9530053A07Rik	1.04615	0	0	0	2.72169	0	0	0	0	0	0	0	4.56219	0	2.6875	1.13617	0	0	0	0
9530057J20Rik	3.13845	0	0.965779	0.960988	0	0.982768	0	1.07403	2.72366	0.961445	2.92903	0	0	1.04629	1.34375	0	1.12586	0	1.2206	1.8362
9530062K07Rik	0	0	0	0	0	0	0	1.07403	0	0	1.95269	0	0	0	10.0781	1.13617	1.12586	0	1.2206	0
9530068E07Rik	405.906	422.57	508.966	441.094	414.604	584.747	519.788	425.316	429.657	317.277	435.449	395.884	491.576	390.268	464.938	536.272	468.356	554.902	283.18	593.092
9530077C05Rik	2.0923	0	3.86312	2.88296	0.907229	1.96554	0	0	0	0	2.92903	3.46254	2.2811	0	0	2.27234	2.25171	0	0	0
9530082P21Rik	6.2769	17.1312	10.6236	15.3758	2.72169	0	0	9.66626	19.0656	28.8433	17.5742	4.61672	14.8271	16.7407	6.04688	24.9957	15.762	19.8179	7.32363	1.8362
9530091C08Rik	1.04615	2.28416	0	0	0	0.982768	0	1.07403	0	0	0	0	1.14055	0	0	2.27234	2.25171	0	8.54423	0.612066
9630013K17Rik	3.13845	1.14208	5.79468	0	0	2.9483	0	2.14806	0	0	0	0	2.2811	0	0	4.54467	0	0	1.2206	0
9630015K15Rik	1.04615	4.56832	0	2.88296	0	0.982768	0	0	0	0	0	0	2.2811	0	0	0	0	0	0	2.44826
9630028I04Rik	93.1074	15.9891	0	38.4395	35.3819	7.86214	2.1568	30.0728	39.493	0	36.1247	53.0923	18.2488	5.23147	43.6719	9.08935	11.2586	2.0861	35.3975	30.6033
9830147E19Rik	19.8769	14.847	27.0418	37.4785	19.0518	12.776	12.9408	13.9624	12.9374	43.265	32.2193	28.8545	46.7625	21.9722	20.1563	42.0382	42.7826	25.0332	25.6327	21.4223
9930012K11Rik	16.7384	6.85248	16.4182	9.60988	8.16506	6.87937	9.70559	24.7027	14.9801	20.1903	2.92903	3.46254	15.9677	9.41665	0	29.5404	19.1396	12.5166	3.66181	17.7499
9930014A18Rik	3.13845	0	10.6236	8.64889	6.3506	8.84491	0	4.29612	1.36183	0	7.81075	6.92508	5.70274	14.6481	9.40625	15.9064	6.75514	0	4.88242	2.44826
9930021J03Rik	47.0768	43.399	31.8707	62.4642	42.6398	16.707	38.8223	53.7015	54.4731	32.6891	32.2193	42.7047	60.4491	41.8518	30.2344	55.6723	39.405	39.6359	40.28	42.2325
9930104L06Rik	43.9383	51.3936	62.7757	37.4785	49.8976	100.242	34.5088	36.517	46.3021	99.9902	78.1075	51.9381	60.4491	54.4073	88.6875	69.3063	110.334	77.1857	28.0739	46.517
9930111J21Rik1	126.584	148.47	8.69201	72.0741	146.971	14.7415	0	193.325	70.815	26.9204	13.6688	34.6254	17.1082	17.787	69.2031	12.4979	140.732	22.9471	13.4267	1.22413
9930111J21Rik2	0	0	0	0	0	0	15.0976	0	0	0	0	0	0	0	0	0	0	0	0	0
A030001D20Rik	0	0	0	0	2.72169	0	0	0	3.40457	0	0	0	1.14055	0	5.375	3.40851	1.12586	7.30135	4.88242	0
A130010J15Rik	51.2614	83.3718	56.981	65.3472	54.4337	91.3974	58.2335	75.182	40.1739	72.1083	63.4623	28.8545	67.2924	47.0832	83.9844	56.8084	74.3066	60.4969	50.0448	58.1462
A130051J06Rik	11.5077	3.42624	10.6236	10.5709	19.0518	9.82768	17.2544	19.3325	13.6183	0	5.85806	5.7709	1.14055	4.18518	6.04688	11.3617	21.3913	11.4735	7.32363	10.4051
A130077B15Rik	6.2769	4.56832	0	8.64889	3.62892	5.89661	2.1568	2.14806	2.04274	6.73011	0.976343	10.3876	0	2.09259	2.6875	3.40851	2.25171	1.04305	9.76484	3.06033
A230046K03Rik	101.477	11.4208	0	205.651	234.972	39.3107	336.46	180.437	230.149	313.431	92.7526	210.061	371.819	162.176	186.109	0	226.297	452.683	223.371	165.87
A230050P20Rik	1.04615	0	0	0	132.455	0.982768	0	4.29612	0	0	0.976343	3.46254	0	2.09259	0	0	1.12586	1.04305	1.2206	0
A230056J06Rik	1.04615	7.99456	4.8289	0	0.907229	0	2.1568	0	0	0	0	2.30836	2.2811	2.09259	7.39063	5.68084	2.25171	1.04305	0	0
A230056P14Rik	13.6	2.28416	19.3156	0	9.07229	15.7243	15.0976	22.5546	11.5755	0	3.90537	0	6.84329	6.27776	7.39063	12.4979	9.00685	4.1722	8.54423	18.362
A230072C01Rik	5.23075	6.85248	10.6236	2.88296	5.44337	0	4.31359	5.37015	5.44731	0	1.95269	5.7709	5.70274	4.18518	3.35938	7.95318	12.3844	3.12915	12.206	8.56892
A230107N01Rik	0	0	0	0	0	0	0	0	0	0	0.976343	4.61672	0	4.18518	2.01563	0	0	1.04305	0	4.28446
A330023F24Rik	12.5538	7.99456	5.79468	14.4148	0	0	8.62719	12.8884	16.3419	9.61445	1.95269	9.23344	3.42164	15.6944	10.75	10.2255	3.37757	7.30135	9.76484	0
A330032B11Rik	0	0	0	2.88296	5.44337	0	0	0	1.36183	0	0	0	0	0	1.34375	0	0	0	0	0
A330035P11Rik	2.0923	0	0.965779	6.72692	6.3506	1.96554	0	3.22209	0.680914	0	6.8344	2.30836	0	3.13888	0.671875	7.95318	2.25171	0	2.44121	0
A330040F15Rik	2.0923	4.56832	0	0	0	0.982768	0	2.14806	0	0	1.95269	6.92508	0	1.04629	8.0625	1.13617	0	0	1.2206	0.612066
A330069E16Rik	0	0	2.89734	0	1.81446	0	0	0	0	0	0	1.15418	0	0	2.01563	1.13617	0	8.3444	0	0.612066
A430005L14Rik	1.04615	1.14208	0	0	39.0109	56.0178	116.467	2.14806	93.9661	0	82.0128	1.15418	57.0274	7.32406	56.4375	1.13617	3.37757	6.2583	129.384	110.172
A430010J10Rik	2.0923	0	0	0	0	1.96554	0	0	2.72366	0	0	0	0	0	0	3.40851	0	0	0	0
A430033K04Rik	34.523	67.3827	26.076	40.3615	45.3615	35.3796	36.6656	23.6286	20.4274	56.7252	44.9118	18.4669	44.4814	17.787	35.6094	31.8127	40.5308	45.8942	48.8242	36.7239
A430035B10Rik	5.23075	1.14208	4.8289	1.92198	0	0.982768	0	0	2.04274	0	2.92903	0	0	0	3.35938	3.40851	0	0	6.10302	0
A430046D13Rik	29.2922	3.42624	15.4525	6.72692	22.6807	1.96554	10.784	12.8884	21.7892	0	13.6688	26.5461	19.3893	9.41665	13.4375	6.81701	22.5171	7.30135	7.32363	15.3016
A430057M04Rik	48.1229	37.6886	53.1179	42.2835	44.4542	43.2418	39.9007	33.2949	37.4503	25.959	44.9118	50.7839	68.4329	26.1574	45.0156	47.7191	43.9084	37.5498	41.5006	50.8014
A430078I02Rik	0	0	0	0.960988	3.62892	5.89661	0	0	0	0	0	4.61672	3.42164	3.13888	6.71875	0	0	0	1.2206	0
A430090L17Rik	3.13845	7.99456	12.5551	14.4148	7.25783	6.87937	4.31359	2.14806	13.6183	0	7.81075	17.3127	14.8271	14.6481	4.70313	19.3149	6.75514	6.2583	8.54423	10.4051
A430105I19Rik	0	4.56832	0	2.88296	6.3506	1.96554	1.0784	1.07403	0	0	3.90537	2.30836	2.2811	6.27776	7.39063	9.08935	4.50343	0	2.44121	3.67239
A430105J06Rik	1.04615	0	0	0.960988	4.53615	1.96554	4.31359	4.29612	6.80914	0	2.92903	0	0	0	0	0	2.25171	2.0861	4.88242	0
A430110L20Rik	20.923	11.4208	0.965779	11.5319	11.794	9.82768	5.39199	2.14806	9.53279	14.4217	22.4559	5.7709	5.70274	5.23147	11.4219	10.2255	3.37757	3.12915	9.76484	0.612066
A530010L16Rik	6.2769	5.7104	8.69201	7.68791	0	0.982768	14.0192	2.14806	4.7664	0	9.76343	2.30836	9.12439	13.6018	12.0938	1.13617	4.50343	3.12915	2.44121	6.73272
A530032D15Rik	5.23075	3.42624	6.76046	7.68791	3.62892	2.9483	3.2352	1.07403	3.40457	4.80722	5.85806	2.30836	5.70274	6.27776	2.01563	7.95318	5.62928	5.21525	4.88242	4.28446
A530040E14Rik	4.1846	3.42624	3.86312	5.76593	4.53615	2.9483	2.1568	4.29612	4.08548	0	3.90537	1.15418	7.98384	5.23147	6.71875	4.54467	2.25171	6.2583	4.88242	5.50859
A530064D06Rik	1.04615	1.14208	0	0	0	0.982768	0	1.07403	0	0	0.976343	18.4669	1.14055	0	0	0	0	0	0	9.18098
A530072M11Rik	6.2769	0	9.65779	6.72692	0	4.91384	8.62719	16.1104	5.44731	0	5.85806	0	0	0	7.39063	6.81701	10.1327	6.2583	10.9854	11.0172
A530088E08Rik	44.9845	74.2352	79.1939	91.2939	71.6711	56.0178	117.545	46.1833	38.1312	77.877	86.8946	69.2508	112.914	76.3795	95.4063	94.302	69.8031	95.9606	46.383	70.3875
A630001G21Rik	0	9.13664	0	0	89.8157	1.96554	14.0192	0	88.5188	0	129.854	10.3876	3.42164	29.2962	0	101.119	4.50343	4.1722	1.2206	47.7411
A630001O12Rik	0	4.56832	0	7.68791	0	4.91384	1.0784	0	7.49005	0	0	12.696	0	5.23147	6.71875	0	11.2586	0	2.44121	0
A630033H20Rik	56.4921	74.2352	56.981	61.5032	69.8566	55.035	46.3711	66.5898	29.2793	65.3782	45.8881	49.6297	78.6978	20.9259	55.7656	62.4893	70.929	35.4637	52.486	42.2325
A630034I12Rik	1.04615	1.14208	0	0.960988	0.907229	0	0	0	0	0	3.90537	0	1.14055	0	3.35938	4.54467	0	2.0861	0	0
A630066F11Rik	7.32305	6.85248	9.65779	8.64889	16.3301	5.89661	4.31359	7.5182	7.49005	0.961445	7.81075	5.7709	12.546	14.6481	14.1094	15.9064	10.1327	3.12915	9.76484	5.50859
A630072M18Rik	10.4615	6.85248	9.65779	12.4928	6.3506	7.86214	8.62719	12.8884	8.17097	24.9976	4.88172	8.07926	3.42164	13.6018	8.0625	24.9957	21.3913	4.1722	4.88242	4.89653
A630089N07Rik	3.13845	1.14208	0	0	11.794	4.91384	0	9.66626	7.49005	0	0	4.61672	4.56219	3.13888	0	4.54467	5.62928	0	0	3.06033
A730017L22Rik	4.1846	5.7104	5.79468	3.84395	6.3506	2.9483	5.39199	2.14806	5.44731	0	4.88172	3.46254	4.56219	5.23147	6.71875	6.81701	9.00685	0	4.88242	2.44826
A730020M07Rik	2.0923	0	8.69201	0	0	0.982768	1.0784	1.07403	0	0	0	1.15418	1.14055	0	0	0	1.12586	0	1.2206	0
A730049H05Rik	0	1.14208	0	0.960988	4.53615	0	0	0	0	0	0	0	0	0	0	0	3.37757	1.04305	3.66181	0
A730063M14Rik	0	0	4.8289	0	0	0	0	0	2.72366	0	9.76343	0	3.42164	0	0	0	0	0	0	0
A730090N16Rik	0	0	0	0.960988	0	0	0	0	0	0	0	3.46254	0	0	0	0	0	3.12915	0	2.44826
A830009L08Rik	4.1846	0	1.93156	0	3.62892	0	0	0	0	0	0	1.15418	0	0	0	0	0	0	0	0.612066
A830010M20Rik	5.23075	14.847	7.72623	17.2978	9.97952	6.87937	1.0784	7.5182	0	0	0.976343	9.23344	13.6866	5.23147	14.1094	10.2255	19.1396	8.3444	4.88242	9.18098
A830021F12Rik	2.0923	0	0	0	0	0	0	0	0	0	0	0	3.42164	1.04629	4.03125	3.40851	0	0	0	1.8362
A830035O19Rik	0	3.42624	0.965779	1.92198	2.72169	6.87937	0	1.07403	2.04274	7.69156	0.976343	3.46254	0	1.04629	1.34375	0	1.12586	3.12915	1.2206	1.22413
A830052D11Rik	12.5538	4.56832	6.76046	16.3368	26.3096	6.87937	43.1359	10.7403	8.17097	24.9976	13.6688	12.696	12.546	18.8333	8.73438	6.81701	6.75514	7.30135	13.4267	7.34479
A830080D01Rik	10.4615	54.8198	28.0076	42.2835	17.2374	19.6554	54.9983	38.6651	21.1083	55.7638	27.3376	39.2421	28.5137	32.4351	37.625	29.5404	11.2586	28.1623	35.3975	19.5861
A830082N09Rik	3.13845	3.42624	4.8289	0	0	1.96554	2.1568	0	3.40457	0.961445	1.95269	2.30836	5.70274	6.27776	0	0	1.12586	3.12915	1.2206	0.612066
A930005H10Rik	3.13845	5.7104	5.79468	9.60988	9.07229	4.91384	22.6464	9.66626	12.9374	0	3.90537	11.5418	2.2811	13.6018	3.35938	9.08935	7.881	6.2583	2.44121	14.6896
A930006K02Rik	0	3.42624	6.76046	0	0	0	1.0784	1.07403	0	0	1.95269	3.46254	3.42164	3.13888	0	2.27234	4.50343	2.0861	3.66181	0
A930007A09Rik	4.1846	1.14208	11.5894	15.3758	11.794	18.6726	11.8624	6.44418	8.85188	15.3831	12.6925	12.696	5.70274	11.5092	0	9.08935	10.1327	4.1722	25.6327	9.18098
A930013F10Rik	25.1076	31.9782	31.8707	20.1808	29.0313	23.5864	24.8032	38.6651	22.4702	33.6506	22.4559	21.9294	21.6704	20.9259	16.7969	12.4979	28.1464	27.1193	31.7357	23.8706
A930015D03Rik	6.2769	0	3.86312	0	2.72169	2.9483	0	4.29612	6.80914	3.84578	0	0	3.42164	1.04629	1.34375	5.68084	0	0	6.10302	0.612066
A930024E05Rik	7.32305	11.4208	11.5894	21.1417	15.4229	9.82768	10.784	8.59223	13.6183	0	5.85806	6.92508	13.6866	11.5092	34.9375	59.0808	40.5308	2.0861	17.0885	12.8534
A930033H14Rik	3.13845	5.7104	6.76046	11.5319	2.72169	15.7243	9.70559	3.22209	6.12822	25.959	4.88172	10.3876	19.3893	11.5092	15.4531	38.6297	10.1327	3.12915	8.54423	8.56892
A930041C12Rik	0	0	0	0	0	3.93107	0	2.14806	0	0	0.976343	0	1.14055	5.23147	0	0	0	0	0	0
AA388235	1.04615	0	0	3.84395	1.81446	0	2.1568	2.14806	2.72366	0	4.88172	1.15418	1.14055	0	0	5.68084	0	1.04305	1.2206	3.67239
AA413626	2.0923	0	3.86312	3.84395	4.53615	0	2.1568	0	4.08548	0	5.85806	0	3.42164	6.27776	0	1.13617	2.25171	1.04305	1.2206	0
AA414768	9.41535	2.28416	5.79468	0.960988	5.44337	8.84491	4.31359	2.14806	2.72366	3.84578	1.95269	3.46254	3.42164	3.13888	0	2.27234	2.25171	1.04305	1.2206	6.73272
AA415398	4.1846	20.5574	0.965779	11.5319	10.8867	5.89661	2.1568	3.22209	5.44731	2.88433	4.88172	4.61672	9.12439	2.09259	6.71875	7.95318	12.3844	11.4735	7.32363	11.6292
AA543186	3.13845	12.5629	2.89734	4.80494	6.3506	0	3.2352	0	11.5755	0	4.88172	9.23344	0	0	0	6.81701	4.50343	3.12915	1.2206	0
AA986860	0	12.5629	0.965779	0	7.25783	2.9483	0	0	6.12822	0	0	2.30836	4.56219	6.27776	5.375	2.27234	5.62928	0	0	0
Aaas	0	28.552	52.1521	15.3758	17.2374	48.1556	53.9199	33.2949	55.154	0	43.9355	24.2378	34.2164	34.5277	24.8594	0	0	25.0332	36.6181	23.2585
Aacs	66.9536	68.5248	55.0494	29.7906	9.97952	32.4313	28.0384	39.7391	23.832	64.4168	44.9118	19.6211	34.2164	30.3425	32.9219	5.68084	45.0343	33.3776	18.3091	36.1119
Aaed1	1.04615	1.14208	0	0	0	0.982768	1.0784	46.1833	0	0	0.976343	1.15418	2.2811	1.04629	90.0313	1.13617	1.12586	1.04305	1.2206	0
Aagab	31.3845	2.28416	0	0	0	30.4658	31.2736	1.07403	863.399	0.961445	17.5742	8.07926	86.6817	1.04629	0	1.13617	1.12586	1.04305	0	0
Aak1	146.461	106.213	112.03	136.46	119.754	118.915	62.5471	111.699	150.482	95.183	141.57	118.881	124.32	119.278	107.5	123.842	122.718	125.166	108.634	98.5426
Aamdc	44.9845	17.1312	38.6312	17.2978	15.4229	31.4486	33.4304	11.8143	30.6411	0	12.6925	12.696	25.0921	24.0648	30.9063	11.3617	10.1327	6.2583	39.0594	32.4395
Aamp	366.153	307.219	459.711	273.882	320.252	394.09	393.615	372.688	471.192	344.197	368.081	305.858	460.782	505.36	348.031	370.391	284.842	492.319	377.167	476.799
Aanat	0	0	0	1.92198	0	0	0	0	2.04274	0	0	0	0	0	0	0	0	0	7.32363	0
Aar2	85.7843	100.503	121.688	80.723	86.1868	151.346	88.4287	77.3301	127.331	72.1083	108.374	102.722	88.9628	75.3332	88.0157	103.391	84.4393	97.0036	80.5599	91.8098
Aars	309.66	220.421	277.179	194.12	245.859	228.985	279.305	249.175	246.491	311.508	327.075	210.061	257.764	272.036	257.328	294.268	238.682	212.782	295.386	288.283
Aars2	3.13845	12.5629	40.5627	45.1664	46.2687	80.5869	32.352	31.1468	0	41.3421	56.6279	15.0043	36.4975	99.3979	53.75	44.3106	11.2586	47.9803	26.8533	58.1462
Aarsd1	34.523	6.85248	77.2623	46.1274	0	41.2762	119.702	20.4066	80.3478	50.9566	48.8172	11.5418	62.7302	74.2869	56.4375	60.2169	11.2586	53.1955	137.928	85.0771
Aasdh	37.6614	45.6832	24.1445	44.2055	31.753	55.035	32.352	34.3689	25.1938	30.7662	31.243	20.7752	57.0274	18.8333	51.7344	45.4467	38.2791	21.904	37.8388	44.0687
Aasdhppt	42.8922	77.6614	45.3916	61.5032	30.8458	44.2245	48.5279	52.6274	59.2395	38.4578	48.8172	28.8545	38.7786	41.8518	47.7031	49.9914	41.6567	53.1955	53.7066	47.7411
Aass	5.23075	0	0	0	0	2.9483	0	0	0	0	0	0	0	0	0	0	0	0	0	2.44826
Aatf	44.9845	85.656	116.859	106.67	102.517	60.9316	73.3311	59.0716	145.716	40.3807	123.019	146.581	123.179	120.324	86	65.8978	123.844	126.209	75.6775	67.9393
Aatk	73.2305	22.8416	37.6654	55.7373	64.4133	41.2762	31.2736	27.9248	26.5556	21.1518	62.486	39.2421	13.6866	32.4351	39.6406	53.3999	57.4187	14.6027	29.2945	20.1982
AB124611	0	5.7104	0	1.92198	0.907229	7.86214	0	0	1.36183	0	0	0	0	0	2.01563	0	0	0	0	3.06033
Abat	9.41535	1.14208	0	0	11.794	6.87937	0	2.14806	0	0	0	0	0	0	0	1.13617	2.25171	3.12915	2.44121	0
Abca1	620.367	733.215	600.715	1043.63	1001.58	487.453	614.687	1060.07	829.353	466.301	683.44	1225.74	672.924	844.359	845.219	596.489	788.1	855.301	1083.9	732.031
Abca13	4.1846	12.5629	0	12.4928	22.6807	9.82768	0	2.14806	0	0	5.85806	3.46254	4.56219	0	0	3.40851	0	5.21525	3.66181	11.0172
Abca17	4.1846	0	0	0	0	0.982768	3.2352	0	1.36183	2.88433	0	0	0	0	2.6875	0	3.37757	0	0	0
Abca2	138.092	133.623	100.441	124.928	107.96	131.691	90.5855	78.4041	92.6043	156.715	125.948	120.035	138.006	87.8887	117.578	130.659	110.334	153.328	74.4569	105.887
Abca3	230.153	117.634	165.148	206.612	184.168	242.744	134.8	127.809	168.867	151.908	202.103	222.757	286.278	153.805	287.563	245.412	177.885	170.017	179.429	162.197
Abca4	0	0	0	0	0	14.7415	0	0	0	0	0	0	0	0	0	0	0	1.04305	0	0
Abca7	15.6923	30.8362	6.76046	0	9.07229	2.9483	3.2352	0	0	6.73011	7.81075	0	9.12439	0	16.125	0	0	23.9901	0	0
Abca8a	0	1.14208	0	0	0	0	0	0	0	0	0	1.15418	0	0	0	0	0	0	13.4267	0
Abca9	1235.5	1536.1	1138.65	1600.05	1519.61	1029.94	1435.35	1515.46	1291.01	1208.54	901.165	1587	1324.18	1443.89	1339.05	1079.36	1241.82	1346.58	1353.65	1014.8
Abcb10	39.7537	76.5193	33.8023	57.6593	59.8771	71.742	67.9391	45.1092	46.983	13.4602	34.172	9.23344	31.9354	11.5092	95.4063	67.034	69.8031	47.9803	70.7951	43.4567
Abcb1a	10.4615	0	0	0	3.62892	0	0	0	0	19.2289	0	0	6.84329	10.4629	6.04688	0	0	0	70.7951	1.8362
Abcb1b	66.9536	73.0931	31.8707	61.5032	51.7121	56.0178	42.0575	19.3325	44.2594	70.1855	45.8881	33.4712	59.3085	41.8518	65.1719	76.1233	67.5514	52.1525	53.7066	41.6205
Abcb4	54.3998	50.2515	8.69201	33.6346	31.753	52.0867	56.0767	55.8495	24.5129	69.224	48.8172	47.3214	44.4814	47.0832	95.4063	60.2169	50.6636	0	0	26.9309
Abcb6	60.6767	28.552	64.7072	32.6736	61.6916	70.7593	28.0384	40.8131	78.3051	16.3446	95.6816	10.3876	43.3408	50.2221	45.6875	47.7191	47.286	51.1094	52.486	45.9049
Abcb7	43.9383	27.4099	19.3156	50.9324	32.6602	7.86214	29.1168	20.4066	17.0228	13.4602	15.6215	36.9338	33.0759	37.6666	22.8438	13.634	15.762	29.2054	8.54423	15.3016
Abcb8	30.3384	65.0985	53.1179	35.5566	36.2892	52.0867	65.7823	21.4806	42.8976	54.8023	53.6989	42.7047	35.357	47.0832	70.5469	55.6723	55.167	40.6789	54.9272	40.3963
Abcb9	19.8769	14.847	24.1445	12.4928	21.7735	12.776	8.62719	24.7027	4.7664	28.8433	51.7462	10.3876	11.4055	14.6481	10.75	7.95318	6.75514	8.3444	12.206	7.95685
Abcc1	96.2458	121.06	120.722	136.46	115.218	117.932	75.4879	126.735	91.9234	131.718	172.813	69.2508	181.347	149.62	202.906	164.744	191.396	123.08	100.09	103.439
Abcc10	73.2305	33.1203	34.7681	67.2692	78.9289	44.2245	31.2736	51.5534	38.8121	34.612	96.658	27.7003	52.4652	29.2962	54.4219	51.1276	65.2997	47.9803	48.8242	42.2325
Abcc3	905.966	512.794	705.019	763.986	975.271	793.093	806.642	539.163	675.466	674.934	1043.71	932.577	704.859	697.878	983.625	995.284	942.342	758.297	598.096	661.031
Abcc4	55.446	45.6832	43.4601	75.9181	71.6711	30.4658	43.1359	48.3313	51.7494	53.8409	58.5806	65.7883	62.7302	54.4073	67.8594	90.8935	51.7894	56.3247	93.9866	39.1722
Abcc5	446.706	846.281	750.411	863.928	831.929	672.213	657.823	791.56	557.668	880.683	587.759	692.508	1026.49	641.378	888.219	1003.24	1066.19	771.857	812.923	558.816
Abcd1	166.338	183.875	0	141.265	99.7952	192.622	24.8032	179.363	147.758	49.9951	0	108.493	211.001	101.491	363.484	0	192.522	0	67.1333	0
Abcd2	327.445	316.356	270.418	440.133	392.83	334.141	193.033	234.138	245.81	317.277	290.95	380.879	294.261	303.425	388.344	435.153	592.201	375.498	324.681	278.49
Abcd3	207.138	151.897	189.293	175.861	225.9	192.622	223.228	100.959	129.374	101.913	248.968	165.048	152.833	253.203	220.375	179.515	185.766	93.8745	130.605	182.396
Abcd4	46.0306	23.9837	58.9125	21.1417	47.1759	48.1556	33.4304	45.1092	47.664	44.2265	57.6043	42.7047	27.3732	72.1943	16.125	38.6297	38.2791	9.38745	43.9418	53.8618
Abce1	103.569	109.64	141.97	138.382	184.168	109.087	116.467	154.66	72.1769	68.2626	149.381	211.215	104.93	96.259	142.438	90.8935	131.725	30.2484	128.164	79.5685
Abcf1	101.477	115.35	143.901	87.4499	107.96	167.07	111.075	114.921	100.094	128.834	156.215	105.03	127.741	113	108.172	121.57	70.929	110.563	147.693	165.87
Abcf2	111.938	133.623	123.62	96.0988	88.0012	113.018	122.937	85.9223	132.778	96.1445	134.735	85.4093	123.179	128.694	129.672	118.162	101.327	115.778	118.399	130.37
Abcf3	0	103.929	51.1863	28.8296	0	137.587	175.779	0	147.077	50.9566	137.664	0	0	114.046	79.2813	126.115	88.9427	138.726	0	45.2929
Abcg1	661.167	629.286	703.087	583.32	602.4	625.04	534.886	567.087	638.016	562.445	737.139	783.688	603.35	707.295	745.11	690.791	662.004	754.125	645.7	771.203
Abcg2	60.6767	91.3664	93.6806	92.2549	61.6916	64.8627	89.5071	69.8119	50.3876	64.4168	90.7999	69.2508	59.3085	93.1202	79.9532	62.4893	104.705	54.2386	162.34	133.43
Abcg3	32.4307	29.6941	24.1445	44.2055	30.8458	40.2935	78.7231	41.8871	31.322	68.2626	54.6752	36.9338	51.3247	29.2962	40.3125	26.1319	24.7689	33.3776	17.0885	28.155
Abcg4	0	2.28416	0	3.84395	0	2.9483	0	0	0	0	0	0	0	0	0	0	0	0	1.2206	0
Abhd10	35.5691	46.8253	45.3916	30.7516	42.6398	54.0522	28.0384	34.3689	31.322	41.3421	36.1247	56.5548	29.6543	34.5277	49.7188	40.9021	45.0343	40.6789	42.7212	39.1722
Abhd11	0	0	0	0	0	0	0	0	0	0	0	0	0	0	0	0	0	0	0	39.7843
Abhd12	11.5077	27.4099	6.76046	24.0247	14.5157	20.6381	20.4896	11.8143	5.44731	19.2289	10.7398	0	18.2488	15.6944	23.5156	12.4979	0	8.3444	21.9709	5.50859
Abhd13	34.523	114.208	62.7757	29.7906	32.6602	55.035	53.9199	64.4418	43.5785	92.2987	28.314	39.2421	52.4652	29.2962	57.1094	59.0808	47.286	47.9803	54.9272	50.1894
Abhd14a	25.1076	17.1312	32.8365	20.1808	25.4024	21.6209	12.9408	39.7391	37.4503	0	16.5978	3.46254	10.2649	13.6018	31.5781	13.634	39.405	58.4108	54.9272	33.6636
Abhd14b	101.477	63.9565	90.7833	48.0494	74.3928	38.3279	21.568	17.1845	42.2167	0	19.5269	50.7839	60.4491	47.0832	28.2188	45.4467	34.9016	42.765	6.10302	53.2497
Abhd15	0	0	234.684	0	276.705	0	0	0	0	0	0	0	0	0	0	577.174	517.894	0	441.859	199.533
Abhd16a	19.8769	43.399	156.456	0	167.837	216.209	83.0367	143.92	224.021	0	153.286	24.2378	0	4.18518	211.641	265.863	59.6704	198.179	159.899	159.137
Abhd17a	4.1846	6.85248	0	9.60988	0	11.7932	32.352	3.22209	32.0029	48.0722	27.3376	31.1629	2.2811	60.6851	5.375	1.13617	2.25171	32.3345	8.54423	45.9049
Abhd17b	16.7384	26.2678	15.4525	11.5319	6.3506	11.7932	3.2352	11.8143	12.2564	40.3807	8.78709	36.9338	4.56219	13.6018	10.0781	11.3617	28.1464	16.6888	8.54423	11.6292
Abhd17c	7.32305	84.5139	33.8023	22.1027	31.753	32.4313	56.0767	76.2561	38.8121	127.872	21.4796	54.2465	42.2003	76.3795	23.5156	24.9957	22.5171	27.1193	70.7951	47.7411
Abhd18	7.32305	17.1312	13.5209	17.2978	17.2374	14.7415	31.2736	13.9624	11.5755	0	16.5978	4.61672	23.9515	5.23147	16.7969	10.2255	28.1464	19.8179	3.66181	28.7671
Abhd2	126.584	66.2406	81.1255	130.694	90.7229	116.949	108.918	82.7003	138.906	107.682	90.7999	96.9511	77.5573	89.9813	93.3907	154.519	109.208	80.3148	153.796	80.7927
Abhd3	34.523	23.9837	31.8707	27.8687	22.6807	62.8971	26.96	13.9624	16.3419	0	18.5505	19.6211	20.5299	35.574	28.8906	27.268	13.5103	3.12915	3.66181	42.2325
Abhd4	300.245	234.126	268.487	185.471	233.158	284.02	221.072	184.733	276.451	236.515	258.731	192.748	253.202	256.342	248.594	252.229	281.464	292.054	224.591	279.714
Abhd5	48.1229	74.2352	38.6312	43.2445	59.8771	58.9661	51.7631	60.1456	54.4731	97.1059	64.4387	66.9424	54.7463	37.6666	40.3125	73.851	24.7689	62.583	47.6036	62.4307
Abhd6	67.9998	163.317	189.293	23.0637	154.229	198.519	208.131	200.843	184.528	139.409	220.654	100.414	182.488	50.2221	106.828	47.7191	42.7826	211.739	175.767	213.611
Abhd8	44.9845	26.2678	29.9392	21.1417	30.8458	38.3279	45.2927	50.4794	44.2594	63.4553	13.6688	19.6211	42.2003	36.6203	28.2188	32.9489	59.6704	37.5498	35.3975	41.0084
Abi1	298.153	311.788	324.502	326.736	383.758	222.105	320.284	386.651	268.28	197.096	289.974	270.078	252.061	233.324	249.266	206.783	321.995	397.402	292.945	295.628
Abi2	24.0615	22.8416	34.7681	83.606	52.6193	35.3796	61.4687	12.8884	30.6411	0	14.6452	204.29	35.357	43.9443	77.2656	17.0425	18.0137	49.0233	26.8533	37.336
Abi3	230.153	1877.58	711.779	31.7126	0	33.4141	81.9583	78.4041	130.735	460.532	964.627	2.30836	291.98	12.5555	685.985	29.5404	256.695	76.1426	4.88242	138.327
Abi3bp	0	0	4.8289	0	0	0	0	0	0	0	0	2.30836	0	0	0	0	5.62928	0	0	0
Abl1	559.69	583.603	190.259	270.999	416.418	374.434	511.161	228.768	321.391	707.623	413.97	392.421	354.711	376.666	445.453	576.038	558.425	102.219	261.209	473.739
Abl2	74.2767	114.208	69.5361	96.0988	83.4651	52.0867	63.6255	114.921	97.3707	36.5349	64.4387	108.493	103.79	64.8702	107.5	69.3063	119.341	58.4108	54.9272	82.6289
Ablim1	70.0921	42.257	34.7681	63.4252	84.3723	49.1384	19.4112	44.0352	35.4075	63.4553	67.3677	77.3301	37.6381	49.1758	47.7031	49.9914	31.524	27.1193	101.31	26.3188
Ablim2	4.1846	0	0	4.80494	0	3.93107	0	0	2.72366	0	0.976343	0	0	0	0	0	0	0	3.66181	0
Abr	318.03	163.317	231.787	278.687	254.024	248.64	255.58	289.988	214.488	316.315	246.039	242.378	262.326	258.435	206.938	234.051	162.123	269.107	246.562	212.387
Abra	4.1846	0	0	0.960988	1.81446	0.982768	3.2352	0	2.04274	0	2.92903	0	0	0	4.03125	3.40851	3.37757	1.04305	0	0
Abracl	25.1076	50.2515	39.597	17.2978	28.1241	20.6381	39.9007	38.6651	28.5984	46.1493	33.1957	25.392	30.7948	32.4351	28.8906	28.4042	18.0137	35.4637	41.5006	41.0084
Abt1	91.0151	29.6941	46.3574	35.5566	32.6602	37.3452	65.7823	16.1104	68.7723	52.8795	8.78709	16.1585	47.903	5.23147	33.5938	9.08935	48.4118	60.4969	36.6181	0
Abtb1	0	0	0	0	0	14.7415	0	0	0	0	0	0	0	0	0	0	0	0	0	0
Acaa1a	169.476	57.104	11.5894	0	205.034	0	148.819	93.4405	211.764	78.8385	211.867	1.15418	35.357	0	81.9688	105.664	199.277	0	175.767	7.95685
Acaa1b	62.769	0	52.1521	32.6736	5.44337	65.8454	62.5471	51.5534	32.0029	16.3446	56.6279	0	53.6058	0	0	0	60.7963	0	0	18.974
Acaa2	61.7229	35.4045	45.3916	39.4005	31.753	75.6731	47.4495	38.6651	44.2594	66.3397	43.9355	39.2421	47.903	33.4814	43	39.7659	41.6567	33.3776	41.5006	40.3963
Acaca	23.0153	9.13664	8.69201	21.1417	19.959	10.8104	10.784	13.9624	11.5755	0	9.76343	8.07926	20.5299	23.0185	23.5156	0	7.881	28.1623	12.206	13.4654
Acacb	0	0	0	0	3.62892	0	0	0	0	0	0	0	0	0	0	0	6.75514	0	0	0
Acad10	27.1999	12.5629	18.3498	20.1808	31.753	41.2762	18.3328	16.1104	8.85188	5.76867	34.172	15.0043	12.546	15.6944	36.9531	24.9957	20.2654	23.9901	0	17.7499
Acad11	41.846	25.1258	15.4525	35.5566	38.1036	57.0005	64.7039	12.8884	17.7038	82.6842	8.78709	36.9338	29.6543	79.5183	42.3281	22.7234	31.524	44.8511	12.206	23.2585
Acad12	25.1076	19.4154	20.2814	40.3615	29.0313	36.3624	35.5872	27.9248	27.2366	13.4602	45.8881	27.7003	33.0759	9.41665	38.2969	43.1744	18.0137	33.3776	20.7503	33.0515
Acad8	106.707	67.3827	127.483	78.801	92.5374	88.4491	108.918	97.7367	56.5158	69.224	65.415	84.2551	96.9466	97.3053	88.6875	53.3999	69.8031	130.381	65.9127	97.3184
Acad9	66.9536	54.8198	51.1863	60.5423	49.8976	47.1728	57.1551	68.7379	57.1968	92.2987	80.0602	46.1672	82.1195	51.2684	64.5	46.5829	91.1944	87.6162	78.1187	84.4651
Acadl	84.7382	42.257	75.3308	59.5813	60.7844	102.208	75.4879	81.6262	76.2623	102.875	60.5333	75.0217	76.4167	71.148	80.625	53.3999	88.9427	93.8745	47.6036	53.8618
Acadm	172.615	165.602	164.182	137.421	166.93	175.915	182.249	168.623	153.887	189.405	208.937	144.272	95.8061	156.944	83.3125	95.4382	149.739	125.166	139.149	182.396
Acads	60.6767	26.2678	24.1445	26.9077	50.8048	55.035	43.1359	68.7379	27.2366	99.0288	36.1247	92.3344	23.9515	16.7407	59.125	85.2126	12.3844	54.2386	36.6181	38.5601
Acadsb	70.0921	66.2406	69.5361	60.5423	78.0217	87.4663	100.291	33.2949	42.2167	106.72	58.5806	43.8588	69.5734	39.7592	96.75	76.1233	131.725	67.7982	89.1042	47.7411
Acadvl	21.9692	0	0	0	0	0	0	0	0	0	0	0	50.1841	0	0	0	0	0	0	0
Acap1	0	0	0	2.88296	0	1.96554	0	1.07403	2.04274	0	0	0	0	3.13888	0	0	0	3.12915	0	0
Acap2	173.661	278.667	196.053	279.648	264.004	138.57	228.62	291.062	206.998	192.289	258.731	272.386	318.213	237.509	314.438	231.778	233.052	241.987	186.753	198.921
Acap3	44.9845	9.13664	14.4867	23.0637	10.8867	17.6898	17.2544	41.8871	11.5755	61.5325	10.7398	15.0043	19.3893	24.0648	12.7656	10.2255	13.5103	44.8511	2.44121	18.362
Acat1	84.7382	89.0822	122.654	105.709	78.9289	110.07	87.3503	113.847	110.989	75.9541	105.445	118.881	98.0872	80.5646	87.3438	88.6212	110.334	90.7453	137.928	124.861
Acat2	17.7846	30.8362	20.2814	40.3615	29.9386	39.3107	29.1168	32.2209	34.0457	10.5759	26.3613	31.1629	25.0921	43.9443	28.2188	12.4979	14.6361	32.3345	25.6327	34.8877
Acat3	2.0923	12.5629	4.8289	16.3368	0	11.7932	5.39199	13.9624	10.8946	0	0.976343	5.7709	4.56219	6.27776	0	0	5.62928	1.04305	0	11.0172
Acbd3	80.5536	47.9674	111.065	67.2692	73.4856	105.156	92.7423	112.773	99.4134	86.53	88.8472	85.4093	75.2762	95.2128	66.5156	76.1233	104.705	97.0036	87.8836	112.62
Acbd4	7.32305	6.85248	18.3498	11.5319	8.16506	22.6037	12.9408	6.44418	12.9374	0	6.8344	9.23344	13.6866	13.6018	6.04688	0	13.5103	8.3444	9.76484	15.9137
Acbd5	32.4307	67.3827	54.0836	88.4109	48.0831	76.6559	32.352	108.477	34.0457	46.1493	41.0064	43.8588	52.4652	44.9906	69.2031	52.2638	42.7826	59.4538	63.4715	42.2325
Acbd6	20.923	28.552	18.3498	17.2978	20.8663	30.4658	29.1168	26.8507	17.7038	37.4963	12.6925	9.23344	9.12439	26.1574	25.5313	30.6766	13.5103	14.6027	12.206	11.6292
Accs	40.7999	59.3882	67.6046	70.1521	60.7844	118.915	75.4879	19.3325	61.9632	23.0747	62.486	122.343	79.8384	138.111	32.25	67.034	30.3981	60.4969	17.0885	169.542
Acd	21.9692	0	0	0	0	0	0	0	0	0	0	0	0	3.13888	0	0	0	0	0	18.362
Ace	17.7846	0	0	15.3758	2.72169	24.5692	0	0	0	0	0	0	0	1.04629	0	0	0	0	0	0
Acer2	3.13845	4.56832	0	0	0	7.86214	2.1568	0	0	0	2.92903	0	4.56219	4.18518	0	0	4.50343	4.1722	25.6327	0
Acer3	271.999	292.372	286.836	274.843	212.292	248.64	221.072	273.877	226.744	288.433	265.565	283.928	269.169	299.24	298.984	243.14	340.009	229.471	294.166	304.197
Ache	32.4307	41.1149	16.4182	67.2692	46.2687	23.5864	26.96	49.4053	76.2623	56.7252	47.8408	32.317	74.1356	34.5277	41.6563	65.8978	95.6978	81.3579	75.6775	64.879
Acin1	173.661	149.612	107.202	155.68	166.93	86.4835	195.19	85.9223	136.183	210.556	146.452	188.131	173.363	131.833	115.563	112.481	149.739	98.0467	168.443	105.275
Ackr3	0	4.56832	6.76046	0.960988	4.53615	3.93107	0	0	0	0	3.90537	3.46254	2.2811	0	0	0	0	0	9.76484	0
Ackr4	7.32305	1.14208	9.65779	4.80494	0.907229	5.89661	0	0	4.7664	0	0	1.15418	2.2811	7.32406	2.6875	4.54467	9.00685	2.0861	1.2206	0
Acly	487.506	250.115	392.106	428.601	452.707	609.316	459.398	224.472	323.434	309.585	436.425	311.629	350.148	340.046	540.86	499.914	415.441	442.253	319.799	291.343
Acnat1	2.0923	0	0	0	0	3.93107	0	0	0	0	0	2.30836	0	0	4.03125	0	0	0	0	0
Aco1	72.1844	47.9674	56.981	66.3082	117.94	112.036	101.369	75.182	86.476	72.1083	94.7053	83.101	83.26	84.7498	77.2656	93.1658	43.9084	83.444	81.7805	88.1375
Aco2	276.184	148.47	274.281	223.91	265.818	297.779	234.012	234.138	268.28	155.754	292.903	200.827	265.748	252.157	221.719	293.132	262.325	262.848	163.561	299.3
Acot1	7.32305	4.56832	2.89734	0	3.62892	2.9483	1.0784	4.29612	3.40457	0.961445	0	1.15418	1.14055	3.13888	1.34375	0	1.12586	4.1722	2.44121	3.67239
Acot10	14.6461	12.5629	16.4182	10.5709	11.794	7.86214	8.62719	13.9624	17.0228	7.69156	16.5978	16.1585	4.56219	15.6944	8.73438	12.4979	9.00685	8.3444	8.54423	9.18098
Acot11	15.6923	1.14208	13.5209	12.4928	0	6.87937	2.1568	12.8884	8.85188	23.0747	23.4322	0	9.12439	2.09259	0	20.451	6.75514	2.0861	7.32363	5.50859
Acot13	79.5074	47.9674	92.7148	46.1274	33.5675	42.259	24.8032	79.4782	70.815	49.0337	65.415	33.4712	49.0436	87.8887	35.6094	45.4467	55.167	49.0233	68.3539	74.672
Acot2	31.3845	23.9837	30.9049	33.6346	16.3301	41.2762	15.0976	38.6651	30.6411	53.8409	35.1484	21.9294	30.7948	38.7129	38.9688	42.0382	56.2928	22.9471	59.8096	41.6205
Acot6	0	4.56832	0	0	4.53615	0.982768	0	3.22209	2.04274	0	0	0	0	0	0	0	0	0	4.88242	1.22413
Acot7	11.5077	7.99456	0	4.80494	7.25783	10.8104	0	0	12.2564	6.73011	0	10.3876	0	14.6481	2.01563	9.08935	11.2586	0	10.9854	11.0172
Acot8	4.1846	0	0	0	0	16.707	0	10.7403	0	0	0	0	0	0	0	0	0	0	0	0
Acot9	28.2461	0	0	0	48.0831	35.3796	0	39.7391	93.9661	0	29.2903	36.9338	25.0921	0	0	40.9021	0	20.861	0	72.8358
Acox1	152.738	121.06	110.099	123.006	150.6	111.053	117.545	81.6262	119.16	81.7228	122.043	116.572	135.725	87.8887	110.859	109.072	122.718	108.477	117.178	111.396
Acox3	398.583	47.9674	83.057	404.576	419.14	454.039	318.128	369.466	135.502	386.501	458.881	116.572	152.833	151.713	224.406	151.11	445.839	328.561	319.799	305.421
Acoxl	0	0	0	0.960988	3.62892	0.982768	3.2352	0	0	0.961445	4.88172	0	0	0	1.34375	0	3.37757	0	0	0
Acp1	30.3384	57.104	51.1863	36.5176	19.0518	33.4141	50.6847	41.8871	53.7922	30.7662	39.0537	45.013	52.4652	53.361	42.3281	18.1787	32.6498	30.2484	41.5006	52.6376
Acp2	751.136	773.188	937.772	759.181	792.918	768.524	859.484	822.706	870.208	645.129	943.148	797.538	890.768	867.378	888.219	882.803	744.191	936.658	784.849	908.917
Acp5	3.13845	0	0	0	5.44337	2.9483	0	0	0	0	0	0	0	0	0	0	0	0	0	0
Acsf2	32.4307	0	0	19.2198	25.4024	17.6898	20.4896	13.9624	7.49005	32.6891	20.5032	0	15.9677	19.8796	11.4219	20.451	13.5103	0	19.5297	7.34479
Acsf3	17.7846	17.1312	15.4525	32.6736	44.4542	20.6381	19.4112	3.22209	19.7465	54.8023	58.5806	21.9294	53.6058	30.3425	13.4375	36.3574	31.524	32.3345	26.8533	21.4223
Acsl1	150.646	91.3664	107.202	164.329	151.507	94.3457	101.369	98.8107	102.137	106.72	135.712	64.6341	93.525	143.342	113.547	165.881	132.851	149.156	146.473	93.034
Acsl3	0	0	0	0	0	4.91384	1.0784	0	0	0	0	0	7.98384	0	10.75	0	0	0	8.54423	3.67239
Acsl4	98.3381	106.213	114.928	115.319	73.4856	82.5525	85.1935	118.143	106.223	92.2987	84.9419	133.885	122.039	102.537	114.219	115.889	123.844	110.563	122.06	130.982
Acsl5	178.892	213.569	194.122	159.524	245.859	261.416	257.737	248.101	251.257	247.091	223.583	176.59	226.969	194.611	206.938	286.314	199.277	222.17	200.179	244.826
Acsl6	7.32305	3.42624	0	0	0	8.84491	0	0	0	0	0	0	3.42164	0	0	0	0	0	7.32363	0
Acss1	416.368	360.897	342.852	379.59	556.131	328.244	174.701	252.397	243.086	299.971	610.215	278.157	325.056	314.934	288.906	420.382	329.876	255.547	444.3	292.567
Acss2	24.0615	2.28416	0	0	14.5157	13.7587	10.784	4.29612	0	34.612	6.8344	3.46254	7.98384	4.18518	10.75	0	21.3913	0	10.9854	14.0775
Acta2	10.4615	7.99456	9.65779	14.4148	7.25783	2.9483	0	10.7403	5.44731	0	7.81075	8.07926	2.2811	6.27776	8.0625	7.95318	14.6361	3.12915	8.54423	6.73272
Actb	0	7590.26	0	2093.99	1820.81	6267.11	6062.76	0	1928.35	1674.84	0	5870.16	6633.43	8489.63	1529.86	7753.21	0	0	0	2036.34
Actl10	0	0	0	0	0.907229	0	3.2352	0	0	0	0	3.46254	0	0	0	1.13617	0	0	0	3.67239
Actl6a	108.8	111.924	96.5779	82.645	79.8362	95.3285	85.1935	90.2185	89.8806	92.2987	67.3677	105.03	98.0872	95.2128	102.125	89.7573	85.5651	112.649	108.634	122.413
Actn1	16.7384	0	8.69201	0	7.25783	3.93107	14.0192	13.9624	3.40457	34.612	5.85806	0	10.2649	23.0185	0	0	0	0	10.9854	4.28446
Actn3	0	0	0	0	2.72169	11.7932	0	0	2.72366	0	0	0	0	0	0	0	0	0	0	0
Actn4	210.276	157.607	183.498	88.4109	223.178	211.295	186.563	151.438	203.593	151.908	111.303	91.1802	195.034	146.481	141.766	220.417	136.229	175.232	288.063	237.481
Actr10	149.599	163.317	104.304	94.1768	97.0735	112.036	90.5855	112.773	133.459	193.25	185.505	117.726	77.5573	161.129	110.859	129.523	87.8168	109.52	102.531	126.086
Actr1a	324.307	318.64	272.35	314.243	314.809	342.986	264.208	267.433	313.22	302.855	352.46	302.395	330.759	296.101	309.063	360.165	271.331	426.607	345.431	422.325
Actr1b	0	0	0	37.4785	0	0	0	3.22209	0	0	29.2903	0	11.4055	0	0	0	0	0	0	0
Actr2	127.63	158.749	239.513	366.137	219.549	199.502	208.131	369.466	255.343	215.364	250.92	435.126	331.9	379.805	239.859	380.616	392.924	181.491	307.592	407.024
Actr3	421.599	335.771	456.814	344.034	359.263	364.607	375.283	426.39	339.776	342.274	464.739	337.021	318.213	383.99	391.703	468.101	455.972	350.465	390.594	495.161
Actr5	7.32305	23.9837	5.79468	0	2.72169	0	20.4896	0	14.2992	35.5735	0	0	0	18.8333	0	0	20.2654	25.0332	0	1.8362
Actr6	26.1538	6.85248	33.8023	21.1417	15.4229	24.5692	15.0976	26.8507	19.7465	12.4988	41.0064	8.07926	17.1082	23.0185	10.0781	13.634	25.8947	19.8179	20.7503	34.2757
Actr8	6.2769	153.039	165.148	149.914	0	119.898	166.073	196.547	179.761	123.065	48.8172	17.3127	164.239	107.768	108.172	298.812	79.9358	100.133	40.28	157.913
Acvr1	29.2922	66.2406	87.8859	62.4642	77.1145	60.9316	50.6847	141.772	94.647	21.1518	105.445	75.0217	65.0113	130.787	71.2188	55.6723	56.2928	43.8081	85.4423	115.68
Acvr1b	5.23075	17.1312	5.79468	17.2978	20.8663	1.96554	7.54879	7.5182	7.49005	0	6.8344	3.46254	44.4814	6.27776	28.8906	26.1319	21.3913	11.4735	21.9709	17.1378
Acvr1c	0	0	0	0	3.62892	0	0	2.14806	0	0	1.95269	0	0	0	0	2.27234	0	0	0	0
Acvr2a	55.446	50.2515	68.5703	61.5032	63.506	46.1901	37.7439	68.7379	49.7067	41.3421	32.2193	72.7133	65.0113	52.3147	41.6563	55.6723	47.286	52.1525	43.9418	40.3963
Acvr2b	29.2922	81.0877	20.2814	97.0598	38.1036	68.7937	0	31.1468	51.0685	121.142	59.5569	79.6384	67.2924	95.2128	40.9844	60.2169	76.5583	76.1426	65.9127	41.6205
Acvrl1	64.8613	31.9782	68.5703	59.5813	23.588	51.1039	78.7231	46.1833	74.9005	75.9541	72.2494	57.709	54.7463	36.6203	60.4688	84.0765	90.0685	45.8942	111.075	78.3444
Acy1	81.5997	50.2515	74.365	50.9324	31.753	55.035	52.8415	55.8495	67.4105	33.6506	58.5806	31.1629	84.4006	61.7313	54.4219	57.9446	45.0343	26.0762	43.9418	69.1634
Acyp1	11.5077	7.99456	12.5551	4.80494	8.16506	5.89661	7.54879	5.37015	10.8946	8.653	6.8344	12.696	10.2649	7.32406	9.40625	7.95318	4.50343	7.30135	18.3091	4.89653
Ada	12.5538	10.2787	0	0	17.2374	9.82768	16.176	15.0364	17.0228	0	23.4322	5.7709	13.6866	8.37035	17.4688	1.13617	3.37757	0	0	20.1982
Adal	31.3845	25.1258	21.2471	24.0247	14.5157	17.6898	29.1168	32.2209	44.2594	22.1132	32.2193	28.8545	25.0921	23.0185	38.2969	39.7659	6.75514	38.5928	13.4267	20.1982
Adam10	859.935	981.047	654.798	959.066	827.393	906.112	703.116	676.638	627.802	1072.01	572.137	1028.37	638.707	822.387	897.625	850.99	776.841	825.052	909.351	627.979
Adam15	183.076	151.897	0	0	0	0	114.31	155.734	0	0	750.808	0	0	178.916	0	733.965	0	0	0	0
Adam17	551.321	320.924	331.262	595.813	566.111	651.575	416.262	369.466	379.269	423.036	461.81	435.126	500.701	358.879	454.86	587.399	680.018	360.895	296.607	427.834
Adam19	0	0	0	0.960988	2.72169	2.9483	1.0784	10.7403	0.680914	9.61445	0	1.15418	3.42164	3.13888	0	0	0	0	0	0
Adam1a	10.4615	4.56832	15.4525	9.60988	0	2.9483	5.39199	4.29612	14.2992	0	30.2666	8.07926	3.42164	10.4629	10.75	11.3617	1.12586	6.2583	3.66181	5.50859
Adam1b	3.13845	0	2.89734	0.960988	0	0.982768	0	0	0	0.961445	0.976343	1.15418	0	0	0	0	0	1.04305	0	0
Adam22	16.7384	38.8307	0.965779	18.2588	29.9386	15.7243	10.784	24.7027	15.661	23.0747	14.6452	33.4712	25.0921	16.7407	21.5	10.2255	4.50343	8.3444	20.7503	22.0344
Adam3	12.5538	0	7.72623	7.68791	18.1446	12.776	14.0192	11.8143	14.9801	17.306	7.81075	18.4669	20.5299	9.41665	0	19.3149	0	9.38745	13.4267	16.5258
Adam30	7.32305	1.14208	0	0	2.72169	0	0	0	0	0	1.95269	0	0	2.09259	4.70313	0	1.12586	1.04305	2.44121	0
Adam33	5.23075	0	1.93156	0	4.53615	0	0	5.37015	0.680914	0	0	0	0	5.23147	5.375	0	5.62928	0	8.54423	1.8362
Adam4	20.923	13.705	6.76046	29.7906	36.2892	37.3452	10.784	9.66626	17.7038	11.5373	12.6925	31.1629	21.6704	10.4629	18.8125	13.634	28.1464	14.6027	28.0739	21.4223
Adam8	15.6923	4.56832	8.69201	2.88296	3.62892	6.87937	1.0784	3.22209	8.85188	0.961445	7.81075	5.7709	7.98384	5.23147	5.375	4.54467	1.12586	1.04305	4.88242	9.18098
Adam9	121.353	77.6614	77.2623	97.0598	78.9289	87.4663	54.9983	79.4782	63.325	94.2216	58.5806	64.6341	77.5573	72.1943	104.141	113.617	112.586	78.2287	68.3539	57.5342
Adamts1	51.2614	59.3882	0	0	0	137.587	32.352	47.2573	0	0	112.279	73.8675	42.2003	37.6666	0	92.0297	94.572	82.4009	48.8242	0
Adamts10	64.8613	46.8253	42.4943	68.2302	101.61	79.6042	16.176	56.9235	64.0059	0	92.7526	4.61672	110.633	16.7407	70.5469	6.81701	50.6636	57.3677	86.663	47.1291
Adamts15	0	0	0	0	0	0	1.0784	0	0	0	0.976343	4.61672	0	0	5.375	0	0	0	0	0
Adamts16	101.477	131.339	85.9544	142.226	116.125	72.7248	76.5663	68.7379	96.0088	88.4529	116.185	96.9511	126.601	117.185	126.313	119.298	158.746	89.7023	113.516	86.9133
Adamts2	0	1.14208	0	0	0	0	0	0	7.49005	0	0	0	0	0	0	2.27234	0	3.12915	0	0
Adamts6	6.2769	5.7104	14.4867	8.64889	8.16506	8.84491	14.0192	5.37015	6.80914	0	12.6925	10.3876	2.2811	5.23147	19.4844	10.2255	21.3913	14.6027	23.1915	12.2413
Adamts7	2.0923	0	0	0	0	0.982768	0	0	0	6.73011	0	0	1.14055	1.04629	0	0	0	0	0	0
Adamtsl2	19.8769	14.847	16.4182	16.3368	13.6084	21.6209	12.9408	12.8884	14.9801	32.6891	35.1484	15.0043	23.9515	17.787	13.4375	15.9064	20.2654	7.30135	9.76484	14.6896
Adamtsl4	1.04615	0	0	0	18.1446	2.9483	1.0784	10.7403	0	19.2289	0.976343	21.9294	1.14055	1.04629	0	0	3.37757	1.04305	1.2206	0
Adap1	15.6923	14.847	25.1103	8.64889	5.44337	30.4658	24.8032	21.4806	14.2992	21.1518	17.5742	8.07926	28.5137	11.5092	21.5	4.54467	5.62928	20.861	18.3091	25.0947
Adap2	6.2769	33.1203	0	59.5813	0	0	0	1.07403	53.1113	37.4963	27.3376	30.0087	45.6219	6.27776	2.01563	0	115.963	0	0	3.06033
Adar	111.938	100.503	133.278	146.07	156.951	141.519	161.76	175.067	123.926	173.06	110.327	115.418	102.649	170.546	133.031	117.025	118.215	204.438	156.237	91.8098
Adarb1	17.7846	20.5574	26.076	43.2445	42.6398	9.82768	32.352	23.6286	37.4503	10.5759	40.0301	48.4756	31.9354	23.0185	20.8281	9.08935	27.0206	50.0664	24.4121	16.5258
Adat1	9.41535	10.2787	26.076	18.2588	7.25783	20.6381	25.8816	5.37015	12.2564	0	12.6925	8.07926	4.56219	17.787	15.4531	6.81701	11.2586	14.6027	0	6.12066
Adat2	0	10.2787	0	1.92198	4.53615	0	0	0	3.40457	0	0	0	9.12439	0	0	0	0	0	0	0
Adat3	14.6461	20.5574	9.65779	8.64889	16.3301	8.84491	18.3328	2.14806	20.4274	12.4988	8.78709	6.92508	12.546	12.5555	4.03125	9.08935	3.37757	9.38745	7.32363	3.67239
Adck1	82.6459	68.5248	54.0836	75.9181	71.6711	78.6214	53.9199	86.9964	83.0715	90.3758	57.6043	61.1715	85.5411	83.7035	70.5469	101.119	83.3134	102.219	70.7951	95.4822
Adck2	89.9689	87.9401	84.9886	109.553	87.094	92.3802	107.84	96.6626	87.8379	110.566	126.925	110.801	148.271	87.8887	127.656	112.481	91.1944	97.0036	63.4715	93.646
Adck3	14.6461	52.5357	25.1103	28.8296	40.8253	5.89661	37.7439	18.2585	51.0685	0	39.0537	11.5418	33.0759	6.27776	27.5469	68.1701	50.6636	41.722	18.3091	47.7411
Adck4	39.7537	43.399	83.057	47.0884	39.9181	75.6731	51.7631	68.7379	72.1769	79.7999	62.486	58.8632	66.1518	74.2869	53.0781	65.8978	58.5446	62.583	79.3393	63.6548
Adck5	0	74.2352	0	0	0	0	0	0	0	0	70.2967	2.30836	70.714	81.6109	0	0	0	0	0	0
Adcy1	0	0	0	0	0.907229	0	0	0	0	0	0	2.30836	0	0	2.6875	1.13617	4.50343	1.04305	1.2206	0
Adcy10	0	0	0	0	0	0	0	3.22209	0	0	3.90537	0	2.2811	0	4.70313	1.13617	0	0	0	0
Adcy3	23.0153	15.9891	26.076	0	0	19.6554	16.176	0	27.9175	0	7.81075	6.92508	0	14.6481	36.9531	19.3149	30.3981	3.12915	2.44121	25.0947
Adcy5	0	0	0	0	0	0	0	0	4.08548	0	0	0	0	0	1.34375	0	0	1.04305	8.54423	0
Adcy6	5.23075	10.2787	24.1445	14.4148	18.1446	12.776	5.39199	11.8143	15.661	0	23.4322	18.4669	20.5299	14.6481	20.1563	27.268	3.37757	41.722	25.6327	24.4826
Adcy7	0	213.569	62.7757	335.385	288.499	188.691	231.856	220.176	33.3648	86.53	247.015	241.224	143.709	220.768	49.7188	189.74	249.94	202.352	0	311.541
Adcy8	32.4307	20.5574	27.0418	29.7906	30.8458	24.5692	29.1168	36.517	12.2564	24.9976	22.4559	53.0923	25.0921	18.8333	44.3438	31.8127	43.9084	17.7318	9.76484	25.7068
Adcy9	26.1538	68.5248	59.8783	65.3472	40.8253	61.9144	48.5279	109.551	57.8777	128.834	82.0128	95.7969	55.8869	100.444	41.6563	64.7616	32.6498	58.4108	46.383	67.9393
Add1	213.415	300.367	219.232	197.003	245.859	143.484	234.012	266.359	202.231	346.12	199.174	251.611	223.547	233.324	215	204.51	300.604	202.352	281.96	212.999
Add2	0	4.56832	0	0.960988	0	0	0	0	0	0	0	0	4.56219	0	8.0625	3.40851	2.25171	1.04305	0	0
Add3	153.784	65.0985	83.057	117.241	44.4542	143.484	91.6639	39.7391	74.9005	78.8385	64.4387	69.2508	106.071	83.7035	143.781	113.617	33.7757	80.3148	93.9866	63.6548
Adgb	0	0	0	0	0	0	0	0	0	0	0	0	0	0	3.35938	0	0	0	0	6.12066
Adgra2	0	0	0	3.84395	0	0	2.1568	1.07403	0	6.73011	2.92903	0	0	2.09259	3.35938	6.81701	1.12586	2.0861	4.88242	0
Adgra3	27.1999	21.6995	8.69201	17.2978	9.07229	14.7415	10.784	34.3689	25.1938	24.9976	8.78709	31.1629	11.4055	16.7407	27.5469	11.3617	28.1464	11.4735	19.5297	18.362
Adgre1	411.137	821.155	373.757	407.459	322.066	452.073	389.302	0	66.7295	182.674	498.911	422.43	372.959	439.443	774.672	418.11	440.21	376.541	155.017	522.704
Adgre4	0	0	0	2.88296	1.81446	0	0	5.37015	0	9.61445	8.78709	0	6.84329	6.27776	0	0	0	0	0	2.44826
Adgre5	0	0	0	0	0	0.982768	1.0784	1.07403	14.9801	0	0	0	1.14055	0	0	1.13617	1.12586	0	15.8679	0
Adgrf4	0	1.14208	0	5.76593	0	0	0	0	0	0	0	0	0	0	0	0	0	4.1722	2.44121	0
Adgrf5	0	0	0	0	0	0	0	0	0	0	0	0	0	0	0	0	0	0	65.9127	0
Adgrg1	2309.9	1793.07	1953.77	2437.07	2376.03	2851.01	2307.77	1867.74	1980.1	2126.72	2964.18	1578.92	1880.76	2038.18	2769.47	3097.2	2470.13	2288.45	1741.8	1818.45
Adgrg3	0	1.14208	0	0	8.16506	4.91384	0	6.44418	0	0	0.976343	1.15418	1.14055	0	0	0	0	0	1.2206	6.73272
Adgrl1	12.5538	25.1258	25.1103	21.1417	17.2374	35.3796	17.2544	26.8507	29.9602	48.0722	27.3376	42.7047	20.5299	14.6481	18.8125	31.8127	27.0206	39.6359	18.3091	22.6464
Adgrl2	40.7999	39.9728	30.9049	41.3225	52.6193	27.5175	22.6464	22.5546	25.8747	45.1879	41.9828	43.8588	39.9192	32.4351	31.5781	57.9446	33.7757	27.1193	56.1478	31.8274
Adgrl4	0	0	0	0	0	0	0	0	0	0	0	0	0	0	0	0	0	0	65.9127	0
Adh5	192.492	162.175	202.814	107.631	153.322	166.088	187.641	114.921	197.465	145.178	180.624	155.814	79.8384	161.129	110.188	173.834	142.984	122.037	162.34	160.973
Adhfe1	18.8307	35.4045	18.3498	37.4785	18.1446	34.3969	30.1952	12.8884	17.7038	24.0361	23.4322	23.0836	21.6704	25.1111	32.25	22.7234	23.643	36.5067	15.8679	26.3188
Adi1	138.092	76.5193	143.901	93.2159	96.1663	135.622	102.448	122.439	115.074	131.718	119.114	87.7177	106.071	141.25	130.344	98.8467	142.984	127.252	117.178	100.379
Adipor1	378.706	483.1	324.502	449.742	470.852	584.747	504.691	439.278	411.953	461.493	236.275	455.901	423.143	296.101	497.188	432.88	435.707	419.306	415.006	310.317
Adipor2	84.7382	79.9456	103.338	82.645	78.0217	116.949	57.1551	76.2561	87.8379	49.9951	81.0365	99.2595	72.9951	55.4536	83.9844	71.5786	55.167	78.2287	95.2072	63.6548
Adk	0	6.85248	5.79468	5.76593	16.3301	13.7587	11.8624	12.8884	18.3847	0	5.85806	0	0	13.6018	2.6875	0	12.3844	8.3444	25.6327	9.18098
Adnp2	25.1076	60.5302	56.0152	64.3862	47.1759	60.9316	48.5279	50.4794	36.0884	59.6096	49.7935	68.0966	31.9354	59.6388	51.0625	59.0808	48.4118	23.9901	54.9272	29.9912
Ado	207.138	210.143	140.038	97.0598	174.188	192.622	180.093	0	100.775	12.4988	0	166.202	195.034	0	281.516	228.37	0	220.083	200.179	0
Adora1	9.41535	10.2787	0	18.2588	11.794	6.87937	1.0784	1.07403	0	13.4602	10.7398	2.30836	9.12439	14.6481	0	27.268	2.25171	12.5166	1.2206	17.1378
Adora2b	3.13845	0	0	0	4.53615	2.9483	3.2352	0	0	6.73011	0	0	0	0	0	0	0	1.04305	0	0
Adora3	0	404.296	18.3498	440.133	29.9386	0	388.223	416.723	72.1769	435.534	373.94	0	0	409.101	49.7188	434.016	372.659	0	383.27	2.44826
Adpgk	116.123	89.0822	114.928	53.8153	49.8976	91.3974	111.075	74.108	79.6669	74.9927	51.7462	92.3344	92.3844	60.6851	86.6719	56.8084	63.048	81.3579	62.2509	97.3184
Adprh	356.737	311.788	358.304	259.467	299.386	335.124	362.342	283.544	339.095	407.653	412.993	222.757	344.446	349.462	334.594	334.034	319.743	399.488	257.548	296.852
Adprhl2	12.5538	31.9782	0	0	70.7639	0.982768	1.0784	47.2573	0	0	51.7462	5.7709	91.2439	111.953	82.6407	1.13617	1.12586	1.04305	25.6327	97.9305
Adprm	80.5536	76.5193	0.965779	5.76593	0.907229	0	0	50.4794	1.36183	0.961445	0	65.7883	0	66.9628	71.8906	78.3956	0	0	0	107.724
Adra1a	5.23075	0	0.965779	3.84395	1.81446	3.93107	0	1.07403	4.08548	0	4.88172	3.46254	0	0	2.01563	0	0	0	1.2206	0
Adra2a	0	3.42624	1.93156	0	0	0	0	1.07403	0	0	0	0	0	0	2.01563	1.13617	0	1.04305	4.88242	1.22413
Adra2b	0	0	0	0	0	0	0	5.37015	0	0	0	0	1.14055	0	6.04688	0	0	1.04305	0	0
Adra2c	0	0	0.965779	2.88296	0	0.982768	0	0	0	0	0	1.15418	0	1.04629	0	2.27234	0	3.12915	0	0
Adrb1	42.8922	13.705	10.6236	17.2978	22.6807	22.6037	10.784	12.8884	20.4274	38.4578	15.6215	26.5461	15.9677	31.3888	19.4844	19.3149	21.3913	6.2583	17.0885	10.4051
Adrb2	863.074	973.052	1032.42	902.368	789.289	949.354	1018.01	927.961	1029.54	780.693	949.006	803.309	1050.45	741.822	999.078	948.701	855.651	1089.99	911.792	936.46
Adrbk1	0	1.14208	0	0	0	0.982768	1.0784	0	0	39.4192	0	0	1.14055	10.4629	0	0	0	21.904	0	0
Adrbk2	46.0306	134.765	119.757	84.567	86.1868	84.518	73.3311	35.443	98.0516	0	96.658	169.664	104.93	9.41665	88.0157	81.8041	7.881	81.3579	28.0739	68.5514
Adrm1	0	60.5302	9.65779	88.4109	6.3506	0	45.2927	84.8483	133.459	81.7228	0	54.2465	76.4167	81.6109	6.04688	85.2126	66.4256	88.6592	67.1333	32.4395
Adsl	127.63	100.503	112.03	71.1131	97.9807	117.932	93.8207	99.8847	103.499	108.643	122.043	83.101	82.1195	88.935	111.531	105.664	129.474	125.166	89.1042	127.31
Adss	96.2458	81.0877	56.0152	79.762	73.4856	69.7765	50.6847	63.3677	49.7067	97.1059	43.9355	50.7839	93.525	58.5925	66.5156	60.2169	83.3134	56.3247	98.869	59.3704
Adssl1	19.8769	25.1258	16.4182	27.8687	25.4024	38.3279	19.4112	12.8884	38.1312	15.3831	42.9591	13.8502	17.1082	28.2499	31.5781	20.451	32.6498	18.7749	30.5151	17.7499
Adtrp	8.3692	4.56832	10.6236	0	0	0	0	0	7.49005	0	1.95269	2.30836	1.14055	4.18518	0	2.27234	4.50343	0	13.4267	9.18098
Aebp1	3.13845	0	0	0	0	1.96554	0	0	0	0	0	0	0	0	28.8906	0	0	0	36.6181	0
Aebp2	34.523	44.5411	36.6996	24.9857	48.0831	37.3452	45.2927	59.0716	44.2594	49.9951	28.314	43.8588	31.9354	38.7129	35.6094	37.4936	37.1533	49.0233	37.8388	39.1722
Aen	44.9845	34.2624	43.4601	33.6346	24.4952	38.3279	36.6656	50.4794	51.0685	61.5325	65.415	36.9338	49.0436	24.0648	37.625	46.5829	48.4118	31.2915	41.5006	47.1291
Aes	9.41535	22.8416	14.4867	13.4538	12.7012	34.3969	16.176	13.9624	18.3847	58.6481	11.7161	12.696	18.2488	6.27776	13.4375	22.7234	14.6361	14.6027	61.0302	14.0775
AF357399	18.8307	20.5574	11.5894	16.3368	0	5.89661	4.31359	2.14806	6.12822	18.2674	7.81075	30.0087	18.2488	7.32406	17.4688	6.81701	10.1327	3.12915	6.10302	7.95685
AF529169	0	0	3.86312	11.5319	8.16506	0.982768	6.47039	9.66626	0	0	6.8344	0	7.98384	2.09259	2.6875	1.13617	0	7.30135	3.66181	0
Afap1	38.7076	37.6886	24.1445	43.2445	41.7325	37.3452	20.4896	22.5546	53.1113	25.959	40.0301	26.5461	31.9354	46.0369	32.25	32.9489	19.1396	39.6359	63.4715	25.0947
Afap1l1	88.9228	98.2189	142.935	104.748	96.1663	86.4835	72.2527	84.8483	85.7951	79.7999	163.049	75.0217	120.898	114.046	140.422	109.072	130.599	107.434	142.811	93.646
Afap1l2	0	0	0	0	0	0	0	0	0	0	0	0	0	0	0	0	0	0	14.6473	0
Aff1	237.476	179.307	137.141	263.311	162.394	202.45	230.777	213.732	295.517	156.715	159.144	308.166	208.72	209.259	214.328	163.608	101.327	257.633	119.619	163.422
Aff3	0	0	0	0	1.81446	3.93107	0	0	0	0	3.90537	0	0	0	2.01563	0	0	0	0	0
Aff4	112.984	154.181	101.407	140.304	137.899	100.242	105.683	135.328	145.716	158.638	145.475	159.277	127.741	173.685	84.6563	81.8041	131.725	122.037	128.164	135.267
Afg3l1	86.8305	73.0931	56.981	102.826	39.0109	77.6386	74.4095	89.1444	57.8777	123.065	83.9655	71.5592	0	57.5462	52.4063	90.8935	42.7826	68.8413	68.3539	28.7671
Afg3l2	123.446	66.2406	90.7833	97.0598	119.754	137.587	109.997	102.033	78.3051	47.1108	55.6516	68.0966	86.6817	69.0554	78.6094	74.9871	67.5514	53.1955	68.3539	67.3272
Afm	0	0	0	0	0	0	0	0	0	0	6.8344	0	0	0	0	0	0	4.1722	0	0
Afmid	32.4307	20.5574	34.7681	14.4148	21.7735	14.7415	19.4112	24.7027	4.7664	1.92289	9.76343	33.4712	6.84329	0	34.9375	31.8127	10.1327	0	32.9563	13.4654
Aftph	257.353	363.181	262.692	268.116	133.363	153.312	474.495	294.284	265.556	499.951	159.144	462.826	268.029	230.185	131.688	145.43	128.348	233.643	133.046	232.585
Aga	148.553	117.634	168.046	118.202	136.992	177.881	154.211	144.994	183.847	71.1469	213.819	118.881	126.601	134.972	146.469	196.557	112.586	62.583	158.679	187.292
Agap1	21.9692	18.2733	22.2129	18.2588	19.959	31.4486	6.47039	9.66626	24.5129	0	11.7161	18.4669	7.98384	25.1111	15.4531	37.4936	6.75514	10.4305	26.8533	24.4826
Agap2	11.5077	3.42624	13.5209	22.1027	22.6807	10.8104	21.568	6.44418	16.3419	0	38.0774	3.46254	14.8271	6.27776	6.71875	26.1319	9.00685	16.6888	4.88242	18.362
Agap3	2.0923	6.85248	0	41.3225	53.5265	37.3452	39.9007	162.178	68.0914	58.6481	10.7398	32.317	82.1195	14.6481	30.9063	20.451	2.25171	3.12915	13.4267	0
Agbl2	0	0	0	0	0	0	0	0	0	0	0	0	0	0	3.35938	0	0	6.2583	0	0
Agbl3	14.6461	6.85248	4.8289	8.64889	10.8867	14.7415	8.62719	7.5182	12.9374	26.9204	34.172	11.5418	9.12439	8.37035	18.1406	26.1319	4.50343	7.30135	14.6473	8.56892
Agbl5	28.2461	22.8416	26.076	26.9077	21.7735	32.4313	17.2544	23.6286	26.5556	23.0747	27.3376	49.6297	22.811	20.9259	46.3594	35.2212	21.3913	27.1193	30.5151	23.2585
Ager	2.0923	1.14208	0	0	0	0	0	0	0	0	0	0	0	0	0	1.13617	0	6.2583	0	0
Agfg1	36.6153	29.6941	41.5285	50.9324	47.1759	35.3796	38.8223	36.517	53.7922	21.1518	24.4086	51.9381	39.9192	48.1295	31.5781	38.6297	72.0548	49.0233	59.8096	54.4738
Agfg2	29.2922	26.2678	25.1103	18.2588	21.7735	24.5692	48.5279	19.3325	19.0656	48.0722	16.5978	19.6211	13.6866	39.7592	25.5313	17.0425	31.524	31.2915	31.7357	29.9912
Aggf1	44.9845	42.257	42.4943	49.9714	57.1554	26.5347	32.352	31.1468	34.0457	26.9204	47.8408	24.2378	41.0597	41.8518	45.6875	31.8127	75.4324	32.3345	54.9272	27.543
Agk	48.1229	35.4045	37.6654	44.2055	45.3615	30.4658	29.1168	34.3689	34.0457	18.2674	30.2666	27.7003	35.357	31.3888	26.2031	39.7659	40.5308	37.5498	31.7357	41.0084
Agl	43.9383	45.6832	29.9392	57.6593	55.341	57.0005	54.9983	23.6286	45.6212	81.7228	64.4387	95.7969	68.4329	60.6851	60.4688	31.8127	54.0411	29.2054	48.8242	34.8877
Agmo	265.722	277.525	293.597	304.633	233.158	245.692	251.267	209.436	234.915	193.25	284.116	259.69	234.953	198.796	208.953	323.808	299.478	172.103	216.047	267.473
Ago1	148.553	209.001	152.593	172.017	156.951	150.363	171.465	168.623	159.334	183.636	141.57	156.968	151.693	211.351	199.547	173.834	168.879	190.878	167.223	156.689
Ago2	81.5997	99.3609	110.099	128.772	110.682	94.3457	112.153	122.439	85.7951	87.4915	69.3204	86.5635	122.039	124.509	88.6875	110.208	79.9358	111.606	91.5454	89.3616
Ago3	82.6459	129.055	93.6806	176.822	219.549	124.811	158.525	144.994	135.502	126.911	74.2021	244.686	143.709	170.546	151.172	171.561	128.348	190.878	131.825	108.336
Ago4	32.4307	55.9619	19.3156	33.6346	45.3615	7.86214	32.352	45.1092	43.5785	42.3036	30.2666	34.6254	25.0921	30.3425	18.1406	30.6766	25.8947	27.1193	32.9563	21.4223
Agpat1	178.892	0	0.965779	3.84395	0.907229	0	0	0	0.680914	117.296	0	0	188.19	0	9.40625	0	0	0	0	0.612066
Agpat2	17.7846	31.9782	25.1103	24.9857	34.4747	38.3279	32.352	18.2585	27.2366	61.5325	39.0537	30.0087	36.4975	44.9906	22.1719	17.0425	52.9153	19.8179	42.7212	33.6636
Agpat3	188.307	130.197	146.798	147.992	146.064	100.242	163.917	117.069	96.6898	145.178	146.452	169.664	134.585	129.74	137.734	138.613	129.474	134.553	102.531	135.879
Agpat4	18.8307	0	4.8289	19.2198	7.25783	18.6726	17.2544	0	12.9374	5.76867	17.5742	12.696	21.6704	0	0.671875	0	12.3844	13.5596	19.5297	28.7671
Agpat5	41.846	43.399	47.3232	24.9857	46.2687	34.3969	33.4304	34.3689	48.3449	24.0361	58.5806	38.0879	60.4491	42.8981	51.0625	21.5872	63.048	37.5498	36.6181	49.5773
Agpat9	0	0	0	0.960988	0	0	0	0	0	32.6891	0	0	0	0	0	0	0	0	0	0
Agps	103.569	157.607	120.722	148.953	113.404	69.7765	161.76	166.475	117.117	219.209	99.587	171.973	167.661	165.314	106.156	124.979	122.718	99.0897	146.473	116.905
Agrn	33.4768	29.6941	0	40.3615	49.8976	65.8454	2.1568	2.14806	42.8976	0	58.5806	9.23344	33.0759	10.4629	55.7656	12.4979	2.25171	21.904	112.296	42.8446
Agtpbp1	49.1691	30.8362	29.9392	48.0494	45.3615	23.5864	28.0384	25.7767	35.4075	33.6506	29.2903	51.9381	27.3732	23.0185	32.25	22.7234	48.4118	54.2386	37.8388	18.362
Agtrap	64.8613	67.3827	78.2281	57.6593	52.6193	63.8799	67.9391	32.2209	58.5586	124.988	110.327	84.2551	109.493	76.3795	67.1875	61.3531	93.4461	49.0233	72.0157	75.8961
Ahctf1	59.6306	83.3718	45.3916	70.1521	86.1868	47.1728	67.9391	109.551	73.5387	71.1469	62.486	75.0217	92.3844	54.4073	82.6407	40.9021	48.4118	64.6691	70.7951	41.6205
Ahcy	16.7384	5.7104	7.72623	8.64889	6.3506	6.87937	19.4112	7.5182	9.53279	20.1903	7.81075	23.0836	10.2649	10.4629	14.1094	11.3617	20.2654	8.3444	10.9854	17.7499
Ahcyl1	35.5691	54.8198	43.4601	63.4252	57.1554	84.518	28.0384	46.1833	44.2594	0	22.4559	33.4712	7.98384	32.4351	33.5938	37.4936	11.2586	42.765	89.1042	62.4307
Ahcyl2	111.938	55.9619	36.6996	43.2445	51.7121	78.6214	39.9007	60.1456	34.0457	102.875	28.314	64.6341	21.6704	27.2036	43.6719	38.6297	24.7689	37.5498	40.28	25.7068
Ahdc1	32.4307	65.0985	54.0836	57.6593	50.8048	43.2418	75.4879	59.0716	59.9204	91.3372	68.344	70.405	71.8545	48.1295	44.3438	79.5318	52.9153	52.1525	32.9563	44.0687
Ahi1	9.41535	5.7104	23.1787	12.4928	26.3096	24.5692	0	7.5182	7.49005	0	22.4559	10.3876	19.3893	2.09259	4.03125	13.634	6.75514	5.21525	15.8679	6.73272
Ahnak	0	1.14208	27.0418	0	0	0	2.1568	0	0	0	0	0	0	0	0	0	0	0	37.8388	0
Ahr	0	0	0	0	0	0	0	0	0	0	0	0	4.56219	4.18518	0	2.27234	0	0	9.76484	0
Ahrr	11.5077	6.85248	0	6.72692	6.3506	13.7587	0	0	0	0	3.90537	4.61672	4.56219	0	12.7656	6.81701	0	3.12915	0	4.89653
Ahsa1	151.692	116.492	177.703	120.124	130.641	192.622	291.168	167.549	244.448	193.25	123.996	114.264	185.909	179.963	111.531	162.472	130.599	163.759	195.297	196.473
Ahsa2	39.7537	10.2787	84.0228	20.1808	2.72169	33.4141	8.62719	5.37015	10.2137	16.3446	3.90537	55.4006	58.168	0	11.4219	20.451	18.0137	33.3776	50.0448	34.8877
AI225912	7.32305	9.13664	20.2814	24.0247	32.6602	18.6726	19.4112	23.6286	21.7892	8.653	17.5742	20.7752	43.3408	12.5555	15.4531	20.451	14.6361	19.8179	24.4121	12.2413
AI314180	74.2767	68.5248	107.202	118.202	106.146	70.7593	126.173	139.624	106.223	143.255	99.587	106.185	112.914	134.972	104.813	102.255	91.1944	130.381	142.811	64.2669
AI427809	1.04615	0	0	0	2.72169	0	0	1.07403	0	0	3.90537	0	0	1.04629	3.35938	3.40851	0	0	0	0.612066
AI429214	0	1.14208	2.89734	0	2.72169	0	1.0784	0	0	0	0.976343	2.30836	0	4.18518	0	1.13617	0	0	3.66181	0
AI450353	27.1999	14.847	10.6236	12.4928	18.1446	6.87937	17.2544	7.5182	10.2137	27.8819	7.81075	27.7003	14.8271	7.32406	13.4375	13.634	7.881	10.4305	20.7503	6.12066
AI463229	12.5538	2.28416	3.86312	2.88296	0	1.96554	1.0784	8.59223	7.49005	0	1.95269	0	6.84329	0	6.71875	4.54467	1.12586	2.0861	2.44121	3.67239
AI464131	0	0	0.965779	2.88296	0	0	0	0	0.680914	0	0	0	5.70274	0	0	0	0	5.21525	0	0
AI467606	188.307	169.028	185.43	125.889	199.59	209.33	231.856	141.772	209.041	174.983	200.15	139.656	232.672	194.611	176.703	189.74	194.773	211.739	140.37	237.481
AI480526	17.7846	35.4045	15.4525	32.6736	26.3096	14.7415	28.0384	26.8507	31.322	5.76867	18.5505	25.392	17.1082	51.2684	38.9688	19.3149	54.0411	10.4305	7.32363	26.3188
AI481877	0	5.7104	8.69201	6.72692	0	0	1.0784	8.59223	3.40457	0	1.95269	6.92508	10.2649	6.27776	5.375	5.68084	3.37757	0	9.76484	8.56892
AI504432	8.3692	1.14208	6.76046	4.80494	9.07229	2.9483	3.2352	1.07403	4.7664	0	3.90537	5.7709	1.14055	2.09259	0	4.54467	3.37757	8.3444	2.44121	0.612066
AI506816	0	3.42624	0.965779	2.88296	0.907229	3.93107	0	3.22209	0.680914	4.80722	2.92903	0	0	4.18518	2.01563	0	1.12586	1.04305	0	0.612066
AI597479	43.9383	45.6832	50.2205	68.2302	70.7639	74.6903	52.8415	37.591	40.1739	21.1518	39.0537	60.0174	63.8707	39.7592	64.5	22.7234	99.0754	74.0565	30.5151	50.8014
AI607873	0	9.13664	3.86312	4.80494	9.97952	0	7.54879	21.4806	17.0228	0	9.76343	4.61672	14.8271	0	10.75	11.3617	3.37757	6.2583	6.10302	1.22413
AI661453	1.04615	9.13664	1.93156	2.88296	0	0	0	0	1.36183	9.61445	0	0	0	1.04629	0	3.40851	0	1.04305	7.32363	0
AI662270	1.04615	10.2787	4.8289	8.64889	6.3506	7.86214	16.176	8.59223	21.1083	7.69156	4.88172	16.1585	15.9677	10.4629	4.70313	6.81701	5.62928	12.5166	6.10302	12.8534
AI837181	0	15.9891	120.722	0.960988	12.7012	0	0	60.1456	2.04274	3.84578	0	66.9424	0	0	0.671875	57.9446	54.0411	0	78.1187	29.9912
AI839979	0	0	0	2.88296	3.62892	0.982768	5.39199	1.07403	0	0	0	0	1.14055	1.04629	0	0	0	0	0	0
AI846148	8.3692	5.7104	12.5551	10.5709	5.44337	8.84491	20.4896	18.2585	7.49005	24.9976	17.5742	9.23344	10.2649	13.6018	8.0625	12.4979	7.881	12.5166	0	11.0172
AI854703	10.4615	1.14208	2.89734	0.960988	9.07229	0.982768	0	0	0.680914	0	4.88172	0	3.42164	0	1.34375	0	1.12586	1.04305	4.88242	4.28446
AI987944	70.0921	129.055	121.688	94.1768	109.775	121.863	121.859	104.181	117.117	127.872	95.6816	120.035	92.3844	102.537	68.5313	71.5786	137.355	98.0467	74.4569	83.2409
Aida	20.923	13.705	20.2814	19.2198	29.0313	18.6726	17.2544	23.6286	15.661	26.9204	21.4796	28.8545	13.6866	18.8333	14.1094	14.7702	7.881	26.0762	29.2945	15.3016
Aif1	0	0	5.79468	190.276	125.198	0	0	0	257.385	836.457	0	0	0	0	96.0782	0	0	0	0	334.8
Aifm1	37.6614	34.2624	59.8783	0	42.6398	66.8282	44.2143	19.3325	55.154	0	43.9355	13.8502	0	0	58.4531	30.6766	42.7826	44.8511	54.9272	50.8014
Aifm2	0	6.85248	0	0	0	0	0	0	0	0	0.976343	2.30836	0	0	2.01563	6.81701	0	0	0	6.73272
Aifm3	15.6923	1.14208	0	0	0	5.89661	0	0	0	26.9204	0	1.15418	0	0	0	0	0	0	1.2206	0
Aig1	28.2461	28.552	25.1103	33.6346	33.5675	30.4658	28.0384	50.4794	26.5556	42.3036	30.2666	36.9338	46.7625	41.8518	21.5	23.8595	32.6498	19.8179	26.8533	43.4567
Aim1	2.0923	0	4.8289	0.960988	6.3506	0	0	0	0	0	0.976343	5.7709	0	1.04629	0	10.2255	0	2.0861	2.44121	0
Aim2	25.1076	0	32.8365	51.8934	154.229	31.4486	111.075	33.2949	52.4304	237.477	209.914	0	152.833	38.7129	8.73438	39.7659	12.3844	213.825	203.841	4.28446
Aimp1	50.2152	75.3773	75.3308	36.5176	39.0109	52.0867	49.6063	73.034	62.6441	33.6506	62.486	48.4756	76.4167	33.4814	47.7031	59.0808	24.7689	51.1094	34.1769	82.0168
Aimp2	0	22.8416	33.8023	17.2978	34.4747	18.6726	45.2927	0	39.493	0	33.1957	30.0087	29.6543	25.1111	26.875	35.2212	34.9016	39.6359	25.6327	33.6636
Aip	66.9536	109.64	109.133	47.0884	84.3723	60.9316	130.486	68.7379	171.59	127.872	189.411	156.968	90.1033	146.481	79.2813	79.5318	68.6773	125.166	103.751	145.672
Ajuba	13.6	10.2787	19.3156	8.64889	14.5157	9.82768	25.8816	25.7767	11.5755	24.0361	12.6925	10.3876	12.546	12.5555	9.40625	7.95318	16.8879	7.30135	12.206	9.79305
AK010878	49.1691	10.2787	25.1103	17.2978	19.0518	16.707	28.0384	16.1104	28.5984	21.1518	17.5742	27.7003	11.4055	24.0648	5.375	9.08935	29.2723	17.7318	15.8679	33.6636
Ak1	169.476	156.465	0	10.5709	195.961	0.982768	67.9391	147.142	248.534	118.258	166.955	146.581	166.52	108.815	181.406	1.13617	186.892	205.481	59.8096	219.732
Ak2	144.369	177.022	173.84	119.163	121.569	175.915	166.073	176.141	176.357	126.911	165.002	108.493	144.85	126.602	131.688	121.57	141.858	172.103	118.399	193.413
Ak3	91.0151	61.6723	55.0494	60.5423	65.3205	78.6214	81.9583	85.9223	46.983	53.8409	33.1957	47.3214	62.7302	70.1017	112.203	39.7659	47.286	71.9704	93.9866	66.7152
Ak5	0	0	0	0	0	0.982768	2.1568	1.07403	4.08548	0	0.976343	1.15418	3.42164	3.13888	0	0	3.37757	0	0	0
Ak6	35.5691	50.2515	33.8023	23.0637	36.2892	29.483	37.7439	59.0716	53.7922	29.8048	13.6688	21.9294	47.903	37.6666	17.4688	18.1787	28.1464	47.9803	42.7212	63.0428
Ak7	0	0	0	0	0	0	1.0784	1.07403	0	0	0	2.30836	0	0	4.70313	0	0	0	1.2206	0
Akap1	7.32305	59.3882	29.9392	13.4538	15.4229	7.86214	31.2736	28.9988	11.5755	60.571	30.2666	24.2378	13.6866	16.7407	6.71875	6.81701	22.5171	2.0861	15.8679	10.4051
Akap10	86.8305	109.64	74.365	107.631	89.8157	44.2245	51.7631	90.2185	50.3876	84.6071	41.9828	114.264	79.8384	100.444	94.7344	34.0851	56.2928	84.487	101.31	35.4998
Akap11	32.4307	81.0877	34.7681	77.84	38.1036	54.0522	33.4304	66.5898	50.3876	86.53	39.0537	56.5548	79.8384	68.0091	39.6406	22.7234	41.6567	53.1955	67.1333	45.9049
Akap12	13.6	2.28416	14.4867	4.80494	7.25783	4.91384	6.47039	3.22209	15.661	0	9.76343	3.46254	4.56219	5.23147	12.7656	10.2255	7.881	3.12915	39.0594	2.44826
Akap13	543.998	493.378	486.753	623.681	565.204	428.487	496.063	504.794	537.241	512.45	534.06	650.957	577.117	584.878	557.656	557.859	541.537	632.088	477.257	471.291
Akap17b	5.23075	2.28416	0	7.68791	2.72169	3.93107	2.1568	6.44418	4.7664	0	12.6925	2.30836	3.42164	0	11.4219	2.27234	13.5103	6.2583	1.2206	4.28446
Akap3	2.0923	7.99456	3.86312	3.84395	2.72169	3.93107	2.1568	5.37015	4.08548	14.4217	1.95269	8.07926	5.70274	5.23147	13.4375	22.7234	5.62928	7.30135	2.44121	2.44826
Akap5	12.5538	23.9837	37.6654	24.0247	10.8867	13.7587	21.568	10.7403	12.2564	7.69156	11.7161	24.2378	28.5137	4.18518	10.75	15.9064	29.2723	5.21525	8.54423	11.0172
Akap7	32.4307	30.8362	12.5551	31.7126	33.5675	21.6209	16.176	39.7391	26.5556	50.9566	39.0537	50.7839	38.7786	16.7407	32.25	13.634	36.0274	18.7749	40.28	24.4826
Akap8	9.41535	0	0.965779	0	0	0	0	0	2.72366	0	0	0	0	0	2.6875	0	0	0	0	0
Akap9	177.846	235.268	198.951	200.847	211.384	186.726	253.424	184.733	248.534	149.024	204.056	208.907	253.202	243.787	192.156	167.017	181.263	229.471	213.606	269.921
Akip1	4.1846	18.2733	74.365	49.0104	64.4133	28.5003	1.0784	20.4066	0	42.3036	12.6925	53.0923	13.6866	38.7129	0.671875	45.4467	66.4256	2.0861	118.399	7.95685
Akirin1	214.461	190.727	137.141	142.226	103.424	286.968	285.776	244.879	91.2424	305.739	116.185	27.7003	182.488	187.287	253.969	162.472	174.508	172.103	151.355	214.223
Akirin2	66.9536	21.6995	35.7338	25.9467	12.7012	62.8971	35.5872	19.3325	37.4503	107.682	42.9591	0	49.0436	60.6851	25.5313	44.3106	40.5308	18.7749	48.8242	28.155
Akna	441.475	125.629	62.7757	219.105	719.433	154.295	169.309	153.586	371.779	0	143.522	39.2421	1.14055	269.944	248.594	260.183	525.775	346.292	307.592	118.741
Aknaos	65.9075	38.8307	19.3156	49.0104	48.9904	36.3624	31.2736	15.0364	29.9602	15.3831	13.6688	18.4669	37.6381	44.9906	33.5938	27.268	30.3981	25.0332	12.206	19.5861
Akr1a1	847.382	709.232	818.981	557.373	706.731	821.594	704.194	611.123	805.521	626.862	681.488	536.694	691.172	790.998	612.75	752.144	676.64	707.188	795.834	888.719
Akr1b10	141.23	162.175	160.319	105.709	114.311	194.588	187.641	127.809	198.146	111.528	87.8709	95.7969	130.023	198.796	136.391	144.293	121.593	157.5	170.885	211.775
Akr1b3	59.6306	84.5139	76.2966	53.8153	48.0831	49.1384	58.2335	56.9235	59.2395	46.1493	61.5096	45.013	60.4491	71.148	47.7031	62.4893	49.5377	53.1955	51.2654	82.6289
Akr1e1	38.7076	25.1258	24.1445	41.3225	28.1241	24.5692	19.4112	53.7015	25.8747	27.8819	53.6989	35.7796	31.9354	24.0648	25.5313	35.2212	41.6567	26.0762	19.5297	56.31
Akr7a5	59.6306	46.8253	60.8441	47.0884	39.0109	76.6559	42.0575	36.517	72.8578	26.9204	38.0774	63.4799	39.9192	71.148	50.3906	36.3574	42.7826	79.2718	40.28	67.9393
Akt1	6.2769	0	0.965779	2.88296	7.25783	0	0	0	0.680914	0.961445	0	18.4669	0	0	0.671875	0	0	0	0	0.612066
Akt1s1	67.9998	67.3827	12.5551	69.1912	56.2482	76.6559	42.0575	66.5898	42.8976	75.9541	32.2193	39.2421	50.1841	73.2406	51.7344	22.7234	37.1533	100.133	10.9854	59.9824
Akt2	87.8766	50.2515	71.4677	49.0104	56.2482	73.7076	59.3119	57.9976	82.3906	42.3036	49.7935	53.0923	57.0274	71.148	67.1875	64.7616	94.572	56.3247	52.486	75.2841
Akt3	26.1538	57.104	35.7338	47.0884	50.8048	20.6381	57.1551	52.6274	50.3876	35.5735	47.8408	70.405	59.3085	52.3147	90.7032	54.5361	58.5446	80.3148	65.9127	64.879
Aktip	54.3998	61.6723	40.5627	61.5032	73.4856	59.9488	81.9583	46.1833	65.3677	46.1493	43.9355	47.3214	39.9192	71.148	59.7969	68.1701	78.81	65.7121	75.6775	74.672
Alad	35.5691	14.847	31.8707	4.80494	4.53615	44.2245	0	30.0728	20.4274	71.1469	33.1957	0	0	37.6666	10.0781	29.5404	28.1464	29.2054	37.8388	26.3188
Alas1	164.246	115.35	220.198	113.397	148.786	112.036	176.857	155.734	150.482	131.718	209.914	131.577	207.58	179.963	169.984	167.017	164.375	135.596	159.899	186.068
Alas2	0	0	0	7.68791	0	0	0	0	0	0	0	4.61672	1.14055	0	0	4.54467	0	0	0	0
Alcam	0	0	0	0	0	0	0	2.14806	0	0	0	0	1.14055	0	0	0	0	2.0861	4.88242	3.06033
Aldh16a1	124.492	94.7926	74.365	93.2159	104.331	144.467	87.3503	88.0704	111.67	143.255	115.209	107.339	61.5896	169.5	99.4375	156.791	85.5651	131.424	98.869	160.361
Aldh18a1	89.9689	15.9891	86.9201	56.6983	48.9904	67.811	60.3903	39.7391	49.0258	21.1518	58.5806	34.6254	70.714	44.9906	56.4375	38.6297	73.1807	53.1955	62.2509	66.1031
Aldh1a1	0	0	0	0	0	0	0	0	0	0	0	0	0	0	0	0	0	0	17.0885	0
Aldh1a2	0	0	0	0	0	0	0	0	0	0	0	0	0	0	0	1.13617	0	0	87.8836	0
Aldh1a3	0	1.14208	0	4.80494	0	1.96554	0	0	0	0	1.95269	0	2.2811	0	0	2.27234	3.37757	2.0861	3.66181	0
Aldh1b1	2.0923	0	4.8289	0	9.97952	6.87937	1.0784	12.8884	0	0	0.976343	1.15418	3.42164	2.09259	0	3.40851	3.37757	2.0861	0	3.06033
Aldh1l1	15.6923	0	0	0	0	2.9483	0	0	0	13.4602	0	0	0	0	0	0	0	0	0	0
Aldh1l2	2.0923	2.28416	19.3156	0	0	0	2.1568	1.07403	0	0	5.85806	3.46254	3.42164	42.8981	6.71875	7.95318	1.12586	1.04305	1.2206	22.6464
Aldh2	95.1997	53.6778	56.981	50.9324	80.7434	107.122	65.7823	52.6274	61.9632	61.5325	69.3204	51.9381	86.6817	61.7313	88.0157	57.9446	55.167	85.5301	100.09	101.603
Aldh3a2	200.861	151.897	187.361	153.758	175.095	133.656	166.073	191.177	121.203	152.87	178.671	192.748	102.649	140.203	195.516	197.693	155.368	177.318	145.252	155.465
Aldh3b1	13.6	9.13664	0	0	0	0.982768	5.39199	6.44418	0.680914	0	2.92903	10.3876	3.42164	5.23147	0	2.27234	10.1327	6.2583	8.54423	0
Aldh4a1	85.7843	60.5302	66.6388	45.1664	76.2072	50.1211	59.3119	49.4053	39.493	50.9566	81.0365	60.0174	45.6219	44.9906	51.7344	73.851	42.7826	50.0664	41.5006	72.8358
Aldh5a1	1.04615	5.7104	0	6.72692	0	5.89661	1.0784	2.14806	11.5755	0	0.976343	17.3127	2.2811	1.04629	7.39063	2.27234	0	1.04305	1.2206	0
Aldh6a1	75.3228	36.5466	61.8099	83.606	98.888	114.984	9.70559	9.66626	34.0457	0	88.8472	66.9424	5.70274	10.4629	83.3125	106.8	86.691	57.3677	42.7212	30.6033
Aldh7a1	50.2152	28.552	35.7338	30.7516	45.3615	45.2073	33.4304	16.1104	35.4075	0	46.8645	24.2378	0	28.2499	47.0313	18.1787	25.8947	44.8511	36.6181	32.4395
Aldh9a1	150.646	127.913	155.49	145.109	107.053	166.088	142.349	128.884	139.587	138.448	139.617	121.189	143.709	96.259	111.531	144.293	157.62	130.381	117.178	151.792
Aldoa	993.843	551.625	801.597	508.363	612.38	932.646	710.665	639.047	830.715	487.452	776.193	448.976	692.313	718.804	685.985	595.352	618.095	778.115	555.375	922.995
Aldoart1	19.8769	25.1258	27.0418	16.3368	32.6602	15.7243	29.1168	24.7027	24.5129	22.1132	17.5742	19.6211	25.0921	34.5277	14.7813	20.451	31.524	13.5596	31.7357	26.9309
Aldoart2	4.1846	4.56832	0.965779	3.84395	3.62892	1.96554	3.2352	4.29612	2.04274	2.88433	1.95269	3.46254	1.14055	2.09259	2.01563	5.68084	1.12586	2.0861	2.44121	4.28446
Aldoc	17.7846	1.14208	0	0	0	0	0	2.14806	0	0	5.85806	0	0	0	7.39063	6.81701	0	2.0861	0	9.18098
Alg1	183.076	99.3609	184.464	59.5813	45.3615	166.088	145.584	0	153.206	223.055	219.677	190.44	189.331	186.24	143.781	170.425	189.144	219.04	155.017	296.852
Alg10b	5.23075	18.2733	19.3156	32.6736	21.7735	9.82768	9.70559	24.7027	14.2992	5.76867	10.7398	8.07926	9.12439	28.2499	22.8438	31.8127	21.3913	13.5596	39.0594	8.56892
Alg11	126.584	124.487	77.2623	144.148	107.96	108.104	116.467	76.2561	94.647	107.682	136.688	61.1715	101.509	91.0276	100.109	128.387	133.977	108.477	70.7951	104.663
Alg12	64.8613	66.2406	73.3992	52.8544	46.2687	55.035	57.1551	49.4053	49.0258	63.4553	56.6279	43.8588	62.7302	47.0832	49.7188	51.1276	96.8237	67.7982	52.486	79.5685
Alg13	11.5077	10.2787	24.1445	21.1417	13.6084	9.82768	28.0384	20.4066	10.8946	26.9204	3.90537	15.0043	20.5299	33.4814	4.03125	20.451	21.3913	7.30135	8.54423	11.6292
Alg14	41.846	73.0931	64.7072	36.5176	32.6602	53.0695	33.4304	32.2209	76.2623	22.1132	30.2666	39.2421	51.3247	38.7129	44.3438	38.6297	36.0274	41.722	51.2654	36.1119
Alg2	80.5536	100.503	99.4753	141.265	96.1663	98.2768	133.721	64.4418	69.4532	189.405	161.097	61.1715	173.363	96.259	106.828	187.468	78.81	168.974	98.869	97.3184
Alg3	47.0768	22.8416	102.373	38.4395	48.9904	36.3624	118.624	45.1092	35.4075	81.7228	59.5569	51.9381	46.7625	58.5925	39.6406	105.664	94.572	41.722	97.6484	103.439
Alg5	197.722	195.296	246.274	150.875	174.188	224.071	180.093	256.693	189.294	284.588	288.021	199.673	217.845	170.546	213.656	186.332	317.492	213.825	145.252	241.766
Alg6	19.8769	18.2733	8.69201	21.1417	37.1964	29.483	23.7248	27.9248	18.3847	12.4988	11.7161	12.696	38.7786	38.7129	26.875	28.4042	7.881	11.4735	25.6327	30.6033
Alg8	0	0	6.76046	0	28.1241	0	0	0	0	0	0	64.6341	46.7625	0	21.5	52.2638	40.5308	0	0	12.2413
Alg9	43.9383	46.8253	42.4943	36.5176	46.2687	34.3969	37.7439	41.8871	34.0457	63.4553	51.7462	58.8632	33.0759	55.4536	36.2813	40.9021	39.405	31.2915	32.9563	37.9481
Alkbh1	10.4615	73.0931	77.2623	80.723	70.7639	60.9316	49.6063	37.591	19.7465	17.306	99.587	58.8632	99.2277	21.9722	53.0781	162.472	52.9153	42.765	26.8533	118.129
Alkbh2	5.23075	15.9891	0	0	0	11.7932	12.9408	10.7403	0	0	11.7161	12.696	0	12.5555	0	0	5.62928	10.4305	0	0
Alkbh3	120.307	69.6669	81.1255	64.3862	82.5579	107.122	74.4095	65.5158	46.983	116.335	125.948	98.1053	19.3893	82.6572	35.6094	49.9914	84.4393	69.8843	48.8242	115.068
Alkbh3os1	4.1846	5.7104	0	4.80494	0	0	0	5.37015	3.40457	0	0	3.46254	3.42164	0	3.35938	0	0	0	6.10302	2.44826
Alkbh4	48.1229	34.2624	29.9392	23.0637	41.7325	32.4313	34.5088	28.9988	25.1938	49.9951	61.5096	16.1585	29.6543	50.2221	46.3594	26.1319	41.6567	34.4206	48.8242	45.2929
Alkbh5	192.492	126.771	101.407	186.432	142.435	193.605	143.427	140.698	150.482	119.219	115.209	120.035	124.32	115.092	124.969	98.8467	102.453	151.242	164.782	130.37
Alkbh6	11.5077	41.1149	0	0	0	0	47.4495	41.8871	0	0	0	0	33.0759	0	0	0	0	11.4735	0	0
Alkbh8	41.846	34.2624	28.0076	15.3758	32.6602	15.7243	32.352	52.6274	30.6411	46.1493	38.0774	21.9294	36.4975	35.574	21.5	49.9914	15.762	31.2915	17.0885	50.1894
Alms1	1.04615	5.7104	0	18.2588	10.8867	4.91384	6.47039	7.5182	5.44731	0	0	9.23344	5.70274	3.13888	0	1.13617	3.37757	13.5596	24.4121	14.6896
Alox15	23.0153	9.13664	0	13.4538	13.6084	11.7932	7.54879	2.14806	10.2137	0	0.976343	16.1585	3.42164	5.23147	10.75	20.451	5.62928	7.30135	2.44121	11.0172
Alox5	100.43	65.0985	139.072	65.3472	86.1868	71.742	111.075	126.735	92.6043	139.409	149.381	90.026	61.5896	66.9628	61.1406	118.162	72.0548	55.2816	134.267	77.7323
Alox5ap	586.89	761.767	754.274	453.586	499.883	610.299	616.844	613.271	715.64	614.363	663.913	532.077	585.101	628.823	645.672	710.105	587.697	653.992	617.626	722.85
Aloxe3	4.1846	1.14208	0	0	0	2.9483	0	2.14806	0	0	4.88172	0	0	0	0	3.40851	2.25171	2.0861	0	0
Alpk1	24.0615	9.13664	8.69201	22.1027	14.5157	3.93107	7.54879	16.1104	3.40457	14.4217	2.92903	9.23344	17.1082	10.4629	20.1563	10.2255	20.2654	15.6457	25.6327	7.34479
Alpk3	4.1846	0	0	1.92198	0	0	0	0	0	2.88433	0	0	0	0	1.34375	0	0	0	4.88242	0
Als2	71.1382	33.1203	18.3498	53.8153	58.9699	21.6209	24.8032	49.4053	32.6839	71.1469	38.0774	19.6211	38.7786	100.444	29.5625	21.5872	39.405	46.9372	41.5006	30.6033
Als2cl	3.13845	12.5629	8.69201	19.2198	14.5157	5.89661	9.70559	5.37015	0	0	1.95269	16.1585	23.9515	8.37035	23.5156	5.68084	7.881	6.2583	19.5297	13.4654
Als2cr11b	0	0	3.86312	0	0	0	0	0	0	0	0	0	0	1.04629	0	4.54467	0	0	3.66181	1.22413
Als2cr12	2.0923	0	0	2.88296	2.72169	0	1.0784	3.22209	4.08548	0	3.90537	3.46254	0	0	2.6875	4.54467	2.25171	4.1722	1.2206	0
Alyref	9.41535	13.705	0	8.64889	3.62892	4.91384	0	3.22209	0	3.84578	0	8.07926	4.56219	4.18518	6.71875	6.81701	3.37757	6.2583	3.66181	9.79305
Alyref2	32.4307	22.8416	28.9734	23.0637	38.1036	40.2935	21.568	34.3689	43.5785	18.2674	46.8645	34.6254	23.9515	25.1111	29.5625	39.7659	27.0206	27.1193	36.6181	41.0084
Amacr	23.0153	29.6941	28.0076	28.8296	37.1964	24.5692	26.96	24.7027	27.2366	26.9204	32.2193	15.0043	34.2164	34.5277	16.7969	51.1276	23.643	25.0332	35.3975	39.1722
Ambra1	112.984	143.902	93.6806	137.421	125.198	97.294	101.369	138.55	97.3707	165.368	125.948	86.5635	103.79	133.926	180.734	119.298	142.984	154.371	181.87	91.1978
Amd1	97.292	75.3773	104.304	72.0741	80.7434	84.518	81.9583	93.4405	76.9433	68.2626	93.729	83.101	77.5573	84.7498	81.2969	60.2169	86.691	97.0036	81.7805	104.051
Amd2	56.4921	61.6723	73.3992	53.8153	58.9699	63.8799	61.4687	66.5898	49.0258	51.918	66.3913	55.4006	57.0274	68.0091	57.7813	55.6723	67.5514	56.3247	54.9272	77.1203
Amer1	41.846	119.918	56.981	27.8687	26.3096	21.6209	7.54879	85.9223	67.4105	0	28.314	30.0087	66.1518	27.2036	73.9063	52.2638	37.1533	9.38745	4.88242	51.4135
Amer2	16.7384	3.42624	6.76046	21.1417	13.6084	20.6381	2.1568	9.66626	6.12822	3.84578	6.8344	11.5418	9.12439	5.23147	6.04688	12.4979	14.6361	4.1722	3.66181	6.73272
Amfr	243.753	262.678	238.547	158.563	163.301	267.313	219.993	283.544	151.844	401.884	217.725	264.307	130.023	286.685	197.531	138.613	66.4256	201.309	187.973	178.111
Amh	0	0	0	0	4.53615	0	0	0	0	11.5373	0	0	0	0	0	0	0	0	0	0
Amigo1	10.4615	11.4208	11.5894	6.72692	13.6084	14.7415	14.0192	40.8131	17.7038	39.4192	17.5742	8.07926	17.1082	30.3425	18.1406	13.634	10.1327	19.8179	0	4.89653
Amigo3	28.2461	19.4154	11.5894	35.5566	18.1446	26.5347	9.70559	17.1845	30.6411	24.9976	36.1247	35.7796	13.6866	17.787	20.1563	17.0425	29.2723	19.8179	32.9563	19.5861
Ammecr1	0	4.56832	1.93156	3.84395	4.53615	0	3.2352	3.22209	3.40457	0	3.90537	1.15418	1.14055	6.27776	0	0	0	0	0	0
Ammecr1l	124.492	106.213	118.791	118.202	110.682	113.018	122.937	76.2561	88.5188	66.3397	165.978	105.03	124.32	75.3332	142.438	94.302	83.3134	140.812	72.0157	107.111
Amn1	30.3384	21.6995	31.8707	25.9467	14.5157	37.3452	12.9408	24.7027	32.6839	22.1132	40.0301	19.6211	22.811	18.8333	17.4688	31.8127	27.0206	22.9471	19.5297	31.8274
Amotl1	69.0459	41.1149	87.8859	58.6203	76.2072	51.1039	54.9983	60.1456	58.5586	39.4192	35.1484	75.0217	62.7302	54.4073	46.3594	52.2638	47.286	58.4108	104.972	45.9049
Amotl2	4.1846	0	0	0	0	1.96554	0	0	0	0	0	0	4.56219	2.09259	0	0	0	4.1722	10.9854	0
Ampd2	51.2614	3.42624	84.0228	21.1417	36.2892	77.6386	19.4112	71.96	0	84.6071	123.996	13.8502	7.98384	63.8239	94.7344	42.0382	91.1944	4.1722	86.663	42.8446
Ampd3	74.2767	52.5357	83.057	67.2692	73.4856	46.1901	85.1935	80.5522	63.325	74.9927	67.3677	62.3257	44.4814	56.4999	61.1406	73.851	82.1875	30.2484	92.766	33.6636
Amt	15.6923	6.85248	11.5894	13.4538	13.6084	12.776	23.7248	12.8884	18.3847	16.3446	16.5978	15.0043	13.6866	15.6944	20.8281	22.7234	18.0137	17.7318	19.5297	14.6896
Amz1	3.13845	1.14208	0	0	0	1.96554	1.0784	1.07403	0	0	2284.64	1.15418	1.14055	1.04629	765.266	1.13617	1.12586	1.04305	1.2206	0
Amz2	60.6767	7.99456	0	54.7763	61.6916	114.984	101.369	19.3325	74.2196	49.9951	14.6452	60.0174	5.70274	80.5646	26.875	54.5361	28.1464	47.9803	20.7503	83.853
Anapc1	121.353	145.044	94.6464	130.694	143.342	121.863	101.369	125.661	123.926	127.872	111.303	138.502	159.677	124.509	157.219	138.613	142.984	119.951	120.84	118.129
Anapc10	32.4307	31.9782	42.4943	55.7373	47.1759	43.2418	30.1952	51.5534	44.2594	49.0337	46.8645	65.7883	45.6219	38.7129	26.2031	39.7659	40.5308	56.3247	53.7066	44.0687
Anapc11	54.3998	53.6778	68.5703	52.8544	80.7434	48.1556	60.3903	70.8859	59.2395	111.528	34.172	93.4886	100.368	72.1943	68.5313	64.7616	94.572	78.2287	86.663	48.9653
Anapc13	36.6153	50.2515	62.7757	27.8687	36.2892	38.3279	33.4304	49.4053	47.664	51.918	50.7699	35.7796	39.9192	60.6851	33.5938	45.4467	34.9016	42.765	54.9272	52.6376
Anapc15	37.6614	3.42624	23.1787	15.3758	0	26.5347	39.9007	37.591	74.2196	0	1.95269	2.30836	44.4814	33.4814	22.8438	48.8553	48.4118	1.04305	21.9709	64.2669
Anapc16	49.1691	47.9674	54.0836	50.9324	55.341	56.0178	74.4095	54.7755	61.9632	40.3807	62.486	50.7839	61.5896	51.2684	58.4531	73.851	55.167	43.8081	73.2363	80.1806
Anapc2	0	0	0	0	0	0	0	0	0	0	0	0	0	31.3888	0	0	79.9358	85.5301	50.0448	312.153
Anapc4	57.5383	71.951	82.0912	71.1131	101.61	58.9661	34.5088	64.4418	69.4532	27.8819	129.854	61.1715	62.7302	86.8424	78.6094	88.6212	132.851	62.583	51.2654	93.034
Anapc5	191.445	203.29	232.753	155.68	148.786	191.64	159.603	160.03	242.405	227.862	281.187	191.594	211.001	261.574	241.875	238.595	206.032	207.567	235.577	224.628
Anapc7	164.246	182.733	203.779	105.709	68.9494	111.053	154.211	59.0716	158.653	108.643	197.221	113.11	150.552	123.463	145.797	120.434	75.4324	177.318	157.458	179.335
Ang	124.492	390.591	219.232	80.723	142.435	152.329	216.758	179.363	244.448	101.913	146.452	130.422	314.791	333.768	164.609	156.791	128.348	78.2287	97.6484	402.127
Angel1	51.2614	49.1094	47.3232	54.7763	84.3723	55.035	38.8223	31.1468	33.3648	67.3011	77.1311	84.2551	90.1033	64.8702	65.1719	55.6723	56.2928	54.2386	34.1769	48.9653
Angel2	230.153	109.64	216.335	167.212	168.745	193.605	93.8207	184.733	150.482	107.682	225.535	168.51	261.186	177.87	266.734	176.106	217.29	191.921	117.178	178.111
Angpt2	6.2769	0	5.79468	13.4538	9.07229	6.87937	8.62719	3.22209	5.44731	0.961445	6.8344	9.23344	19.3893	11.5092	14.7813	2.27234	4.50343	9.38745	14.6473	4.89653
Angptl1	0	7.99456	0	1.92198	0	0	4.31359	0	6.12822	0	4.88172	0	0	0	5.375	1.13617	3.37757	0	0	0
Angptl2	13.6	21.6995	4.8289	13.4538	17.2374	36.3624	8.62719	6.44418	13.6183	23.0747	15.6215	11.5418	14.8271	8.37035	25.5313	12.4979	12.3844	3.12915	30.5151	6.73272
Angptl3	6.2769	0	0.965779	2.88296	2.72169	0	0	4.29612	4.7664	0	3.90537	5.7709	4.56219	6.27776	3.35938	0	4.50343	0	12.206	13.4654
Angptl6	7.32305	11.4208	14.4867	5.76593	5.44337	8.84491	6.47039	2.14806	0	0	16.5978	4.61672	0	4.18518	10.75	9.08935	7.881	1.04305	6.10302	7.34479
Angptl7	0	0	0	0	0	0	0	0	0	13.4602	0	0	0	0	6.71875	0	0	0	0	0
Ank	108.8	68.5248	90.7833	69.1912	73.4856	49.1384	69.0175	75.182	64.6868	36.5349	42.9591	83.101	61.5896	61.7313	82.6407	61.3531	83.3134	55.2816	84.2217	69.7755
Ank1	0	0	1.93156	2.88296	0	0	3.2352	0	1.36183	0	2.92903	0	1.14055	0	3.35938	3.40851	0	0	0	0
Ank2	141.23	218.137	113.962	219.105	172.374	153.312	119.702	90.2185	128.693	186.52	128.877	184.669	213.283	136.018	137.734	140.885	201.528	204.438	114.737	132.818
Ankdd1a	4.1846	0	0	4.80494	5.44337	0.982768	1.0784	0	5.44731	0	0.976343	6.92508	4.56219	2.09259	0	0	0	3.12915	12.206	4.89653
Ankdd1b	0	0	0	0	7.25783	0	0	0	0	0	0	0	2.2811	4.18518	0	1.13617	0	0	0	0
Ankfn1	0	0	2.89734	0	0	0	0	0	0	1.92289	3.90537	0	0	0	0	4.54467	0	0	0	0
Ankfy1	278.276	367.75	457.779	512.207	558.853	342.986	466.947	620.789	238.32	404.768	699.062	363.567	469.906	484.434	481.063	579.446	320.869	324.388	455.286	438.239
Ankhd1	132.861	139.334	106.236	140.304	94.3518	110.07	89.5071	132.106	142.992	123.065	117.161	125.806	152.833	113	122.281	106.8	119.341	127.252	128.164	121.801
Ankib1	36.6153	18.2733	0	0	0	0.982768	1.0784	1.07403	0	0	0.976343	1.15418	1.14055	40.8055	0	1.13617	1.12586	1.04305	1.2206	177.499
Ankle1	0	0	0	3.84395	0	4.91384	0	3.22209	5.44731	0	1.95269	2.30836	0	2.09259	0	0	0	0	6.10302	0
Ankle2	160.061	196.438	153.559	191.237	174.188	107.122	153.133	233.064	133.459	119.219	154.262	153.506	119.758	159.037	194.844	122.706	111.46	211.739	114.737	105.275
Ankmy2	25.1076	45.6832	65.673	46.1274	53.5265	44.2245	24.8032	42.9612	49.0258	17.306	46.8645	58.8632	103.79	42.8981	53.0781	48.8553	58.5446	54.2386	51.2654	68.5514
Ankra2	44.9845	39.9728	53.1179	22.1027	40.8253	49.1384	36.6656	37.591	50.3876	27.8819	10.7398	56.5548	31.9354	34.5277	18.8125	36.3574	22.5171	35.4637	32.9563	41.0084
Ankrd10	209.23	269.531	288.768	175.861	219.549	220.14	229.699	182.585	258.747	224.978	245.062	281.62	265.748	263.666	268.75	226.098	270.206	297.269	250.224	283.998
Ankrd11	205.045	324.351	241.445	204.69	187.796	213.261	183.328	219.102	200.87	313.431	261.66	271.232	295.402	216.583	248.594	204.51	206.032	213.825	172.105	205.042
Ankrd12	96.2458	90.2243	103.338	90.3329	81.6506	81.5697	119.702	103.107	112.351	71.1469	92.7526	94.6428	91.2439	70.1017	73.2344	76.1233	84.4393	91.7884	117.178	114.456
Ankrd13a	95.1997	149.612	87.8859	65.3472	0	105.156	108.918	83.7743	59.2395	167.291	3.90537	118.881	35.357	54.4073	67.8594	105.664	22.5171	8.3444	90.3248	132.818
Ankrd13b	2.0923	4.56832	19.3156	0	15.4229	12.776	15.0976	6.44418	7.49005	0	5.85806	5.7709	12.546	12.5555	6.04688	0	3.37757	27.1193	0	12.8534
Ankrd13c	11.5077	23.9837	13.5209	24.0247	31.753	23.5864	25.8816	27.9248	20.4274	37.4963	21.4796	42.7047	26.2326	28.2499	29.5625	30.6766	4.50343	32.3345	9.76484	9.79305
Ankrd13d	6.2769	1.14208	38.6312	47.0884	20.8663	68.7937	52.8415	13.9624	20.4274	81.7228	4.88172	23.0836	18.2488	1.04629	0	77.2595	39.405	42.765	23.1915	0
Ankrd16	67.9998	73.0931	109.133	74.9571	64.4133	80.5869	103.526	96.6626	67.4105	111.528	95.6816	95.7969	62.7302	77.4258	104.813	82.9403	154.242	66.7552	85.4423	82.0168
Ankrd17	182.03	179.307	186.395	170.095	200.498	187.709	209.209	166.475	239.001	195.173	194.292	240.069	183.628	165.314	129	140.885	162.123	251.375	183.091	197.085
Ankrd22	0	0	0	2.88296	0	0	0	0	0	0	0	0	0	0	0	0	0	0	10.9854	2.44826
Ankrd23	13.6	35.4045	45.3916	27.8687	30.8458	47.1728	21.568	61.2197	34.7266	107.682	69.3204	30.0087	71.8545	32.4351	38.2969	64.7616	70.929	16.6888	47.6036	34.8877
Ankrd24	40.7999	19.4154	16.4182	40.3615	32.6602	39.3107	29.1168	21.4806	38.8121	18.2674	47.8408	45.013	14.8271	17.787	31.5781	28.4042	30.3981	30.2484	23.1915	31.8274
Ankrd26	33.4768	37.6886	29.9392	39.4005	26.3096	38.3279	44.2143	34.3689	35.4075	51.918	30.2666	24.2378	52.4652	43.9443	30.2344	18.1787	16.8879	36.5067	24.4121	20.8102
Ankrd27	74.2767	87.9401	116.859	78.801	88.0012	83.5352	69.0175	42.9612	49.7067	123.065	99.587	41.5505	110.633	99.3979	110.188	142.021	69.8031	148.113	104.972	64.2669
Ankrd28	5.23075	20.5574	14.4867	12.4928	27.2169	24.5692	1.0784	2.14806	6.12822	0	9.76343	16.1585	4.56219	23.0185	0	9.08935	10.1327	5.21525	1.2206	22.0344
Ankrd33b	4.1846	6.85248	0	0	0	0.982768	0	4.29612	7.49005	0.961445	0	0	1.14055	0	3.35938	0	2.25171	0	2.44121	0
Ankrd34a	2.0923	2.28416	0	5.76593	4.53615	0.982768	0	0	0.680914	0	1.95269	2.30836	5.70274	0	0	0	0	0	4.88242	0
Ankrd34b	4.1846	0	0	2.88296	4.53615	3.93107	0	0	0	0	0.976343	3.46254	0	1.04629	0	4.54467	4.50343	2.0861	0	3.06033
Ankrd37	15.6923	15.9891	4.8289	0.960988	0	0	0	0	7.49005	0	0	0	0	0	0	0	0	12.5166	0	3.06033
Ankrd39	69.0459	45.6832	50.2205	65.3472	64.4133	49.1384	58.2335	40.8131	78.986	37.4963	78.1075	40.3963	61.5896	44.9906	49.7188	80.668	81.0617	56.3247	58.589	61.2066
Ankrd40	95.1997	74.2352	108.167	79.762	64.4133	78.6214	53.9199	67.6638	68.0914	50.9566	78.1075	94.6428	43.3408	73.2406	65.1719	85.2126	78.81	47.9803	76.8981	71.6117
Ankrd42	10.4615	0	0	0	8.16506	2.9483	0	0	8.85188	0	0	0	0	0	4.03125	6.81701	6.75514	6.2583	3.66181	2.44826
Ankrd44	28.2461	185.017	49.2547	116.28	65.3205	46.1901	48.5279	39.7391	85.7951	77.877	140.593	55.4006	141.428	155.898	221.047	107.936	76.5583	143.941	65.9127	47.1291
Ankrd45	4.1846	0	5.79468	0	0	0.982768	0	0	0	0	0	2.30836	0	0	0	0	0	0	0	0
Ankrd46	141.23	121.06	109.133	121.085	131.548	136.605	128.329	133.18	137.545	116.335	126.925	153.506	123.179	116.139	153.859	124.979	142.984	126.209	134.267	138.939
Ankrd49	48.1229	89.0822	83.057	51.8934	51.7121	47.1728	77.6447	84.8483	95.3279	111.528	73.2258	58.8632	37.6381	62.7776	47.0313	93.1658	68.6773	65.7121	129.384	65.491
Ankrd50	18.8307	39.9728	27.0418	45.1664	40.8253	31.4486	28.0384	27.9248	29.2793	37.4963	31.243	39.2421	28.5137	53.361	40.9844	53.3999	38.2791	25.0332	45.1624	23.8706
Ankrd52	139.138	61.6723	80.1597	181.627	189.611	135.622	221.072	90.2185	123.926	68.2626	154.262	57.709	191.612	94.1665	112.203	55.6723	155.368	88.6592	101.31	75.8961
Ankrd54	30.3384	41.1149	15.4525	21.1417	29.0313	62.8971	86.2719	24.7027	46.983	38.4578	17.5742	25.392	42.2003	33.4814	57.1094	30.6766	19.1396	35.4637	35.3975	50.1894
Ankrd55	0	3.42624	0	2.88296	0	1.96554	0	4.29612	2.72366	6.73011	4.88172	1.15418	7.98384	0	5.375	3.40851	0	0	3.66181	0
Ankrd6	0	2.28416	0	3.84395	0	3.93107	1.0784	4.29612	4.7664	0	0.976343	0	2.2811	0	0	2.27234	1.12586	4.1722	0	3.67239
Ankrd61	0	0	0	10.5709	3.62892	4.91384	3.2352	2.14806	6.80914	0	6.8344	2.30836	2.2811	12.5555	3.35938	1.13617	2.25171	4.1722	7.32363	0.612066
Ankrd63	0	0	0	1.92198	0	0	1.0784	0	2.04274	0	0	1.15418	3.42164	0	0.671875	0	0	0	0	0
Ankrd7	2.0923	3.42624	0.965779	0	9.07229	1.96554	1.0784	5.37015	0	0	13.6688	1.15418	4.56219	6.27776	9.40625	2.27234	1.12586	13.5596	2.44121	6.73272
Ankrd9	7.32305	1.14208	0	0	7.25783	4.91384	1.0784	0	9.53279	0	0	1.15418	4.56219	1.04629	0	3.40851	9.00685	5.21525	1.2206	5.50859
Anks1	80.5536	90.2243	103.338	99.9428	146.971	116.949	154.211	102.033	119.16	86.53	131.806	118.881	87.8222	116.139	110.859	129.523	120.467	157.5	122.06	151.18
Anks3	0	0	0	0	0	0	0	0	57.8777	0	0	0	0	0	45.0156	0	0	0	0	0
Anks6	26.1538	44.5411	32.8365	24.9857	26.3096	25.552	29.1168	15.0364	32.0029	36.5349	40.0301	25.392	18.2488	34.5277	10.0781	12.4979	46.1601	35.4637	21.9709	39.1722
Ankzf1	0	14.847	29.9392	4.80494	2.72169	0	0	20.4066	0	0.961445	4.88172	8.07926	9.12439	19.8796	0	0	0	0	0	0
Anln	0	0	0	0	2.72169	0	0	0	0	0	0.976343	2.30836	0	0	2.6875	0	0	4.1722	3.66181	0
Ano10	139.138	90.2243	141.004	68.2302	107.053	112.036	81.9583	110.625	107.584	101.913	130.83	81.9468	87.8222	108.815	92.0469	140.885	86.691	125.166	81.7805	123.025
Ano6	256.307	188.443	152.593	241.208	247.674	131.691	283.619	273.877	185.889	145.178	232.37	122.343	179.066	249.018	288.234	261.319	133.977	156.457	202.62	169.542
Ano7	0	30.8362	0	23.0637	0	0	0	1.07403	33.3648	0	40.0301	27.7003	7.98384	0	0	0	0	0	0	0
Ano8	15.6923	0	0.965779	0.960988	3.62892	0	0	9.66626	9.53279	11.5373	0	0	0	14.6481	0.671875	10.2255	0	0	0	0.612066
Anp32a	19.8769	21.6995	18.3498	25.9467	24.4952	43.2418	45.2927	47.2573	28.5984	72.1083	30.2666	30.0087	21.6704	56.4999	29.5625	40.9021	7.881	9.38745	21.9709	17.1378
Anp32b	11.5077	28.552	18.3498	24.0247	23.588	25.552	26.96	16.1104	32.6839	8.653	13.6688	21.9294	10.2649	32.4351	26.875	14.7702	16.8879	8.3444	36.6181	12.2413
Anp32e	114.03	86.7981	85.9544	74.9571	100.702	85.5008	65.7823	77.3301	70.815	41.3421	112.279	57.709	59.3085	48.1295	74.5781	56.8084	83.3134	73.0135	78.1187	88.7495
Antxr1	9.41535	0	0	0	6.3506	0	0	0	0	0	0	0	0	0	0	0	0	0	0	0
Antxr2	4.1846	0	0	7.68791	7.25783	2.9483	0	0	3.40457	0	2.92903	0	3.42164	0	0	5.68084	3.37757	6.2583	9.76484	0
Anxa1	104.615	0	0	0	0	15.7243	0	0	0	74.0312	0	54.2465	0	0	0	0	0	0	15.8679	31.8274
Anxa11	9.41535	6.85248	4.8289	11.5319	7.25783	12.776	0	12.8884	2.04274	16.3446	5.85806	0	13.6866	0	13.4375	18.1787	9.00685	6.2583	7.32363	2.44826
Anxa2	14.6461	7.99456	24.1445	5.76593	16.3301	7.86214	4.31359	3.22209	5.44731	8.653	3.90537	6.92508	6.84329	3.13888	0	1.13617	6.75514	1.04305	59.8096	8.56892
Anxa3	441.475	372.318	639.346	220.066	61.6916	493.349	524.102	405.983	276.451	85.5686	1090.58	216.986	0	0	81.2969	219.281	284.842	737.436	302.71	1273.1
Anxa4	73.2305	52.5357	84.0228	56.6983	52.6193	80.5869	77.6447	47.2573	66.0486	34.612	59.5569	49.6297	54.7463	31.3888	51.0625	47.7191	64.1738	55.2816	86.663	77.1203
Anxa5	0	0	1.93156	0.960988	0.907229	0	0	0	0.680914	43.265	44.9118	0	0	0	0.671875	0	0	0	0	0.612066
Anxa6	137.046	70.8089	151.627	107.631	81.6506	136.605	136.957	96.6626	112.351	177.867	124.972	106.185	191.612	109.861	101.453	84.0765	112.586	160.63	129.384	125.473
Anxa7	160.061	119.918	141.004	134.538	114.311	152.329	109.997	112.773	105.542	70.1855	172.813	75.0217	145.99	96.259	118.922	165.881	100.201	84.487	102.531	179.335
Anxa9	0	3.42624	4.8289	0	6.3506	3.93107	7.54879	0	0	13.4602	10.7398	6.92508	10.2649	7.32406	11.4219	0	2.25171	10.4305	8.54423	5.50859
Aoah	4.1846	0	0	0	0	1.96554	3.2352	4.29612	0	8.653	0	0	0	1.04629	0	0	0	0	2.44121	2.44826
Aoc2	3.13845	1.14208	2.89734	0.960988	3.62892	0	3.2352	4.29612	2.72366	0	0	1.15418	0	1.04629	0	0	3.37757	3.12915	3.66181	3.06033
Ap1ar	21.9692	14.847	19.3156	14.4148	22.6807	11.7932	18.3328	38.6651	19.0656	41.3421	23.4322	38.0879	15.9677	18.8333	16.125	29.5404	15.762	25.0332	18.3091	22.6464
Ap1b1	495.875	244.405	476.129	294.062	357.448	178.864	30.1952	402.761	36.0884	298.048	425.686	412.042	428.846	221.814	328.547	488.553	150.865	99.0897	389.373	377.032
Ap1g1	174.707	193.011	146.798	200.847	209.57	95.3285	164.995	171.845	135.502	221.132	165.978	170.819	260.045	215.537	147.813	185.195	173.382	151.242	135.487	146.896
Ap1g2	148.553	23.9837	72.4334	0	92.5374	70.7593	102.448	48.3313	72.1769	66.3397	58.5806	5.7709	106.071	42.8981	53.0781	26.1319	55.167	23.9901	15.8679	55.0859
Ap1m1	0	0	7.72623	0.960988	11.794	0	60.3903	0	24.5129	0.961445	0	0	245.218	227.046	3.35938	0	209.409	77.1857	0	271.145
Ap1s1	60.6767	57.104	74.365	52.8544	46.2687	68.7937	69.0175	57.9976	73.5387	75.9541	70.2967	49.6297	61.5896	78.4721	57.7813	77.2595	74.3066	55.2816	84.2217	83.853
Ap1s2	99.3843	82.2297	92.7148	108.592	78.9289	114.001	106.761	82.7003	89.8806	75.9541	98.6107	81.9468	83.26	92.0739	102.797	87.485	108.082	111.606	85.4423	109.56
Ap2a1	112.984	46.8253	30.9049	75.9181	64.4133	68.7937	29.1168	69.8119	42.8976	113.45	54.6752	13.8502	17.1082	102.537	98.7657	86.3488	108.082	90.7453	45.1624	25.0947
Ap2a2	290.83	194.154	132.312	204.69	186.889	204.416	171.465	120.291	107.584	242.284	226.512	141.964	165.38	195.657	179.391	89.7573	118.215	197.136	134.267	153.016
Ap2b1	122.4	111.924	126.517	170.095	173.281	149.381	158.525	182.585	151.163	166.33	150.357	159.277	117.476	190.426	142.438	138.613	172.256	161.673	144.031	122.413
Ap2m1	219.692	227.274	16.4182	99.9428	0	243.726	0	0	104.18	7.69156	251.897	0	215.564	187.287	129	0	0	0	197.738	197.085
Ap2s1	72.1844	94.7926	126.517	68.2302	86.1868	117.932	94.8991	90.2185	138.225	93.2601	106.421	85.4093	142.569	107.768	75.25	65.8978	82.1875	154.371	129.384	143.223
Ap3b1	235.384	381.455	273.316	364.215	263.096	370.503	370.969	227.694	352.713	336.506	280.211	304.704	307.948	290.87	344	287.451	337.757	327.518	386.932	261.964
Ap3d1	0	0	1.93156	2.88296	4.53615	0	0	0	2.72366	1.92289	0	0	0	0	1.34375	0	1.12586	0	0	0.612066
Ap3m1	91.0151	105.071	91.749	128.772	113.404	93.3629	63.6255	89.1444	98.0516	73.0698	96.658	110.801	106.071	69.0554	81.2969	123.842	135.103	82.4009	114.737	97.9305
Ap3m2	63.8152	62.8144	81.1255	77.84	43.547	112.036	107.84	79.4782	61.9632	56.7252	95.6816	51.9381	92.3844	49.1758	101.453	84.0765	55.167	39.6359	87.8836	105.887
Ap3s1	19.8769	14.847	16.4182	18.2588	13.6084	16.707	25.8816	18.2585	21.7892	20.1903	13.6688	15.0043	15.9677	21.9722	12.0938	12.4979	12.3844	12.5166	14.6473	12.8534
Ap3s2	66.9536	82.2297	66.6388	89.3719	63.506	55.035	64.7039	32.2209	59.2395	35.5735	48.8172	58.8632	76.4167	66.9628	77.2656	73.851	79.9358	55.2816	73.2363	57.5342
Ap4b1	123.446	123.345	66.6388	81.684	109.775	105.156	90.5855	68.7379	67.4105	99.9902	64.4387	92.3344	79.8384	47.0832	128.328	132.932	114.837	101.176	79.3393	99.7667
Ap4e1	25.1076	19.4154	22.2129	34.5956	39.0109	34.3969	67.9391	41.8871	32.6839	87.4915	39.0537	23.0836	10.2649	30.3425	30.2344	30.6766	73.1807	60.4969	18.3091	17.7499
Ap4m1	1.04615	1.14208	131.346	0	0	0.982768	58.2335	1.07403	0	166.33	41.9828	108.493	2.2811	1.04629	136.391	2.27234	34.9016	12.5166	310.034	0
Ap4s1	31.3845	31.9782	47.3232	25.9467	38.1036	30.4658	43.1359	48.3313	43.5785	24.0361	25.3849	33.4712	38.7786	35.574	36.2813	38.6297	45.0343	31.2915	41.5006	39.1722
Ap5b1	3.13845	1.14208	0	494.909	0	0.982768	1.0784	1.07403	0	0	0.976343	1.15418	789.259	1.04629	0	15.9064	1.12586	1.04305	1.2206	0
Ap5m1	79.5074	111.924	94.6464	101.865	135.177	74.6903	73.3311	80.5522	70.815	73.0698	70.2967	79.6384	78.6978	115.092	66.5156	77.2595	156.494	62.583	102.531	81.4047
Ap5s1	55.446	45.6832	59.8783	25.9467	49.8976	93.3629	40.9791	60.1456	55.154	42.3036	30.2666	63.4799	84.4006	44.9906	86.6719	40.9021	90.0685	55.2816	31.7357	78.3444
Ap5z1	82.6459	0	138.106	123.006	9.97952	85.5008	93.8207	0	2.72366	88.4529	84.9419	80.7926	78.6978	98.3516	13.4375	0	79.9358	70.9274	80.5599	37.336
Apaf1	32.4307	29.6941	16.4182	56.6983	37.1964	31.4486	31.2736	46.1833	29.2793	32.6891	22.4559	27.7003	51.3247	27.2036	41.6563	27.268	38.2791	32.3345	64.6921	36.7239
Apba1	40.7999	55.9619	43.4601	56.6983	74.3928	36.3624	45.2927	32.2209	65.3677	24.9976	54.6752	102.722	42.2003	30.3425	36.2813	62.4893	63.048	39.6359	34.1769	45.2929
Apba3	1.04615	105.071	0	0	0	87.4663	8.62719	1.07403	144.354	92.2987	44.9118	1.15418	7.98384	14.6481	36.2813	1.13617	9.00685	30.2484	1.2206	0
Apbb1	56.4921	6.85248	43.4601	17.2978	29.0313	16.707	18.3328	9.66626	25.1938	0	17.5742	10.3876	37.6381	70.1017	26.875	15.9064	40.5308	30.2484	7.32363	47.7411
Apbb1ip	152.738	325.493	220.198	377.668	323.881	310.555	325.676	441.426	383.354	383.616	326.099	347.408	278.294	415.379	251.281	310.174	309.611	287.882	266.092	259.516
Apbb2	106.707	91.3664	93.6806	143.187	144.249	142.501	125.094	119.217	109.627	122.103	127.901	145.427	139.147	164.268	108.844	119.298	102.453	111.606	96.4278	132.818
Apbb3	27.1999	45.6832	54.0836	69.1912	41.7325	57.0005	44.2143	27.9248	27.2366	91.3372	107.398	63.4799	100.368	83.7035	89.3594	77.2595	57.4187	95.9606	37.8388	72.2237
Apc	152.738	183.875	142.935	171.056	158.765	135.622	126.173	166.475	158.653	112.489	156.215	166.202	177.926	162.176	172.672	140.885	133.977	128.295	174.547	154.241
Apc2	8.3692	1.14208	0	5.76593	9.97952	11.7932	1.0784	1.07403	4.08548	2.88433	7.81075	1.15418	7.98384	9.41665	10.75	5.68084	4.50343	8.3444	8.54423	9.18098
Apcdd1	0	0	0	0	0	1.96554	0	0	0	0	0	1.15418	0	0	0	0	0	0	7.32363	0.612066
Apeh	9.41535	10.2787	72.4334	93.2159	0	25.552	166.073	10.7403	83.7524	155.754	165.002	21.9294	33.0759	136.018	14.1094	34.0851	123.844	8.3444	155.017	75.2841
Apex1	346.276	76.5193	68.5703	0.960988	9.07229	305.641	0	175.067	171.59	306.701	247.991	0	0	310.749	51.0625	95.4382	238.682	313.958	0	318.886
Apex2	44.9845	19.4154	43.4601	26.9077	37.1964	26.5347	79.8015	32.2209	40.1739	71.1469	37.101	50.7839	14.8271	36.6203	18.8125	35.2212	51.7894	25.0332	32.9563	29.9912
Aph1a	43.9383	0	53.1179	0	0	0	73.3311	0	23.832	0	15.6215	28.8545	2.2811	41.8518	0	0	0	0	0	52.0256
Aph1b	13.6	7.99456	5.79468	3.84395	21.7735	18.6726	3.2352	4.29612	5.44731	0.961445	6.8344	8.07926	1.14055	6.27776	6.04688	4.54467	11.2586	2.0861	10.9854	8.56892
Aph1c	10.4615	14.847	4.8289	15.3758	18.1446	27.5175	22.6464	9.66626	9.53279	7.69156	8.78709	12.696	14.8271	12.5555	20.8281	11.3617	12.3844	3.12915	8.54423	15.9137
Api5	311.753	210.143	237.582	264.272	283.963	292.865	183.328	143.92	127.331	227.862	356.365	240.069	283.997	147.527	279.5	336.306	160.998	165.845	153.796	169.542
Apip	0	41.1149	39.597	26.9077	25.4024	30.4658	47.4495	27.9248	28.5984	32.6891	38.0774	26.5461	38.7786	36.6203	0	42.0382	0	28.1623	39.0594	61.8186
Apitd1	5.23075	0	3.86312	4.80494	0	2.9483	5.39199	0	5.44731	2.88433	0.976343	9.23344	1.14055	0	0	0	0	1.04305	0	1.8362
Aplf	8.3692	1.14208	24.1445	11.5319	9.07229	19.6554	26.96	7.5182	8.85188	0	8.78709	16.1585	6.84329	3.13888	6.71875	4.54467	18.0137	6.2583	10.9854	16.5258
Aplnr	2.0923	0	0	0	0	2.9483	2.1568	0	0	0	1.95269	0	2.2811	1.04629	0	7.95318	0	0	2.44121	0
Aplp1	13.6	0	5.79468	0	0	0	0	0	0	0	0	0	5.70274	0	0	0	0	3.12915	0	4.89653
Aplp2	161.107	98.2189	155.49	148.953	122.476	134.639	154.211	107.403	113.032	129.795	133.759	99.2595	88.9628	130.787	126.313	127.251	129.474	113.692	186.753	93.034
Apmap	53.3537	78.8035	80.1597	69.1912	48.9904	37.3452	53.9199	74.108	69.4532	46.1493	78.1075	107.339	66.1518	125.555	118.25	51.1276	120.467	94.9175	70.7951	118.129
Apoa1bp	163.199	0	162.251	0	47.1759	0	4.31359	20.4066	0	0	0	0	0	0	0	29.5404	30.3981	0	0	0
Apob	3.13845	2.28416	0	2.88296	0	0	0	0	0	0	0	0	0	0	3.35938	0	3.37757	4.1722	0	0
Apobec1	195.63	164.459	137.141	83.606	0.907229	0	159.603	134.254	18.3847	310.547	15.6215	188.131	0	186.24	14.1094	171.561	0	196.093	0	73.4479
Apobec2	12.5538	12.5629	8.69201	12.4928	5.44337	9.82768	18.3328	18.2585	10.8946	29.8048	10.7398	18.4669	3.42164	8.37035	5.375	4.54467	9.00685	14.6027	7.32363	14.0775
Apobec3	333.722	378.028	380.517	295.984	362.892	271.244	374.204	326.505	263.514	294.202	402.253	358.95	230.391	251.111	296.969	403.34	340.009	322.302	353.975	430.894
Apobr	94.1535	43.399	58.9125	45.1664	38.1036	46.1901	67.9391	30.0728	55.154	94.2216	71.2731	54.2465	61.5896	60.6851	69.2031	68.1701	88.9427	53.1955	35.3975	58.1462
Apod	0	0	0	0	0	0	0	0	0	0	0	0	0	0	162.594	0	0	0	153.796	0
Apoe	1682.21	1783.93	2603.74	259.467	272.169	1798.46	1586.32	2318.83	591.033	2907.41	0	0	2082.64	187.287	38.9688	1085.04	971.614	1169.26	1888.28	1369.19
Apold1	4.1846	0	0	0	4.53615	0	0	0	1.36183	7.69156	2.92903	3.46254	0	0	1.34375	1.13617	0	0	18.3091	0.612066
Apoo	6.2769	0	15.4525	0	0	3.93107	1.0784	6.44418	0	0	0.976343	9.23344	2.2811	2.09259	6.71875	1.13617	0	0	0	0
Apoo-ps	10.4615	4.56832	13.5209	14.4148	9.07229	18.6726	10.784	12.8884	6.80914	6.73011	6.8344	6.92508	9.12439	2.09259	0.671875	7.95318	5.62928	7.30135	4.88242	9.79305
Apool	44.9845	33.1203	47.3232	23.0637	0	2.9483	10.784	60.1456	51.0685	19.2289	7.81075	24.2378	25.0921	51.2684	49.0469	14.7702	75.4324	26.0762	42.7212	50.1894
Apopt1	30.3384	29.6941	51.1863	22.1027	46.2687	41.2762	47.4495	23.6286	25.8747	12.4988	17.5742	11.5418	65.0113	48.1295	36.2813	27.268	45.0343	26.0762	17.0885	43.4567
App	237.476	203.29	151.627	213.339	196.869	189.674	175.779	226.62	180.442	202.865	164.026	160.431	193.893	192.518	239.859	154.519	193.647	161.673	284.401	169.542
Appbp2	29.2922	50.2515	33.8023	69.1912	101.61	54.0522	38.8223	56.9235	83.0715	49.0337	42.9591	90.026	108.352	59.6388	40.3125	34.0851	33.7757	90.7453	76.8981	38.5601
Appl1	54.3998	46.8253	35.7338	74.9571	62.5988	30.4658	64.7039	86.9964	49.7067	17.306	41.0064	45.013	45.6219	69.0554	65.1719	47.7191	23.643	25.0332	45.1624	42.8446
Appl2	37.6614	23.9837	38.6312	44.2055	26.3096	30.4658	37.7439	31.1468	85.1142	156.715	67.3677	81.9468	147.131	187.287	40.9844	21.5872	34.9016	45.8942	14.6473	14.0775
Aprt	11.5077	0	0	0	0	0	10.784	0	0	0	0	0	0	0	0	0	0	0	0	0
Aptx	35.5691	50.2515	76.2966	50.9324	43.547	42.259	84.1151	28.9988	40.8548	19.2289	38.0774	40.3963	57.0274	58.5925	58.4531	49.9914	16.8879	55.2816	67.1333	47.7411
Aqp1	11.5077	2.28416	0	4.80494	0	3.93107	0	0	0	0	0	0	0	2.09259	0	2.27234	0	2.0861	0	5.50859
Aqp11	0	3.42624	0.965779	0	0	0	0	3.22209	0	6.73011	1.95269	0	0	0	0	0	0	0	10.9854	0
Aqp4	1.04615	0	0	3.84395	10.8867	0.982768	0	2.14806	0	0	4.88172	2.30836	3.42164	0	3.35938	2.27234	3.37757	5.21525	4.88242	0
Aqr	87.8766	66.2406	53.1179	70.1521	78.9289	64.8627	60.3903	69.8119	70.815	56.7252	71.2731	58.8632	68.4329	80.5646	66.5156	47.7191	60.7963	82.4009	75.6775	79.5685
Araf	107.753	81.0877	1.93156	0	73.4856	0	62.5471	56.9235	34.7266	76.9156	100.563	0	0	52.3147	59.7969	96.5743	33.7757	0	107.413	99.1546
Arap1	491.691	400.87	383.414	507.402	449.986	493.349	283.619	301.802	319.349	307.662	426.662	407.426	390.068	440.49	419.922	497.642	370.407	468.329	224.591	380.093
Arap2	11.5077	19.4154	18.3498	12.4928	14.5157	21.6209	7.54879	6.44418	6.12822	24.0361	8.78709	9.23344	17.1082	14.6481	25.5313	13.634	34.9016	8.3444	26.8533	9.79305
Arap3	54.3998	1.14208	0	247.935	0	183.778	7.54879	1.07403	14.9801	0	0.976343	18.4669	2.2811	0	18.1406	48.8553	104.705	1.04305	1.2206	0
Arcn1	271.999	304.935	255.932	242.169	259.468	233.899	184.406	187.955	160.696	182.674	201.127	182.36	204.158	213.444	255.313	259.046	166.627	279.537	244.121	214.223
Arel1	162.153	146.186	150.662	117.241	154.229	131.691	143.427	109.551	143.673	154.793	155.239	143.118	119.758	155.898	160.578	114.753	130.599	148.113	145.252	93.034
Arf1	63.8152	871.407	8.69201	345.956	0	0	819.583	0	465.064	604.749	48.8172	801.001	101.509	0	418.578	0	871.413	955.433	860.526	449.256
Arf2	124.492	148.47	158.388	119.163	97.0735	132.674	184.406	149.29	132.778	166.33	128.877	87.7177	100.368	175.777	113.547	147.702	150.865	137.683	113.516	173.215
Arf4	377.66	314.072	423.977	380.551	400.995	544.453	464.79	327.579	444.637	301.894	371.01	328.941	426.565	392.36	352.734	416.974	451.469	409.918	456.506	528.825
Arf5	21.9692	4.56832	0	17.2978	0	9.82768	76.5663	12.8884	42.2167	120.181	0.976343	1.15418	6.84329	64.8702	17.4688	9.08935	104.705	16.6888	39.0594	44.0687
Arf6	55.446	61.6723	0	0	0	56.0178	64.7039	89.1444	0	0	38.0774	100.414	55.8869	83.7035	0	51.1276	74.3066	52.1525	87.8836	0
Arfgap1	115.077	138.192	70.5019	129.733	96.1663	206.381	85.1935	27.9248	224.021	220.171	174.765	171.973	191.612	109.861	99.4375	180.651	158.746	148.113	166.002	171.99
Arfgap2	49.1691	55.9619	25.1103	65.3472	26.3096	111.053	73.3311	219.102	32.0029	163.446	26.3613	71.5592	20.5299	20.9259	53.75	35.2212	73.1807	27.1193	84.2217	102.827
Arfgap3	30.3384	49.1094	48.289	40.3615	53.5265	29.483	11.8624	34.3689	64.6868	11.5373	80.0602	47.3214	83.26	86.8424	79.2813	89.7573	36.0274	41.722	64.6921	77.1203
Arfgef1	46.0306	68.5248	49.2547	75.9181	69.8566	43.2418	100.291	73.034	69.4532	111.528	87.8709	69.2508	59.3085	59.6388	49.0469	69.3063	102.453	50.0664	103.751	75.2841
Arfgef2	43.9383	46.8253	66.6388	72.0741	41.7325	34.3969	40.9791	54.7755	51.7494	43.265	68.344	84.2551	44.4814	57.5462	34.9375	53.3999	38.2791	33.3776	53.7066	42.2325
Arfip1	56.4921	73.0931	53.1179	60.5423	52.6193	114.001	57.1551	51.5534	53.7922	99.9902	65.415	51.9381	66.1518	54.4073	61.1406	90.8935	47.286	49.0233	76.8981	73.4479
Arfip2	53.3537	62.8144	49.2547	26.9077	44.4542	51.1039	36.6656	28.9988	71.4959	35.5735	42.9591	56.5548	68.4329	47.0832	62.4844	24.9957	72.0548	54.2386	50.0448	57.5342
Arg1	1.04615	0	0	0.960988	0	1.96554	0	2.14806	0	0	1.95269	0	0	0	0	2.27234	1.12586	0	2.44121	0
Arg2	0	1.14208	4.8289	0.960988	0	0	6.47039	0	4.7664	5.76867	6.8344	0	4.56219	5.23147	0	3.40851	0	0	3.66181	1.8362
Arglu1	373.476	408.865	452.95	277.726	364.706	310.555	334.304	434.982	403.782	390.347	453.023	421.276	416.3	464.555	399.094	360.165	455.972	337.948	419.888	501.894
Arhgap1	71.1382	97.0768	186.395	104.748	136.084	69.7765	134.8	173.993	187.251	0	103.492	272.386	59.3085	55.4536	153.188	5.68084	237.556	223.213	91.5454	203.818
Arhgap11a	51.2614	42.257	42.4943	53.8153	42.6398	44.2245	56.0767	35.443	29.9602	49.0337	42.9591	64.6341	34.2164	20.9259	51.0625	45.4467	39.405	27.1193	42.7212	26.3188
Arhgap12	258.399	180.449	249.171	357.488	273.983	264.364	238.326	85.9223	163.419	204.788	218.701	313.937	248.64	246.925	236.5	290.859	311.862	303.527	222.15	202.594
Arhgap15	9.41535	22.8416	13.5209	20.1808	16.3301	9.82768	9.70559	16.1104	15.661	0	5.85806	8.07926	25.0921	12.5555	0	10.2255	0	0	8.54423	14.6896
Arhgap17	224.922	302.651	179.635	256.584	257.653	270.261	273.913	239.509	262.152	374.963	347.578	203.136	234.953	287.731	288.906	156.791	311.862	341.077	195.297	203.818
Arhgap18	36.6153	35.4045	44.4258	50.9324	29.9386	20.6381	18.3328	35.443	38.1312	0	7.81075	62.3257	25.0921	35.574	30.9063	49.9914	9.00685	7.30135	64.6921	30.6033
Arhgap19	54.3998	21.6995	20.2814	37.4785	29.9386	30.4658	34.5088	20.4066	29.2793	17.306	21.4796	18.4669	27.3732	29.2962	24.8594	23.8595	37.1533	29.2054	32.9563	37.9481
Arhgap21	27.1999	46.8253	19.3156	44.2055	42.6398	65.8454	26.96	35.443	46.983	30.7662	25.3849	39.2421	41.0597	47.0832	45.6875	44.3106	32.6498	36.5067	17.0885	30.6033
Arhgap22	222.83	199.864	159.354	76.8791	79.8362	198.519	179.014	160.03	220.616	252.86	273.376	94.6428	228.11	26.1574	266.734	212.464	182.389	234.686	179.429	230.137
Arhgap23	0	2.28416	0	8.64889	0	4.91384	0	2.14806	6.12822	0	7.81075	0	3.42164	0	2.01563	4.54467	4.50343	4.1722	4.88242	3.67239
Arhgap24	47.0768	36.5466	48.289	56.6983	66.2277	46.1901	47.4495	35.443	36.7693	33.6506	52.7225	57.709	54.7463	59.6388	55.0938	40.9021	73.1807	20.861	54.9272	39.7843
Arhgap25	465.537	404.296	398.867	335.385	364.706	444.211	428.124	380.206	470.511	413.421	515.509	352.025	424.284	345.277	483.078	427.199	451.469	443.296	311.254	414.368
Arhgap26	25.1076	4.56832	12.5551	22.1027	27.2169	23.5864	26.96	10.7403	12.9374	30.7662	13.6688	27.7003	21.6704	15.6944	8.0625	6.81701	16.8879	27.1193	15.8679	14.6896
Arhgap27	54.3998	1.14208	0	51.8934	19.0518	49.1384	5.39199	4.29612	22.4702	0	47.8408	2.30836	3.42164	40.8055	6.04688	4.54467	1.12586	4.1722	8.54423	15.3016
Arhgap27os3	0	0	0	0	0	0	9.70559	8.59223	0	0	0	0	0	0	0	0	0	0	0	0.612066
Arhgap29	16.7384	20.5574	8.69201	18.2588	7.25783	5.89661	12.9408	12.8884	23.1511	7.69156	6.8344	12.696	12.546	12.5555	30.2344	5.68084	14.6361	9.38745	52.486	6.73272
Arhgap30	116.123	0	1.93156	0	2.72169	380.331	0	0	117.798	123.065	517.462	0	80.9789	279.36	296.969	193.149	0	0	0	14.0775
Arhgap31	132.861	199.864	116.859	195.081	166.023	142.501	170.387	122.439	165.462	166.33	122.043	191.594	149.412	128.694	184.766	201.102	170.004	195.05	205.062	141.999
Arhgap32	34.523	6.85248	20.2814	32.6736	29.9386	5.89661	10.784	39.7391	25.1938	0	13.6688	57.709	41.0597	27.2036	34.9375	21.5872	13.5103	14.6027	13.4267	23.8706
Arhgap33	3.13845	5.7104	0	0	0	0.982768	0	0	8.17097	0	0	3.46254	1.14055	3.13888	13.4375	6.81701	1.12586	0	0	0
Arhgap35	43.9383	65.0985	46.3574	71.1131	57.1554	52.0867	71.1743	66.5898	59.9204	69.224	53.6989	57.709	61.5896	46.0369	63.1563	53.3999	76.5583	63.626	69.5745	50.1894
Arhgap39	33.4768	3.42624	0	89.3719	196.869	211.295	252.345	124.587	72.1769	325.93	1.95269	290.853	23.9515	26.1574	79.2813	2.27234	274.709	53.1955	31.7357	0
Arhgap4	84.7382	1.14208	0	112.436	18.1446	9.82768	9.70559	36.517	140.949	0	73.2258	62.3257	203.018	35.574	40.3125	0	115.963	67.7982	169.664	174.439
Arhgap44	5.23075	2.28416	0	0	6.3506	2.9483	0	0	0	3.84578	0	0	0	0	0	0	0	0	6.10302	0
Arhgap5	378.706	808.593	405.627	810.113	595.142	351.831	502.534	702.415	461.66	708.585	306.572	705.204	514.387	644.517	505.922	473.782	553.922	547.601	764.099	391.11
Arhgap6	5.23075	0	0	0	0	0	0	0	6.80914	0	0	0	3.42164	0	0	0	0	0	0	0
Arhgap9	61.7229	0	0	40.3615	97.0735	8.84491	0	84.8483	0	31.7277	0	41.5505	47.903	0	0	77.2595	0	0	23.1915	14.6896
Arhgdia	37.6614	296.941	179.635	571.788	204.127	97.294	883.208	502.646	212.445	1139.31	423.733	605.944	797.243	507.453	130.344	162.472	153.117	284.753	612.744	427.834
Arhgdib	526.214	665.833	673.148	408.42	431.841	368.538	760.271	523.052	736.068	496.105	466.692	507.839	436.83	573.369	407.828	494.233	462.727	600.797	740.907	712.444
Arhgef1	87.8766	165.602	131.346	40.3615	10.8867	68.7937	163.917	12.8884	49.7067	358.619	110.327	1.15418	157.396	123.463	94.0625	109.072	201.528	73.0135	113.516	96.0943
Arhgef10	4.1846	0	0	7.68791	0	3.93107	0	0	0	0	2.92903	0	4.56219	0	0	0	2.25171	0	0	0
Arhgef10l	104.615	91.3664	97.5437	133.577	121.569	117.932	146.662	123.513	110.989	101.913	123.019	80.7926	115.195	106.722	92.7188	134.068	115.963	106.391	86.663	120.577
Arhgef11	14.6461	41.1149	22.2129	65.3472	53.5265	47.1728	36.6656	38.6651	42.8976	50.9566	32.2193	64.6341	68.4329	41.8518	47.0313	27.268	39.405	69.8843	48.8242	28.155
Arhgef12	50.2152	59.3882	57.9468	50.9324	48.9904	58.9661	43.1359	45.1092	60.6013	23.0747	41.9828	68.0966	62.7302	32.4351	60.4688	46.5829	27.0206	69.8843	59.8096	53.8618
Arhgef15	2.0923	1.14208	0	0	0	0	1.0784	0	0	0	0	0	2.2811	0	0	2.27234	0	1.04305	10.9854	0
Arhgef17	6.2769	1.14208	0	6.72692	4.53615	1.96554	0	0	0	0	0.976343	4.61672	1.14055	1.04629	0	0	3.37757	0	6.10302	0
Arhgef18	34.523	42.257	49.2547	45.1664	63.506	52.0867	63.6255	67.6638	42.2167	69.224	29.2903	65.7883	55.8869	44.9906	33.5938	43.1744	51.7894	57.3677	29.2945	41.0084
Arhgef2	343.137	269.531	310.981	383.434	119.754	357.727	432.438	272.803	308.454	174.983	49.7935	161.585	392.349	333.768	510.625	435.153	300.604	374.455	349.093	362.955
Arhgef25	23.0153	6.85248	20.2814	18.2588	16.3301	44.2245	7.54879	12.8884	29.2793	0	5.85806	12.696	23.9515	49.1758	26.875	34.0851	14.6361	7.30135	19.5297	34.8877
Arhgef26	2.0923	1.14208	4.8289	0	3.62892	2.9483	1.0784	4.29612	2.72366	6.73011	2.92903	9.23344	1.14055	4.18518	0	4.54467	4.50343	3.12915	7.32363	5.50859
Arhgef28	0	0	0	0	1.81446	0	0	0	1.36183	2.88433	0	0	0	0	0	0	0	0	7.32363	1.22413
Arhgef3	49.1691	30.8362	55.0494	52.8544	50.8048	62.8971	23.7248	39.7391	37.4503	19.2289	49.7935	19.6211	50.1841	38.7129	67.1875	47.7191	82.1875	74.0565	54.9272	55.0859
Arhgef39	2.0923	0	0	0	0	0	2.1568	0	0	23.0747	0	11.5418	0	1.04629	0	1.13617	0	0	0	0
Arhgef4	27.1999	20.5574	26.076	31.7126	45.3615	30.4658	31.2736	0	54.4731	0	27.3376	41.5505	0	37.6666	17.4688	47.7191	39.405	33.3776	20.7503	15.3016
Arhgef40	182.03	0	176.738	0	158.765	217.192	237.248	99.8847	61.2822	117.296	199.174	234.299	232.672	156.944	672.547	159.064	213.913	248.246	142.811	196.473
Arhgef5	0	0	0.965779	3.84395	8.16506	0	0	0	1.36183	0	0	0	0	0	0	4.54467	4.50343	4.1722	17.0885	1.8362
Arhgef6	218.645	270.673	310.981	370.941	286.684	274.192	264.208	249.175	248.534	288.433	326.099	271.232	295.402	363.064	253.297	328.353	301.73	417.22	291.725	309.705
Arhgef7	168.43	117.634	86.9201	140.304	114.311	137.587	130.486	74.108	102.137	128.834	130.83	87.7177	111.774	69.0554	141.094	120.434	108.082	153.328	107.413	94.2581
Arhgef9	0	0	0	6.72692	6.3506	3.93107	0	3.22209	4.08548	0	7.81075	0	3.42164	1.04629	0	2.27234	9.00685	2.0861	3.66181	3.67239
Arid1a	481.229	712.658	657.696	691.912	634.153	538.557	663.215	717.452	699.979	427.843	559.445	675.195	690.032	751.239	653.735	639.663	533.656	589.323	589.552	605.945
Arid1b	103.569	123.345	87.8859	131.655	107.053	115.967	78.7231	97.7367	124.607	84.6071	114.232	159.277	104.93	126.602	128.328	97.7105	94.572	118.908	98.869	104.051
Arid2	129.723	244.405	146.798	164.329	145.157	107.122	101.369	166.475	136.864	100.952	118.138	129.268	167.661	120.324	192.828	142.021	140.732	131.424	148.914	103.439
Arid3a	115.077	52.5357	65.673	75.9181	73.4856	56.0178	58.2335	57.9976	62.6441	15.3831	51.7462	45.013	71.8545	64.8702	83.9844	56.8084	114.837	15.6457	28.0739	56.31
Arid3b	14.6461	0	3.86312	27.8687	0	0	6.47039	3.22209	6.80914	0	50.7699	0	31.9354	0	29.5625	7.95318	7.881	12.5166	0	0
Arid4a	182.03	143.902	114.928	141.265	137.899	151.346	194.112	142.846	149.12	148.062	140.593	106.185	124.32	150.666	200.891	114.753	138.48	189.835	189.194	159.137
Arid4b	95.1997	132.481	81.1255	98.9818	81.6506	63.8799	73.3311	108.477	155.248	112.489	150.357	84.2551	108.352	109.861	78.6094	111.345	90.0685	110.563	84.2217	104.051
Arid5a	95.1997	49.1094	114.928	89.3719	58.0627	135.622	88.4287	59.0716	116.436	39.4192	109.35	60.0174	91.2439	71.148	88.0157	80.668	51.7894	158.544	81.7805	102.215
Arid5b	143.323	132.481	93.6806	81.684	109.775	106.139	109.997	98.8107	110.308	137.487	67.3677	96.9511	79.8384	106.722	115.563	111.345	103.579	101.176	122.06	89.9737
Arih1	73.2305	103.929	140.038	153.758	102.517	62.8971	72.2527	99.8847	105.542	43.265	67.3677	78.4842	80.9789	87.8887	89.3594	145.43	202.654	69.8843	175.767	76.5082
Arih2	147.507	121.06	169.977	150.875	203.219	120.88	213.523	144.994	125.969	161.523	191.363	159.277	155.115	129.74	132.359	203.374	139.606	177.318	120.84	140.775
Arl1	178.892	232.984	213.437	144.148	150.6	196.554	177.936	126.735	203.593	202.865	194.292	188.131	189.331	224.953	176.703	184.059	168.879	192.964	209.944	230.137
Arl10	39.7537	61.6723	0	268.116	176.002	132.674	66.8607	244.879	221.978	196.135	165.002	3.46254	339.883	107.768	232.469	1.13617	2.25171	214.868	332.005	0
Arl11	241.661	0	6.76046	0.960988	0.907229	0	0	0	0.680914	0.961445	0	0	0	19.8796	40.9844	0	0	0	0	42.8446
Arl13b	19.8769	22.8416	28.0076	17.2978	30.8458	23.5864	32.352	32.2209	17.7038	20.1903	11.7161	16.1585	26.2326	17.787	9.40625	13.634	18.0137	35.4637	10.9854	27.543
Arl14ep	83.692	66.2406	67.6046	73.9961	98.888	69.7765	42.0575	68.7379	51.0685	62.4939	65.415	87.7177	71.8545	48.1295	70.5469	98.8467	68.6773	53.1955	93.9866	63.0428
Arl15	29.2922	28.552	22.2129	45.1664	48.9904	17.6898	50.6847	25.7767	32.0029	22.1132	30.2666	43.8588	45.6219	33.4814	29.5625	48.8553	28.1464	18.7749	24.4121	29.3792
Arl16	2.0923	20.5574	25.1103	0	0.907229	10.8104	23.7248	32.2209	14.9801	30.7662	18.5505	12.696	13.6866	18.8333	8.73438	0	37.1533	30.2484	8.54423	43.4567
Arl2	35.5691	33.1203	48.289	41.3225	38.1036	47.1728	40.9791	20.4066	55.154	19.2289	41.9828	34.6254	31.9354	61.7313	48.375	35.2212	45.0343	65.7121	47.6036	41.6205
Arl2bp	19.8769	11.4208	11.5894	7.68791	9.97952	3.93107	4.31359	8.59223	0	24.9976	3.90537	5.7709	1.14055	3.13888	8.73438	27.268	2.25171	9.38745	23.1915	4.89653
Arl3	18.8307	17.1312	26.076	7.68791	27.2169	24.5692	28.0384	25.7767	36.0884	17.306	21.4796	0	28.5137	29.2962	22.1719	24.9957	13.5103	19.8179	26.8533	13.4654
Arl4a	21.9692	14.847	5.79468	1.92198	11.794	13.7587	9.70559	10.7403	14.9801	39.4192	10.7398	9.23344	3.42164	10.4629	10.75	0	5.62928	7.30135	52.486	7.95685
Arl4c	285.599	214.711	252.068	256.584	280.334	338.072	256.659	369.466	249.895	395.154	227.488	331.25	206.439	352.601	289.578	223.825	343.386	244.074	244.121	224.016
Arl4d	15.6923	3.42624	10.6236	13.4538	15.4229	19.6554	5.39199	4.29612	6.12822	0	1.95269	2.30836	9.12439	1.04629	11.4219	7.95318	7.881	5.21525	20.7503	0.612066
Arl5a	41.846	84.5139	40.5627	48.0494	86.1868	43.2418	62.5471	77.3301	57.1968	50.9566	41.9828	61.1715	54.7463	82.6572	77.9375	29.5404	54.0411	35.4637	70.7951	36.1119
Arl5b	48.1229	66.2406	48.289	55.7373	53.5265	53.0695	49.6063	50.4794	67.4105	50.9566	50.7699	62.3257	50.1841	69.0554	38.9688	31.8127	47.286	36.5067	48.8242	39.7843
Arl5c	29.2922	18.2733	14.4867	24.9857	26.3096	27.5175	39.9007	21.4806	35.4075	20.1903	17.5742	25.392	13.6866	31.3888	18.1406	26.1319	19.1396	16.6888	39.0594	34.2757
Arl6	15.6923	0	11.5894	3.84395	0	12.776	8.62719	0	0	24.9976	8.78709	0	7.98384	0	10.0781	13.634	12.3844	12.5166	19.5297	11.6292
Arl6ip1	996.981	950.21	936.806	537.192	872.754	1123.3	1000.75	940.85	704.746	1428.71	1029.07	894.489	226.969	998.164	1129.42	998.692	994.132	1037.83	959.396	813.435
Arl6ip4	0	0	0	0	0	0	0	0	0	0	0	0	0	0	0	0	0	0	0	9.79305
Arl6ip5	105.661	194.154	116.859	117.241	147.878	105.156	115.389	189.029	172.952	158.638	115.209	148.889	124.32	141.25	85.3282	126.115	127.222	135.596	179.429	176.887
Arl6ip6	29.2922	33.1203	18.3498	26.9077	29.0313	27.5175	28.0384	24.7027	32.0029	23.0747	24.4086	19.6211	31.9354	19.8796	18.8125	27.268	16.8879	41.722	20.7503	33.6636
Arl8a	38.7076	44.5411	28.0076	24.9857	29.9386	39.3107	37.7439	36.517	34.7266	53.8409	17.5742	31.1629	35.357	40.8055	30.2344	24.9957	29.2723	25.0332	35.3975	34.2757
Arl8b	635.013	606.444	584.296	623.681	548.874	613.247	558.61	570.31	496.386	691.279	609.238	585.169	593.085	598.48	631.563	606.714	722.8	638.346	493.124	612.066
Armc1	75.3228	79.9456	97.5437	45.1664	43.547	78.6214	73.3311	63.3677	51.0685	65.3782	66.3913	55.4006	46.7625	56.4999	59.125	73.851	75.4324	76.1426	19.5297	86.3013
Armc10	46.0306	66.2406	59.8783	49.9714	44.4542	38.3279	48.5279	37.591	59.9204	27.8819	81.0365	60.0174	59.3085	47.0832	59.7969	35.2212	60.7963	49.0233	59.8096	68.5514
Armc3	17.7846	22.8416	14.4867	8.64889	20.8663	12.776	11.8624	21.4806	17.0228	12.4988	21.4796	20.7752	11.4055	14.6481	23.5156	11.3617	19.1396	11.4735	29.2945	20.8102
Armc5	28.2461	0	0	0	0	0	0	2.14806	0	0	0	13.8502	0	0	0	15.9064	0	30.2484	0	0
Armc6	4.1846	4.56832	41.5285	19.2198	22.6807	90.4146	32.352	4.29612	34.7266	0	40.0301	21.9294	12.546	16.7407	0	3.40851	2.25171	4.1722	4.88242	27.543
Armc7	128.676	132.481	73.3992	58.6203	15.4229	36.3624	150.976	86.9964	61.9632	120.181	26.3613	87.7177	104.93	47.0832	75.25	137.476	66.4256	30.2484	23.1915	150.568
Armc8	94.1535	59.3882	79.1939	101.865	73.4856	89.4319	62.5471	99.8847	104.18	49.9951	75.1784	73.8675	107.212	107.768	62.4844	80.668	84.4393	65.7121	42.7212	88.7495
Armc9	23.0153	12.5629	17.384	16.3368	16.3301	5.89661	23.7248	34.3689	39.493	37.4963	21.4796	36.9338	15.9677	19.8796	33.5938	30.6766	38.2791	18.7749	15.8679	6.73272
Armcx2	32.4307	18.2733	36.6996	32.6736	20.8663	46.1901	21.568	24.7027	27.2366	12.4988	18.5505	40.3963	14.8271	17.787	39.6406	24.9957	37.1533	32.3345	41.5006	28.155
Armcx3	65.9075	45.6832	66.6388	61.5032	45.3615	72.7248	87.3503	59.0716	52.4304	50.9566	59.5569	45.013	47.903	33.4814	79.2813	65.8978	59.6704	68.8413	47.6036	50.1894
Armcx5	0	0	3.86312	0	9.97952	0	0	0	0	0	34.172	0	0	0	0	0	40.5308	0	0	17.7499
Armcx6	5.23075	2.28416	2.89734	0.960988	8.16506	4.91384	7.54879	5.37015	8.85188	0	1.95269	1.15418	4.56219	5.23147	7.39063	10.2255	10.1327	0	8.54423	7.34479
Armt1	21.9692	10.2787	32.8365	50.9324	51.7121	47.1728	23.7248	25.7767	58.5586	0	85.9182	20.7752	28.5137	58.5925	37.625	69.3063	92.3203	8.3444	17.0885	53.2497
Arnt	109.846	154.181	151.627	177.783	204.127	409.814	72.2527	148.216	155.929	0	141.57	10.3876	36.4975	172.639	150.5	43.1744	267.954	41.722	103.751	133.43
Arnt2	0	1.14208	0	4.80494	0	2.9483	1.0784	2.14806	0	0	0	0	0	0	0	0	0	1.04305	6.10302	0
Arntl	34.523	11.4208	59.8783	36.5176	0	20.6381	22.6464	25.7767	42.2167	34.612	28.314	13.8502	43.3408	46.0369	37.625	86.3488	37.1533	18.7749	26.8533	43.4567
Arpc1a	76.369	141.618	210.54	101.865	0	34.3969	173.622	20.4066	151.163	182.674	152.31	123.497	12.546	77.4258	188.125	361.302	59.6704	250.332	189.194	161.585
Arpc1b	0	598.45	245.308	20.1808	38.1036	1284.48	1308.1	0	0.680914	348.043	645.363	0	0	1223.12	144.453	0	0	1122.32	0	342.757
Arpc2	331.63	460.258	483.855	387.278	481.739	555.264	574.786	598.234	449.403	606.672	510.628	461.672	441.392	536.749	549.594	459.012	565.18	455.813	476.036	476.799
Arpc3	79.5074	135.907	132.312	109.553	57.1554	90.4146	144.505	111.699	105.542	161.523	73.2258	197.365	54.7463	140.203	62.4844	88.6212	85.5651	82.4009	153.796	148.732
Arpc4	0	0	114.928	0.960988	18.1446	1136.08	0	911.851	248.534	8.653	411.041	0	0	1180.22	0.671875	0	0	0	1057.04	150.568
Arpc5	420.552	448.837	445.224	310.399	344.747	363.624	413.027	383.428	426.252	332.66	362.223	342.791	394.63	348.416	379.609	389.706	395.176	362.981	449.183	489.04
Arpc5l	116.123	154.181	172.874	123.967	95.2591	188.691	167.152	178.289	127.331	172.099	129.854	145.427	153.974	123.463	135.047	92.0297	127.222	144.984	118.399	165.87
Arpin	0	1.14208	0	3.84395	2.72169	0	4.31359	0	0	9.61445	0	1.15418	0	4.18518	0	4.54467	0	0	12.206	0
Arpp19	74.2767	86.7981	115.894	76.8791	87.094	156.26	128.329	84.8483	96.0088	119.219	95.6816	80.7926	107.212	111.953	144.453	114.753	106.956	111.606	135.487	108.948
Arpp21	2.0923	1.14208	0	0	0	0	0	3.22209	0.680914	0	1.95269	1.15418	0	1.04629	0	0	2.25171	1.04305	0	0
Arr3	0	0	0	0	0.907229	0	2.1568	0	0	0	2.92903	2.30836	0	2.09259	0.671875	1.13617	1.12586	3.12915	0	0
Arrb1	224.922	266.105	339.954	289.257	320.252	230.95	270.678	259.915	240.363	173.06	239.204	315.091	258.904	320.166	260.016	187.468	267.954	240.944	416.226	258.292
Arrb2	41.846	0	3.86312	0	43.547	0	0	0	0	0	0	1.15418	14.8271	0	0	0	0	0	24.4121	0
Arrdc1	0	0	0	0	0	0	1.0784	1.07403	0	0	10.7398	24.2378	11.4055	1.04629	0	0	0	0	3.66181	113.232
Arrdc2	0	0	0	0	0	0	0	0	0	0	0	0	0	0	0	0	0	8.3444	0	6.12066
Arrdc3	461.352	66.2406	55.0494	170.095	246.766	71.742	108.918	71.96	66.7295	109.605	82.9892	141.964	67.2924	74.2869	145.797	111.345	148.613	125.166	109.854	63.6548
Arrdc4	26.1538	19.4154	39.597	29.7906	36.2892	46.1901	65.7823	39.7391	39.493	0	20.5032	2.30836	22.811	18.8333	29.5625	5.68084	3.37757	30.2484	34.1769	13.4654
Arsa	318.03	0	0.965779	0.960988	2.72169	0.982768	0	0	231.511	83.6457	0	0	268.029	0	0.671875	302.221	0	0	0	0.612066
Arsb	1047.2	1060.99	1000.55	1058.05	1084.14	1124.29	1074.08	990.255	1114.66	1025.86	1124.75	993.749	1247.76	1086.05	1192.58	1149.8	1069.56	1098.33	1048.5	1068.67
Arsg	183.076	178.164	194.122	153.758	178.724	235.864	210.288	92.3665	159.334	186.52	241.157	213.523	179.066	122.416	278.156	184.059	201.528	206.524	208.723	159.749
Arsk	145.415	130.197	89.8175	129.733	130.641	134.639	118.624	104.181	108.265	107.682	113.256	113.11	124.32	127.648	126.313	94.302	121.593	93.8745	130.605	135.879
Arv1	59.6306	74.2352	78.2281	86.4889	58.0627	37.3452	38.8223	31.1468	69.4532	23.0747	131.806	45.013	58.168	42.8981	43	90.8935	48.4118	84.487	69.5745	83.853
Arvcf	227.015	147.328	211.506	234.481	261.282	190.657	211.366	155.734	207.679	166.33	305.595	166.202	224.688	229.138	149.156	214.736	195.899	246.16	157.458	195.861
As3mt	30.3384	39.9728	189.293	0	103.424	82.5525	73.3311	104.181	63.325	109.605	410.064	128.114	11.4055	100.444	76.5938	22.7234	117.089	39.6359	51.2654	157.913
Asah1	0	0	564.015	0.960988	0.907229	0	0	0	0.680914	0.961445	0	0	2441.91	0	86.6719	0	0	0	2299.62	1530.16
Asah2	33.4768	17.1312	13.5209	27.8687	27.2169	10.8104	12.9408	32.2209	16.3419	12.4988	27.3376	28.8545	7.98384	18.8333	28.8906	14.7702	21.3913	19.8179	17.0885	15.3016
Asap1	253.168	318.64	206.677	285.413	248.581	319.399	211.366	193.325	246.491	341.313	306.572	398.192	296.543	287.731	341.984	277.225	291.597	167.931	185.532	204.43
Asap2	2.0923	2.28416	0	0	3.62892	0	1.0784	4.29612	12.2564	0	2.92903	5.7709	0	2.09259	0	0	4.50343	0	13.4267	4.89653
Asap3	194.584	145.044	245.308	164.329	202.312	125.794	249.11	166.475	150.482	128.834	280.211	222.757	159.677	209.259	257.328	306.766	157.62	175.232	178.208	228.913
Asb1	10.4615	12.5629	25.1103	24.9857	26.3096	12.776	9.70559	30.0728	26.5556	0	22.4559	21.9294	13.6866	42.8981	22.8438	18.1787	5.62928	21.904	12.206	10.4051
Asb10	59.6306	34.2624	49.2547	38.4395	40.8253	61.9144	72.2527	66.5898	53.7922	101.913	75.1784	18.4669	52.4652	65.9165	32.25	28.4042	41.6567	59.4538	24.4121	44.6808
Asb2	132.861	211.285	409.49	312.321	127.919	162.157	186.563	108.477	372.46	124.026	568.232	174.281	445.954	504.314	91.375	143.157	415.441	270.15	98.869	447.42
Asb3	77.4151	73.0931	67.6046	66.3082	63.506	74.6903	54.9983	107.403	76.9433	113.45	72.2494	70.405	87.8222	99.3979	81.9688	74.9871	61.9221	68.8413	80.5599	71.6117
Asb6	48.1229	63.9565	65.673	22.1027	46.2687	94.3457	138.035	53.7015	0	124.026	68.344	10.3876	11.4055	49.1758	35.6094	7.95318	9.00685	53.1955	25.6327	63.6548
Asb7	57.5383	91.3664	54.0836	66.3082	88.9085	57.0005	65.7823	73.034	64.0059	69.224	55.6516	80.7926	82.1195	54.4073	63.8281	60.2169	52.9153	57.3677	69.5745	52.6376
Asb8	110.892	124.487	124.586	96.0988	90.7229	107.122	103.526	117.069	126.65	67.3011	126.925	72.7133	85.5411	140.203	108.844	104.528	120.467	87.6162	90.3248	138.939
Ascc1	75.3228	75.3773	97.5437	61.5032	68.0422	104.173	89.5071	95.5886	66.0486	85.5686	67.3677	65.7883	69.5734	63.8239	82.6407	89.7573	59.6704	73.0135	78.1187	78.3444
Ascc2	140.184	155.323	146.798	148.953	146.064	163.139	154.211	133.18	162.057	122.103	139.617	124.651	127.741	131.833	126.984	132.932	108.082	144.984	153.796	118.741
Ascc3	81.5997	91.3664	78.2281	120.124	126.105	105.156	86.2719	95.5886	83.0715	81.7228	56.6279	115.418	152.833	76.3795	81.2969	68.1701	86.691	90.7453	90.3248	70.9996
Ascl2	8.3692	12.5629	12.5551	4.80494	10.8867	15.7243	12.9408	18.2585	10.2137	17.306	8.78709	15.0043	14.8271	10.4629	16.125	10.2255	6.75514	14.6027	7.32363	11.6292
Ascl4	0	0	0	0	2.72169	0.982768	0	0	0	0	0	0	0	4.18518	0	0	0	0	0	1.22413
Asf1a	17.7846	22.8416	29.9392	12.4928	16.3301	32.4313	24.8032	15.0364	23.832	21.1518	19.5269	17.3127	11.4055	10.4629	11.4219	15.9064	18.0137	14.6027	10.9854	14.0775
Asf1b	4.1846	11.4208	5.79468	12.4928	7.25783	17.6898	9.70559	11.8143	16.3419	0	2.92903	5.7709	2.2811	5.23147	8.73438	4.54467	13.5103	13.5596	18.3091	11.6292
Asgr1	1.04615	1.14208	0	0	3.62892	0	0	0	0	0.961445	0	1.15418	0	0	2.6875	1.13617	0	5.21525	4.88242	0
Ash1l	275.137	325.493	188.327	402.654	365.613	313.503	286.854	317.913	278.494	214.402	305.595	0	337.602	301.333	219.703	310.174	312.988	0	289.283	1.22413
Ash2l	55.446	46.8253	20.2814	32.6736	69.8566	32.4313	45.2927	0	41.5357	73.0698	38.0774	34.6254	38.7786	54.4073	24.8594	45.4467	50.6636	56.3247	36.6181	21.4223
Asic1	4.1846	0	0	0	1.81446	0	0	0	3.40457	0	2.92903	3.46254	0	0	0.671875	0	4.50343	4.1722	0	3.06033
Asic3	1.04615	11.4208	0	0.960988	0	2.9483	5.39199	1.07403	2.72366	12.4988	0.976343	1.15418	4.56219	2.09259	0.671875	0	1.12586	5.21525	0	0
Asl	0	0	0	0	0	17.6898	0	0	0	0	0	0	0	0	0	0	0	0	0	11.0172
Asna1	24.0615	0	8.69201	41.3225	26.3096	0	34.5088	44.0352	21.7892	8.653	25.3849	45.013	47.903	35.574	63.8281	19.3149	0	42.765	28.0739	3.67239
Asns	0	0	0	0	0	0	0	0	4.08548	0	0	0	0	0	3.35938	0	0	0	0	6.73272
Asnsd1	124.492	83.3718	71.4677	74.9571	66.2277	63.8799	61.4687	55.8495	77.6242	125.949	91.7763	91.1802	82.1195	87.8887	86	67.034	120.467	80.3148	84.2217	81.4047
Asph	603.629	857.702	580.433	705.365	653.205	698.748	411.948	724.97	492.301	877.799	683.44	478.985	840.584	557.675	665.828	829.403	768.96	560.118	562.699	593.092
Asphd1	0	1.14208	0	0.960988	0	0	2.1568	0	0	0.961445	0	4.61672	3.42164	0	4.03125	3.40851	1.12586	0	3.66181	0
Asphd2	2.0923	0	0	0	8.16506	0.982768	0	4.29612	4.08548	0	0.976343	10.3876	2.2811	1.04629	4.70313	2.27234	3.37757	1.04305	4.88242	0
Aspm	1.04615	0	8.69201	0	0	1.96554	0	4.29612	0	0	0	0	0	0	0	0	0	0	0	0
Aspscr1	105.661	81.0877	30.9049	55.7373	40.8253	97.294	0	78.4041	97.3707	6.73011	84.9419	85.4093	114.055	105.676	128.328	0	58.5446	107.434	89.1042	153.016
Asrgl1	25.1076	9.13664	5.79468	9.60988	4.53615	12.776	9.70559	12.8884	0	17.306	2.92903	9.23344	0	4.18518	12.7656	2.27234	4.50343	9.38745	3.66181	10.4051
Aste1	33.4768	73.0931	51.1863	53.8153	39.9181	25.552	50.6847	45.1092	36.7693	50.9566	45.8881	73.8675	35.357	53.361	86.6719	72.7148	64.1738	33.3776	58.589	37.336
Asun	53.3537	33.1203	26.076	38.4395	54.4337	39.3107	51.7631	24.7027	33.3648	42.3036	51.7462	48.4756	31.9354	23.0185	49.7188	34.0851	32.6498	60.4969	34.1769	33.0515
Asxl1	173.661	135.907	202.814	149.914	112.496	118.915	136.957	150.364	142.311	190.366	209.914	192.748	158.536	223.907	165.953	161.336	133.977	150.199	174.547	173.827
Asxl2	138.092	242.121	229.855	144.148	123.383	170.019	221.072	207.288	226.063	239.4	127.901	273.541	268.029	187.287	276.141	252.229	258.947	136.639	203.841	205.654
Asxl3	5.23075	0	0	5.76593	0	4.91384	1.0784	1.07403	3.40457	0	0	1.15418	0	2.09259	0	1.13617	1.12586	0	0	0
Atad1	97.292	195.296	130.38	219.105	134.27	265.347	141.27	121.365	137.545	96.1445	167.931	216.986	211.001	139.157	246.578	154.519	248.814	93.8745	112.296	198.309
Atad2	8.3692	38.8307	16.4182	34.5956	19.959	18.6726	22.6464	7.5182	18.3847	0	0	15.0043	20.5299	8.37035	2.6875	0	7.881	12.5166	15.8679	4.89653
Atad2b	42.8922	103.929	48.289	49.0104	68.9494	60.9316	63.6255	36.517	41.5357	116.335	66.3913	49.6297	79.8384	119.278	61.8125	47.7191	63.048	38.5928	37.8388	49.5773
Atad3a	79.5074	69.6669	48.289	55.7373	66.2277	85.5008	49.6063	82.7003	64.6868	91.3372	50.7699	73.8675	88.9628	63.8239	69.875	59.0808	46.1601	65.7121	61.0302	74.0599
Atad3aos	7.32305	2.28416	4.8289	8.64889	6.3506	4.91384	8.62719	6.44418	8.85188	0	1.95269	4.61672	3.42164	8.37035	5.375	7.95318	9.00685	5.21525	8.54423	4.89653
Atad5	13.6	4.56832	0	25.9467	0	0.982768	1.0784	4.29612	17.7038	0	1.95269	26.5461	1.14055	1.04629	0	1.13617	38.2791	2.0861	1.2206	12.8534
Atat1	86.8305	68.5248	124.586	55.7373	65.3205	110.07	38.8223	84.8483	53.7922	61.5325	52.7225	106.185	87.8222	36.6203	106.156	82.9403	97.9495	83.444	84.2217	78.3444
Ate1	133.907	181.591	85.9544	149.914	139.713	185.743	117.545	143.92	172.952	233.631	148.404	182.36	126.601	121.37	142.438	148.838	176.76	117.865	201.4	153.016
Atf1	52.3075	47.9674	55.0494	38.4395	44.4542	52.0867	64.7039	57.9976	58.5586	25.959	35.1484	42.7047	33.0759	50.2221	50.3906	32.9489	38.2791	56.3247	37.8388	50.1894
Atf2	98.3381	119.918	106.236	142.226	107.96	108.104	97.0559	124.587	102.137	95.183	91.7763	90.026	112.914	79.5183	101.453	93.1658	123.844	99.0897	145.252	86.3013
Atf3	0	0	0	0.960988	0	10.8104	0	0	0	0	0	0	0	0	0	0	0	4.1722	0	0
Atf4	0	2.28416	0	0	0	5.89661	59.3119	1.07403	277.813	0	4.88172	20.7752	1.14055	39.7592	0	4.54467	10.1327	0	46.383	290.731
Atf5	1.04615	0	2.89734	1.92198	0	0	0	1.07403	0	4.80722	0	1.15418	0	3.13888	2.01563	3.40851	0	6.2583	4.88242	0
Atf6	138.092	178.164	134.243	178.744	193.24	135.622	122.937	152.512	140.268	156.715	185.505	218.14	174.504	129.74	186.781	137.476	193.647	152.285	195.297	138.939
Atf6b	62.769	0	55.0494	0	67.135	37.3452	0	34.3689	0	126.911	41.0064	23.0836	30.7948	66.9628	0	28.4042	36.0274	36.5067	23.1915	74.0599
Atf7	283.507	280.952	332.228	306.555	313.901	303.675	304.108	260.989	285.303	241.323	339.767	245.84	361.554	288.777	312.422	289.723	311.862	349.422	300.269	306.645
Atf7ip	487.506	534.493	514.76	492.026	518.028	514.97	598.511	340.467	459.617	318.238	419.828	454.747	542.901	467.693	527.422	436.289	442.462	432.866	455.286	457.213
Atg10	44.9845	28.552	40.5627	42.2835	42.6398	48.1556	20.4896	46.1833	30.6411	18.2674	35.1484	19.6211	54.7463	25.1111	21.5	36.3574	23.643	22.9471	52.486	51.4135
Atg101	114.03	60.5302	94.6464	49.0104	74.3928	104.173	97.0559	70.8859	114.394	118.258	82.0128	38.0879	114.055	91.0276	49.7188	48.8553	83.3134	130.381	67.1333	96.7064
Atg12	69.0459	132.481	112.03	109.553	159.672	127.76	149.897	52.6274	89.1997	68.2626	135.712	86.5635	125.46	85.7961	86	98.8467	118.215	101.176	104.972	121.189
Atg13	83.692	61.6723	73.3992	76.8791	66.2277	74.6903	58.2335	63.3677	75.5814	56.7252	73.2258	80.7926	65.0113	79.5183	84.6563	68.1701	79.9358	75.0996	76.8981	67.3272
Atg14	105.661	75.3773	112.03	95.1378	98.888	126.777	95.9775	107.403	91.9234	128.834	120.09	106.185	78.6978	107.768	90.7032	126.115	103.579	116.822	75.6775	104.663
Atg16l1	7.32305	62.8144	39.597	242.169	27.2169	11.7932	45.2927	4.29612	0	27.8819	0.976343	54.2465	112.914	102.537	0	55.6723	20.2654	98.0467	2.44121	49.5773
Atg16l2	9.41535	17.1312	48.289	0	52.6193	61.9144	95.9775	13.9624	64.0059	69.224	29.2903	28.8545	130.023	38.7129	55.7656	39.7659	64.1738	38.5928	15.8679	41.6205
Atg2a	205.045	39.9728	78.2281	142.226	116.125	61.9144	88.4287	2.14806	124.607	0	1.95269	46.1672	176.785	70.1017	134.375	46.5829	162.123	1.04305	19.5297	0
Atg2b	61.7229	85.656	66.6388	83.606	80.7434	74.6903	62.5471	77.3301	69.4532	50.9566	56.6279	69.2508	66.1518	60.6851	59.7969	68.1701	48.4118	92.8314	59.8096	63.6548
Atg3	74.2767	59.3882	50.2205	62.4642	58.0627	75.6731	89.5071	103.107	90.5615	90.3758	56.6279	47.3214	63.8707	68.0091	58.4531	49.9914	63.048	57.3677	74.4569	64.2669
Atg4a	10.4615	14.847	14.4867	14.4148	0	1.96554	15.0976	11.8143	15.661	22.1132	6.8344	9.23344	6.84329	9.41665	8.73438	7.95318	6.75514	23.9901	37.8388	14.0775
Atg4b	55.446	107.356	157.422	117.241	0	42.259	183.328	3.22209	150.482	122.103	38.0774	76.1759	506.403	4.18518	0	5.68084	3.37757	106.391	84.2217	209.326
Atg4c	38.7076	85.656	47.3232	76.8791	102.517	69.7765	104.605	63.3677	25.8747	74.9927	84.9419	75.0217	75.2762	49.1758	59.7969	49.9914	40.5308	58.4108	12.206	51.4135
Atg4d	48.1229	57.104	35.7338	56.6983	0	0	36.6656	50.4794	50.3876	117.296	93.729	66.9424	57.0274	31.3888	20.1563	0	61.9221	0	0	0
Atg5	0	197.58	175.772	120.124	156.951	160.191	177.936	172.919	53.1113	274.973	184.529	183.515	147.131	184.148	66.5156	152.247	170.004	184.62	151.355	226.464
Atg7	100.43	53.6778	62.7757	73.0351	80.7434	69.7765	49.6063	64.4418	68.7723	124.026	90.7999	109.647	90.1033	69.0554	68.5313	123.842	73.1807	58.4108	57.3684	63.6548
Atg9a	102.523	59.3882	71.4677	78.801	104.331	77.6386	88.4287	119.217	76.2623	116.335	80.0602	92.3344	87.8222	94.1665	110.188	74.9871	100.201	135.596	42.7212	63.0428
Athl1	39.7537	1.14208	22.2129	21.1417	14.5157	12.776	8.62719	23.6286	9.53279	19.2289	22.4559	5.7709	17.1082	13.6018	0	23.8595	3.37757	9.38745	17.0885	26.9309
Atic	29.2922	23.9837	3.86312	24.0247	18.1446	21.6209	17.2544	0	8.85188	37.4963	26.3613	16.1585	38.7786	15.6944	19.4844	0	0	0	28.0739	0
Atl1	0	4.56832	8.69201	0	16.3301	6.87937	5.39199	13.9624	8.85188	0	6.8344	18.4669	5.70274	8.37035	8.73438	11.3617	2.25171	3.12915	3.66181	7.34479
Atl2	62.769	22.8416	28.0076	57.6593	60.7844	70.7593	33.4304	28.9988	34.0457	24.0361	49.7935	35.7796	43.3408	32.4351	54.4219	24.9957	36.0274	44.8511	78.1187	45.2929
Atl3	102.523	92.5085	82.0912	131.655	141.528	30.4658	150.976	115.995	104.18	24.9976	91.7763	133.885	50.1841	157.99	90.0313	39.7659	92.3203	57.3677	108.634	94.8702
Atm	37.6614	13.705	48.289	75.9181	39.0109	33.4141	29.1168	55.8495	33.3648	21.1518	18.5505	69.2508	23.9515	46.0369	31.5781	48.8553	48.4118	35.4637	47.6036	25.0947
Atmin	70.0921	153.039	119.757	123.006	115.218	142.501	105.683	73.034	87.8379	192.289	87.8709	148.889	130.023	202.981	83.3125	99.9828	92.3203	112.649	102.531	94.8702
Atn1	71.1382	55.9619	48.289	72.0741	76.2072	85.5008	81.9583	68.7379	78.3051	65.3782	47.8408	53.0923	79.8384	61.7313	92.0469	90.8935	48.4118	107.434	65.9127	56.9221
Atox1	112.984	115.35	144.867	0	79.8362	17.6898	98.1343	0	141.63	77.877	0	91.1802	99.2277	91.0276	55.0938	111.345	127.222	112.649	141.59	115.68
Atp10a	0	0	2.89734	0	2.72169	0	0	1.07403	0	0	0	9.23344	0	0	0	0	0	0	0	0
Atp10b	4.1846	0	0	0	2.72169	2.9483	0	1.07403	0	0	0	0	3.42164	0	2.6875	0	1.12586	0	3.66181	3.06033
Atp10d	82.6459	45.6832	28.9734	68.2302	53.5265	94.3457	33.4304	35.443	42.2167	102.875	22.4559	90.026	63.8707	33.4814	52.4063	47.7191	29.2723	82.4009	43.9418	34.2757
Atp11a	54.3998	79.9456	80.1597	78.801	81.6506	52.0867	94.8991	88.0704	58.5586	29.8048	63.4623	98.1053	51.3247	50.2221	66.5156	46.5829	40.5308	67.7982	70.7951	69.1634
Atp11b	62.769	77.6614	46.3574	73.0351	59.8771	38.3279	32.352	84.8483	34.7266	84.6071	28.314	83.101	66.1518	65.9165	65.8438	39.7659	28.1464	47.9803	78.1187	28.7671
Atp11c	17.7846	44.5411	36.6996	51.8934	46.2687	45.2073	18.3328	41.8871	35.4075	8.653	11.7161	17.3127	42.2003	62.7776	19.4844	13.634	37.1533	27.1193	34.1769	26.3188
Atp13a1	75.3228	0	125.551	48.0494	190.518	0	101.369	105.255	22.4702	86.53	79.0838	135.039	67.2924	132.879	60.4688	30.6766	121.593	20.861	191.635	6.73272
Atp13a2	147.507	100.503	0	194.12	202.312	108.104	0	158.956	0	94.2216	140.593	0	161.958	0	152.516	69.3063	130.599	142.898	113.516	126.698
Atp13a3	67.9998	125.629	49.2547	97.0598	71.6711	13.7587	54.9983	46.1833	70.1341	12.4988	41.0064	79.6384	84.4006	37.6666	63.8281	29.5404	45.0343	82.4009	72.0157	63.6548
Atp1a1	186.215	78.8035	58.9125	99.9428	96.1663	152.329	62.5471	128.884	87.157	264.397	81.0365	85.4093	44.4814	156.944	94.0625	34.0851	66.4256	98.0467	245.342	65.491
Atp1a2	3.13845	0	69.5361	0	0	0.982768	0	1.07403	0	0	0	1.15418	0	0	0	0	0	1.04305	95.2072	0
Atp1a3	25.1076	29.6941	25.1103	30.7516	22.6807	13.7587	37.7439	6.44418	26.5556	21.1518	17.5742	15.0043	21.6704	7.32406	16.7969	23.8595	12.3844	27.1193	32.9563	5.50859
Atp1b1	46.0306	0	0	0	6.3506	28.5003	0	0	7.49005	23.0747	0	0	0	7.32406	0	0	5.62928	0	0	0
Atp1b2	9.41535	0	0	0	0	5.89661	0	0	0	0	0	0	2.2811	0	16.125	1.13617	0	0	9.76484	0
Atp1b3	299.199	280.952	379.551	237.364	292.128	325.296	450.771	347.985	428.976	388.424	364.176	360.104	307.948	415.379	304.359	252.229	352.393	322.302	385.711	377.032
Atp2a1	0	0	13.5209	0	3.62892	8.84491	0	8.59223	1.36183	10.5759	4.88172	16.1585	7.98384	0	6.04688	11.3617	7.881	7.30135	0	3.06033
Atp2a2	137.046	127.913	158.388	98.9818	112.496	104.173	146.662	131.032	123.926	114.412	114.232	117.726	117.476	139.157	147.813	144.293	137.355	104.305	174.547	148.12
Atp2a3	9.41535	27.4099	12.5551	32.6736	27.2169	6.87937	2.1568	8.59223	12.9374	0	32.2193	39.2421	12.546	38.7129	26.2031	12.4979	5.62928	20.861	7.32363	15.3016
Atp2b1	166.338	246.689	244.342	198.925	294.849	208.347	214.601	282.47	261.471	181.713	200.15	223.911	281.715	206.12	185.438	234.051	231.927	260.762	262.43	256.456
Atp2b2	9.41535	3.42624	3.86312	5.76593	12.7012	11.7932	2.1568	3.22209	4.08548	4.80722	8.78709	4.61672	7.98384	0	3.35938	4.54467	1.12586	0	3.66181	0
Atp2b3	19.8769	0	0	0	0	13.7587	1.0784	0	0	0	0	0	0	3.13888	0	3.40851	0	0	0	0
Atp2c1	355.691	524.215	333.194	415.147	374.686	378.366	515.475	229.842	226.744	236.515	210.89	368.183	294.261	270.99	444.11	268.136	341.135	352.551	277.077	315.214
Atp5a1	991.75	781.183	507.034	17.2978	0.907229	996.526	850.856	871.038	374.503	981.635	0	0	886.206	0	362.141	981.65	940.09	474.588	0	762.634
Atp5b	791.936	710.374	726.266	602.54	738.485	944.44	796.937	599.308	842.29	528.795	877.733	508.993	683.188	814.017	757.875	738.51	614.718	729.092	661.568	885.047
Atp5c1	0	26.2678	14.4867	271.96	9.97952	0	196.269	8.59223	8.17097	5.76867	38.0774	176.59	171.082	23.0185	4.70313	155.655	0	36.5067	83.0011	172.603
Atp5c1-ps	6.2769	5.7104	3.86312	4.80494	3.62892	2.9483	5.39199	3.22209	6.80914	2.88433	9.76343	3.46254	5.70274	3.13888	5.375	6.81701	5.62928	1.04305	8.54423	3.67239
Atp5d	0	0	69.5361	54.7763	0	239.795	0	60.1456	0	89.4143	12.6925	197.365	12.546	0	90.7032	205.647	163.249	9.38745	0	122.413
Atp5e	75.3228	65.0985	108.167	40.3615	0	73.7076	60.3903	65.5158	100.094	0	74.2021	48.4756	43.3408	0	59.125	56.8084	0	0	106.193	96.0943
Atp5f1	277.23	363.181	417.217	227.754	231.343	290.899	361.264	365.17	352.032	333.621	299.737	259.69	273.732	402.823	245.906	206.783	233.052	365.067	306.372	359.283
Atp5g1	5.23075	1.14208	0	0	0	0.982768	1.0784	1.07403	71.4959	0	0.976343	1.15418	1.14055	0	0	1.13617	1.12586	1.04305	1.2206	0
Atp5g2	57.5383	45.6832	59.8783	41.3225	45.3615	53.0695	48.5279	49.4053	64.6868	34.612	52.7225	53.0923	43.3408	39.7592	51.0625	62.4893	47.286	55.2816	56.1478	57.5342
Atp5g3	159.015	6.85248	46.3574	115.319	97.0735	74.6903	190.877	47.2573	88.5188	0	55.6516	88.8719	3.42164	27.2036	0	2.27234	5.62928	11.4735	50.0448	85.0771
Atp5h	33.4768	0	69.5361	3.84395	0	0	24.8032	124.587	5.44731	9.61445	16.5978	46.1672	0	0	1.34375	18.1787	0	0	0	33.6636
Atp5j	196.676	126.771	195.087	140.304	136.992	157.243	130.486	170.771	168.867	100.952	126.925	186.977	124.32	149.62	137.063	165.881	120.467	139.769	244.121	218.507
Atp5j2	0	0	0	46.1274	0	77.6386	0	0	0	0	78.1075	0	0	0	0	67.034	0	0	0	84.4651
Atp5k	0	0	0	0	0	0	0	0	30.6411	0	0	0	0	0	0	0	0	0	0	0
Atp5l	0	20.5574	30.9049	0	0	0	24.8032	22.5546	34.7266	0	16.5978	21.9294	0	0	0	17.0425	0	0	25.6327	35.4998
Atp5o	54.3998	0	116.859	0	0	60.9316	46.3711	40.8131	148.439	0	22.4559	0	0	32.4351	0	0	15.762	45.8942	39.0594	119.353
Atp5s	35.5691	36.5466	23.1787	22.1027	37.1964	17.6898	26.96	18.2585	18.3847	26.9204	27.3376	21.9294	34.2164	13.6018	27.5469	31.8127	19.1396	17.7318	24.4121	17.1378
Atp5sl	71.1382	61.6723	0	0	0	65.8454	57.1551	34.3689	0	0	43.9355	60.0174	50.1841	57.5462	0	63.6254	60.7963	45.8942	57.3684	0
ATP6	720.797	473.963	401.764	300.789	442.728	547.402	422.732	492.979	599.885	496.105	423.733	701.741	277.153	451.999	731.672	557.859	497.629	324.388	674.995	547.187
Atp6ap1	950.95	880.544	1181.15	709.209	609.658	1024.04	877.816	851.705	1006.39	527.833	1043.71	826.393	257.764	861.1	741.75	1023.69	916.447	818.794	905.689	1268.2
Atp6ap2	688.367	649.843	0	519.895	283.055	0	655.666	636.899	693.17	0	707.849	588.632	435.689	0	602	0	553.922	647.734	0	840.978
Atp6v0a1	155.876	77.6614	48.289	208.534	220.457	134.639	57.1551	115.995	71.4959	214.402	405.182	125.806	525.793	97.3053	338.625	149.974	183.515	17.7318	185.532	52.6376
Atp6v0a2	448.798	439.701	486.753	469.923	471.759	664.351	478.809	513.386	379.95	550.908	482.314	406.271	375.24	458.277	514.656	563.54	582.068	336.905	363.74	381.317
Atp6v0a4	9.41535	3.42624	0	0	9.07229	0	0	4.29612	12.2564	0	0	8.07926	0	5.23147	10.0781	9.08935	0	11.4735	0	0
Atp6v0b	0	0	149.696	0.960988	0.907229	0	0	0	168.186	32.6891	0	0	0	1215.79	0.671875	0	940.09	0	0	227.688
Atp6v0c	257.353	210.143	832.502	0	0	345.934	215.68	0	759.219	0	207.961	0	241.796	302.379	442.094	246.549	233.052	309.786	219.709	887.495
Atp6v0c-ps2	508.429	411.149	522.487	347.878	395.552	450.108	489.593	441.426	466.426	361.503	487.195	448.976	330.759	451.999	371.547	389.706	344.512	423.478	364.961	515.359
Atp6v0d1	99.3843	134.765	14.4867	40.3615	12.7012	162.157	0	0	6.80914	236.515	107.398	146.581	119.758	0	217.688	0	68.6773	224.256	56.1478	15.9137
Atp6v0e	209.23	254.684	295.528	197.003	251.302	244.709	323.52	327.579	347.947	220.171	255.802	241.224	236.094	311.796	212.984	229.506	233.052	226.342	338.108	329.291
Atp6v0e2	3.13845	0	0	0	0	0.982768	0	5.37015	0	0	2.92903	2.30836	0	0	0	0	5.62928	1.04305	14.6473	0
Atp6v1a	287.691	135.907	160.319	227.754	162.394	244.709	132.643	152.512	130.055	250.937	228.464	189.286	191.612	120.324	172	126.115	184.641	208.61	180.65	167.706
Atp6v1b2	399.629	334.629	409.49	279.648	289.406	351.831	380.675	358.726	357.48	284.588	277.282	285.082	294.261	341.092	306.375	414.702	244.311	343.163	367.402	435.179
Atp6v1c1	403.814	373.46	368.928	347.878	380.129	394.09	414.105	402.761	413.996	336.506	395.419	363.567	396.911	403.869	401.11	395.387	347.89	394.273	377.167	462.11
Atp6v1d	100.43	142.76	142.935	87.4499	107.96	174.933	122.937	114.921	138.906	142.294	115.209	122.343	128.882	154.852	103.469	82.9403	176.76	125.166	113.516	184.232
Atp6v1e1	187.261	131.339	215.369	130.694	115.218	193.605	204.896	197.621	196.784	191.327	121.067	154.66	148.271	274.129	152.516	165.881	184.641	170.017	145.252	231.361
Atp6v1f	65.9075	205.574	280.076	147.031	156.951	201.467	204.896	229.842	305.73	130.756	210.89	244.686	204.158	228.092	196.859	213.6	229.675	230.514	262.43	260.128
Atp6v1g1	264.676	251.258	308.084	160.485	224.086	191.64	297.638	289.988	275.089	249.976	259.707	203.136	299.964	219.722	208.953	212.464	190.27	224.256	273.416	291.343
Atp6v1g2	7.32305	17.1312	15.4525	6.72692	9.07229	19.6554	3.2352	17.1845	10.8946	10.5759	10.7398	15.0043	3.42164	14.6481	0.671875	7.95318	12.3844	6.2583	2.44121	21.4223
Atp6v1h	134.953	94.7926	0	146.07	0.907229	72.7248	49.6063	105.255	0	167.291	93.729	85.4093	115.195	80.5646	180.734	13.634	2.25171	0	74.4569	206.266
Atp7a	124.492	196.438	136.175	248.896	167.837	177.881	176.857	93.4405	157.291	149.024	117.161	225.065	125.46	216.583	172.672	156.791	151.991	222.17	133.046	105.275
Atp7b	0	1.14208	7.72623	0	21.7735	1.96554	12.9408	8.59223	0	0	15.6215	1.15418	0	1.04629	3.35938	4.54467	0	4.1722	1.2206	0
ATP8	1067.07	877.117	1009.24	810.113	816.506	1136.08	765.663	853.853	1045.2	749.927	904.094	836.78	703.718	744.961	764.594	955.518	991.88	908.496	1173	1202.71
Atp8a1	211.322	406.58	290.7	501.636	455.429	342.003	486.358	557.421	302.326	299.971	332.933	563.24	417.441	302.379	475.016	309.038	334.379	267.021	324.681	271.757
Atp8a2	412.183	242.121	265.589	418.03	428.212	258.468	341.852	332.949	262.152	384.578	346.602	506.685	398.051	308.657	347.359	316.991	480.741	344.206	213.606	294.404
Atp8b1	6.2769	6.85248	3.86312	3.84395	9.07229	6.87937	14.0192	7.5182	10.8946	0	0.976343	9.23344	14.8271	3.13888	10.75	9.08935	5.62928	8.3444	8.54423	14.0775
Atp8b2	0	5.7104	8.69201	4.80494	0	0	0	4.29612	3.40457	0	5.85806	9.23344	5.70274	4.18518	6.04688	12.4979	0	0	0	3.67239
Atp8b4	0	0	0	2.88296	0	2.9483	0	0	1.36183	0	2.92903	2.30836	0	0	0	0	0	0	0	0
Atp9a	9.41535	1.14208	0	3.84395	0.907229	4.91384	1.0784	4.29612	2.72366	0	0.976343	1.15418	7.98384	0	0	1.13617	1.12586	6.2583	1.2206	13.4654
Atp9b	231.199	183.875	169.977	186.432	192.333	179.846	195.19	170.771	173.633	240.361	152.31	220.448	196.174	161.129	173.344	245.412	213.913	166.888	151.355	182.396
Atpaf1	41.846	22.8416	24.1445	23.0637	12.7012	32.4313	23.7248	42.9612	34.7266	45.1879	12.6925	11.5418	41.0597	21.9722	18.1406	20.451	21.3913	23.9901	24.4121	30.6033
Atpaf2	56.4921	42.257	39.597	30.7516	41.7325	50.1211	38.8223	30.0728	57.8777	37.4963	43.9355	25.392	36.4975	43.9443	47.7031	45.4467	58.5446	46.9372	41.5006	41.0084
Atpif1	71.1382	1.14208	0	0	0	0.982768	0	0	0	0	0	0	1.14055	0	0	0	0	0	86.663	151.18
Atr	26.1538	26.2678	38.6312	87.4499	29.9386	42.259	58.2335	66.5898	47.664	26.9204	32.2193	70.405	37.6381	78.4721	45.6875	40.9021	43.9084	20.861	50.0448	42.2325
Atraid	171.569	363.181	311.947	23.0637	47.1759	0	0	0	159.334	0.961445	390.537	330.095	172.223	255.296	19.4844	265.863	0	134.553	0	306.645
Atrip	0	1.14208	0	5.76593	0.907229	0	0	8.59223	2.04274	24.0361	0.976343	0	0	1.04629	2.6875	0	0	0	48.8242	1.22413
Atrn	58.5844	74.2352	65.673	59.5813	46.2687	72.7248	56.0767	89.1444	64.0059	124.988	121.067	45.013	84.4006	68.0091	65.8438	68.1701	36.0274	102.219	87.8836	100.379
Atrnl1	1.04615	4.56832	0	0	3.62892	0.982768	6.47039	2.14806	0	0	0	0	0	2.09259	13.4375	0	0	0	7.32363	0
Atrx	169.476	234.126	239.513	272.921	214.106	190.657	236.169	222.324	204.955	223.055	124.972	252.765	254.342	237.509	124.297	152.247	127.222	238.858	242.9	165.258
Atxn1	102.523	68.5248	76.2966	116.28	105.239	80.5869	119.702	66.5898	107.584	43.265	97.6343	101.568	46.7625	126.602	98.0938	73.851	91.1944	63.626	109.854	77.1203
Atxn10	250.03	279.81	230.821	261.389	268.54	285.003	257.737	301.802	281.217	362.465	394.443	219.294	312.51	342.138	325.188	380.616	290.471	243.031	261.209	310.929
Atxn1l	84.7382	77.6614	56.0152	50.9324	88.0012	48.1556	33.4304	40.8131	59.2395	35.5735	50.7699	78.4842	35.357	56.4999	58.4531	43.1744	50.6636	65.7121	61.0302	40.3963
Atxn2	59.6306	95.9347	69.5361	75.9181	97.0735	57.9833	91.6639	92.3665	73.5387	116.335	67.3677	49.6297	93.525	63.8239	44.3438	57.9446	77.6841	107.434	58.589	55.698
Atxn2l	127.63	122.203	65.673	401.693	357.448	238.813	424.889	301.802	209.041	209.595	151.333	10.3876	257.764	266.805	248.594	309.038	269.08	214.868	252.665	79.5685
Atxn3	38.7076	42.257	33.8023	46.1274	36.2892	36.3624	24.8032	37.591	35.4075	57.6867	24.4086	34.6254	65.0113	31.3888	32.9219	56.8084	32.6498	39.6359	40.28	28.155
Atxn7	25.1076	36.5466	51.1863	51.8934	71.6711	22.6037	57.1551	73.034	53.7922	7.69156	11.7161	93.4886	44.4814	43.9443	39.6406	27.268	60.7963	67.7982	72.0157	72.8358
Atxn7l1	97.292	98.2189	70.5019	73.9961	78.9289	122.846	115.389	67.6638	96.0088	124.026	85.9182	71.5592	127.741	65.9165	104.141	90.8935	85.5651	67.7982	75.6775	80.7927
Atxn7l1os2	1.04615	3.42624	0	0	0	0	0	0	6.12822	0	2.92903	4.61672	0	3.13888	0	0	1.12586	0	2.44121	0
Atxn7l2	15.6923	12.5629	9.65779	10.5709	27.2169	15.7243	10.784	11.8143	14.9801	8.653	16.5978	13.8502	0	11.5092	7.39063	11.3617	12.3844	26.0762	18.3091	17.7499
Atxn7l3	52.3075	25.1258	36.6996	24.0247	44.4542	21.6209	25.8816	35.443	42.8976	13.4602	13.6688	40.3963	47.903	29.2962	34.2656	26.1319	21.3913	37.5498	31.7357	26.3188
Atxn7l3b	187.261	187.301	199.916	160.485	127.012	133.656	239.404	187.955	232.873	249.014	138.641	156.968	203.018	218.675	198.875	197.693	216.165	246.16	241.68	205.654
AU015228	0	3.42624	0	1.92198	2.72169	2.9483	1.0784	0	2.04274	2.88433	2.92903	3.46254	1.14055	0	2.6875	3.40851	1.12586	5.21525	0	2.44826
AU019823	19.8769	30.8362	13.5209	22.1027	29.9386	22.6037	17.2544	19.3325	27.9175	18.2674	12.6925	20.7752	27.3732	26.1574	19.4844	31.8127	19.1396	12.5166	23.1915	17.7499
AU021092	0	0	0	0	0	0	0	0	0	0	0	0	0	0	0	0	0	0	14.6473	0
AU022252	37.6614	45.6832	64.7072	26.9077	30.8458	27.5175	64.7039	20.4066	43.5785	66.3397	38.0774	54.2465	67.2924	16.7407	22.8438	47.7191	52.9153	31.2915	48.8242	44.6808
AU022793	17.7846	18.2733	29.9392	22.1027	22.6807	17.6898	12.9408	27.9248	20.4274	7.69156	24.4086	31.1629	11.4055	10.4629	26.2031	14.7702	37.1533	18.7749	23.1915	14.6896
AU040320	191.445	99.3609	117.825	166.251	179.631	115.967	166.073	160.03	123.245	169.214	209.914	161.585	217.845	92.0739	204.922	176.106	174.508	149.156	122.06	123.025
AU040972	3.13845	2.28416	0	12.4928	0	0.982768	2.1568	2.14806	0	0	0.976343	6.92508	5.70274	2.09259	8.0625	1.13617	1.12586	9.38745	14.6473	5.50859
AU041133	9.41535	5.7104	17.384	42.2835	29.9386	29.483	21.568	17.1845	25.8747	0	12.6925	2.30836	9.12439	4.18518	0	28.4042	37.1533	11.4735	21.9709	15.9137
Auh	32.4307	29.6941	23.1787	28.8296	21.7735	24.5692	43.1359	23.6286	29.9602	0	7.81075	4.61672	31.9354	10.4629	28.2188	26.1319	18.0137	18.7749	4.88242	19.5861
Aup1	2.0923	7.99456	0.965779	0	9.97952	1.96554	1.0784	3.22209	0	0	0.976343	1.15418	447.095	2.09259	0.671875	1.13617	3.37757	2.0861	8.54423	156.077
Aurka	0	11.4208	0.965779	1.92198	0.907229	0	0	0	6.80914	7.69156	0	4.61672	0	4.18518	0.671875	0	0	7.30135	0	0
Aurkaip1	0	49.1094	0	0	0	0	0	0	0	0	0	0	0	0	0	0	0	0	0	33.6636
Aurkb	0	1.14208	0	0	0	0	0	12.8884	0	0	0.976343	3.46254	1.14055	1.04629	6.71875	0	1.12586	0	0	7.34479
Aven	0	4.56832	4.8289	3.84395	0	12.776	7.54879	4.29612	2.72366	23.0747	0	16.1585	5.70274	5.23147	2.6875	2.27234	4.50343	7.30135	0	3.67239
Avl9	73.2305	47.9674	55.0494	84.567	72.5783	57.0005	62.5471	82.7003	61.9632	61.5325	43.9355	88.8719	66.1518	71.148	43	54.5361	39.405	32.3345	54.9272	39.7843
Avpi1	9.41535	10.2787	1.93156	1.92198	2.72169	3.93107	4.31359	5.37015	6.80914	2.88433	0.976343	3.46254	4.56219	0	6.04688	5.68084	5.62928	7.30135	1.2206	7.34479
Avpr2	5.23075	6.85248	9.65779	17.2978	10.8867	6.87937	7.54879	4.29612	9.53279	0	19.5269	20.7752	11.4055	5.23147	16.7969	10.2255	29.2723	12.5166	4.88242	10.4051
AW011738	1.04615	3.42624	0	4.80494	9.97952	33.4141	7.54879	16.1104	21.7892	0	5.85806	1.15418	4.56219	7.32406	5.375	1.13617	3.37757	3.12915	3.66181	6.73272
AW046200	11.5077	1.14208	0	0	7.25783	6.87937	1.0784	1.07403	9.53279	6.73011	0	1.15418	6.84329	2.09259	0	1.13617	1.12586	3.12915	4.88242	0
AW112010	31.3845	28.552	57.9468	32.6736	23.588	21.6209	31.2736	25.7767	30.6411	24.9976	32.2193	27.7003	37.6381	53.361	26.2031	42.0382	18.0137	30.2484	52.486	37.9481
AW146154	66.9536	50.2515	66.6388	40.3615	62.5988	30.4658	36.6656	53.7015	43.5785	39.4192	47.8408	41.5505	52.4652	49.1758	47.7031	32.9489	74.3066	45.8942	36.6181	32.4395
AW209491	41.846	39.9728	64.7072	40.3615	57.1554	72.7248	95.9775	60.1456	34.0457	87.4915	59.5569	40.3963	35.357	37.6666	38.2969	74.9871	25.8947	49.0233	62.2509	53.8618
AW549877	122.4	205.574	169.977	266.194	148.786	130.708	95.9775	118.143	107.584	158.638	159.144	242.378	166.52	111.953	173.344	203.374	244.311	201.309	211.165	151.18
AW554918	77.4151	36.5466	44.4258	73.9961	45.3615	21.6209	66.8607	42.9612	44.2594	77.877	60.5333	100.414	37.6381	58.5925	68.5313	63.6254	48.4118	56.3247	52.486	32.4395
Axin1	15.6923	31.9782	48.289	18.2588	27.2169	39.3107	39.9007	22.5546	42.2167	32.6891	34.172	36.9338	42.2003	32.4351	40.9844	22.7234	42.7826	36.5067	35.3975	26.3188
Axin2	0	2.28416	0	0	0	0	1.0784	0	0.680914	0	0	0	1.14055	0	0	1.13617	0	0	4.88242	0
Axl	32.4307	34.2624	43.4601	75.9181	26.3096	24.5692	38.8223	69.8119	37.4503	32.6891	24.4086	9.23344	33.0759	36.6203	14.7813	45.4467	24.7689	33.3776	83.0011	31.8274
AY358078	1.04615	0	1.93156	3.84395	0	2.9483	1.0784	0	0	3.84578	2.92903	3.46254	0	1.04629	2.01563	0	3.37757	1.04305	1.2206	0
AY512915	0	1.14208	0	2.88296	0	4.91384	2.1568	5.37015	2.72366	0	0	0	0	0	8.0625	4.54467	0	0	4.88242	0
AY702103	0	0	0	0	0	3.93107	0	0	6.12822	0	0	0	0	0	0	1.13617	0	1.04305	1.2206	0
Azi2	264.676	193.011	125.551	161.446	106.146	140.536	134.8	146.068	122.564	210.556	109.35	83.101	145.99	144.389	161.922	146.566	120.467	114.735	130.605	113.844
Azin1	189.353	132.481	143.901	141.265	125.198	199.502	132.643	114.921	116.436	199.98	129.854	102.722	122.039	91.0276	120.266	156.791	154.242	157.5	173.326	141.999
B130006D01Rik	47.0768	68.5248	40.5627	76.8791	61.6916	20.6381	33.4304	83.7743	53.7922	17.306	41.0064	63.4799	51.3247	65.9165	59.7969	49.9914	69.8031	42.765	17.0885	46.517
B130034C11Rik	0	0	0	0	3.62892	0	0	2.14806	3.40457	0	2.92903	0	3.42164	1.04629	0	0	2.25171	0	0	0
B130055M24Rik	60.6767	54.8198	71.4677	53.8153	23.588	64.8627	78.7231	61.2197	48.3449	95.183	66.3913	48.4756	27.3732	25.1111	45.6875	86.3488	86.691	26.0762	29.2945	47.1291
B230118H07Rik	23.0153	20.5574	40.5627	14.4148	0	0	0	22.5546	14.9801	24.9976	18.5505	19.6211	25.0921	23.0185	15.4531	37.4936	21.3913	20.861	21.9709	29.9912
B230208H11Rik	6.2769	4.56832	2.89734	0	0	0	2.1568	4.29612	5.44731	0	0	1.15418	3.42164	0	0	2.27234	2.25171	0	0	3.67239
B230217C12Rik	1.04615	1.14208	0	0.960988	0	0	0	0	0	0	0	1.15418	0	3.13888	0	0	0	0	1.2206	3.06033
B230217O12Rik	0	0	0	2.88296	0.907229	0	5.39199	0	3.40457	0	0	3.46254	0	0	1.34375	3.40851	3.37757	0	1.2206	0.612066
B230219D22Rik	143.323	269.531	117.825	178.744	162.394	97.294	104.605	205.14	119.841	212.479	91.7763	143.118	130.023	152.759	106.156	144.293	127.222	66.7552	140.37	77.1203
B230307C23Rik	13.6	6.85248	14.4867	18.2588	11.794	13.7587	7.54879	12.8884	19.0656	0	6.8344	17.3127	7.98384	28.2499	14.7813	10.2255	25.8947	0	19.5297	12.2413
B230311B06Rik	2.0923	0	0.965779	0	0	0.982768	0	4.29612	2.72366	0	3.90537	3.46254	3.42164	0	4.03125	0	0	2.0861	0	4.28446
B230317F23Rik	9.41535	3.42624	7.72623	0.960988	0	1.96554	3.2352	1.07403	0	0	3.90537	1.15418	1.14055	1.04629	3.35938	3.40851	4.50343	1.04305	6.10302	0.612066
B230319C09Rik	1.04615	7.99456	0	5.76593	2.72169	1.96554	1.0784	1.07403	2.72366	0	1.95269	1.15418	5.70274	0	2.6875	1.13617	1.12586	2.0861	1.2206	0
B230354K17Rik	16.7384	33.1203	32.8365	29.7906	17.2374	37.3452	26.96	28.9988	23.832	65.3782	41.0064	25.392	59.3085	40.8055	40.9844	26.1319	14.6361	31.2915	52.486	29.9912
B230369F24Rik	0	2.28416	0	3.84395	0	0.982768	2.1568	1.07403	0	0	0.976343	1.15418	0	2.09259	0	2.27234	2.25171	1.04305	3.66181	0
B2m	2499.25	3835.1	4263.92	3178.95	3332.25	3282.44	4550.84	5398.07	4504.93	1741.18	3008.11	3298.65	2569.66	4050.2	3367.44	2577.97	2676.16	3314.81	5291.32	4834.71
B330016D10Rik	1.04615	0	3.86312	3.84395	4.53615	2.9483	5.39199	0	0.680914	0	4.88172	0	1.14055	1.04629	5.375	5.68084	1.12586	3.12915	3.66181	1.8362
B3galnt1	165.292	141.618	164.182	130.694	168.745	156.26	149.897	136.402	137.545	139.409	156.215	162.739	176.785	109.861	142.438	180.651	173.382	129.338	152.576	179.947
B3galnt2	24.0615	27.4099	27.0418	40.3615	53.5265	42.259	31.2736	25.7767	22.4702	22.1132	28.314	21.9294	27.3732	8.37035	23.5156	29.5404	54.0411	47.9803	30.5151	23.2585
B3galt2	9.41535	2.28416	0	14.4148	5.44337	6.87937	3.2352	4.29612	0.680914	6.73011	3.90537	11.5418	7.98384	1.04629	10.0781	18.1787	11.2586	1.04305	3.66181	4.89653
B3galt4	60.6767	53.6778	71.4677	59.5813	67.135	54.0522	72.2527	113.847	63.325	96.1445	58.5806	40.3963	51.3247	96.259	36.2813	65.8978	66.4256	75.0996	54.9272	74.0599
B3galt5	146.461	82.2297	95.6122	125.889	121.569	162.157	61.4687	81.6262	87.8379	63.4553	123.019	116.572	128.882	58.5925	169.984	164.744	137.355	77.1857	117.178	111.396
B3galt6	77.4151	50.2515	54.0836	43.2445	58.0627	81.5697	86.2719	56.9235	42.2167	25.959	44.9118	25.392	43.3408	54.4073	75.9219	37.4936	45.0343	49.0233	34.1769	64.2669
B3gat2	9.41535	2.28416	8.69201	6.72692	6.3506	1.96554	23.7248	27.9248	0	34.612	10.7398	4.61672	19.3893	29.2962	10.75	4.54467	3.37757	6.2583	15.8679	15.9137
B3gat3	30.3384	29.6941	42.4943	16.3368	27.2169	60.9316	29.1168	47.2573	39.493	59.6096	30.2666	36.9338	30.7948	33.4814	20.8281	9.08935	27.0206	32.3345	63.4715	46.517
B3glct	24.0615	19.4154	27.0418	37.4785	13.6084	23.5864	31.2736	31.1468	13.6183	7.69156	3.90537	10.3876	22.811	15.6944	18.1406	13.634	15.762	7.30135	26.8533	16.5258
B3gnt2	0	0	0.965779	13.4538	0.907229	0	0	0	0.680914	1.92289	0	0	131.163	27.2036	43.6719	0	0	0	0	0.612066
B3gnt3	0	0	0	3.84395	0.907229	0	0	0	3.40457	0	4.88172	3.46254	1.14055	0	0	0	1.12586	0	4.88242	0
B3gnt4	10.4615	3.42624	8.69201	19.2198	4.53615	7.86214	7.54879	2.14806	4.7664	0.961445	0.976343	3.46254	21.6704	25.1111	0.671875	5.68084	2.25171	2.0861	4.88242	11.6292
B3gnt6	1.04615	1.14208	12.5551	0	0	0.982768	0	1.07403	0	0	4.88172	1.15418	1.14055	1.04629	0	0	0	1.04305	0	0
B3gnt7	10.4615	6.85248	10.6236	8.64889	18.1446	0.982768	20.4896	1.07403	0.680914	0	0.976343	3.46254	12.546	1.04629	2.6875	9.08935	6.75514	1.04305	1.2206	0
B3gnt8	2.0923	5.7104	0	4.80494	0	1.96554	7.54879	13.9624	2.72366	16.3446	0	1.15418	11.4055	6.27776	6.04688	1.13617	1.12586	2.0861	3.66181	4.28446
B3gnt9	0	0	0	0	0	1.96554	1.0784	1.07403	0	0	1.95269	1.15418	0	0	0	1.13617	5.62928	2.0861	2.44121	0
B3gntl1	81.5997	66.2406	92.7148	82.645	75.3	80.5869	42.0575	53.7015	64.0059	56.7252	88.8472	78.4842	57.0274	75.3332	71.8906	81.8041	90.0685	79.2718	65.9127	62.4307
B430010I23Rik	201.907	77.6614	57.9468	177.783	229.529	61.9144	84.1151	85.9223	97.3707	163.446	67.3677	252.765	148.271	84.7498	81.9688	211.327	200.403	185.663	96.4278	113.844
B430212C06Rik	0	0	0	2.88296	0	0.982768	0	0	2.04274	0	2.92903	0	3.42164	0	0	3.40851	3.37757	0	0	1.8362
B430306N03Rik	40.7999	28.552	38.6312	37.4785	46.2687	35.3796	35.5872	42.9612	38.8121	44.2265	55.6516	31.1629	36.4975	31.3888	40.9844	40.9021	50.6636	15.6457	54.9272	19.5861
B430319F04Rik	0	0	1.93156	1.92198	3.62892	0	0	0	2.04274	0	0	1.15418	4.56219	0	4.03125	1.13617	4.50343	1.04305	0	0
B4galnt1	35.5691	76.5193	38.6312	40.3615	53.5265	113.018	67.9391	54.7755	83.0715	37.4963	57.6043	31.1629	57.0274	47.0832	71.8906	72.7148	38.2791	65.7121	46.383	83.2409
B4galnt2	8.3692	6.85248	3.86312	6.72692	8.16506	2.9483	2.1568	2.14806	5.44731	0	2.92903	2.30836	1.14055	10.4629	0	6.81701	6.75514	0	2.44121	5.50859
B4galt1	114.03	70.8089	95.6122	215.261	195.054	130.708	493.907	599.308	230.149	495.144	393.466	77.3301	184.769	172.639	116.906	174.97	173.382	77.1857	92.766	74.0599
B4galt3	247.938	0	0	0	0	0	0	221.25	0	0	0	0	0	0	0	0	0	87.6162	0	0
B4galt4	173.661	520.788	357.338	343.073	383.758	277.14	531.65	12.8884	315.944	0	265.565	887.564	149.412	143.342	325.188	157.927	312.988	170.017	54.9272	440.687
B4galt5	8.3692	22.8416	12.5551	12.4928	14.5157	17.6898	10.784	12.8884	25.8747	6.73011	24.4086	13.8502	26.2326	14.6481	17.4688	7.95318	12.3844	13.5596	21.9709	20.1982
B4galt6	82.6459	77.6614	57.9468	64.3862	58.9699	45.2073	86.2719	98.8107	44.9403	128.834	42.9591	46.1672	66.1518	57.5462	43.6719	15.9064	45.0343	61.5399	89.1042	41.6205
B4galt7	65.9075	34.2624	65.673	39.4005	46.2687	57.0005	61.4687	47.2573	64.6868	62.4939	52.7225	51.9381	63.8707	50.2221	49.0469	65.8978	78.81	63.626	50.0448	70.3875
B4gat1	1.04615	1.14208	0	0	463.594	25.552	10.784	1.07403	392.887	0	1.95269	1.15418	707.14	1.04629	0	1.13617	217.29	1.04305	1.2206	0
B930041F14Rik	4.1846	1.14208	3.86312	3.84395	5.44337	0	11.8624	4.29612	3.40457	9.61445	3.90537	0	3.42164	6.27776	0	1.13617	3.37757	0	3.66181	0.612066
B930059L03Rik	4.1846	6.85248	9.65779	3.84395	8.16506	11.7932	4.31359	1.07403	6.80914	0	0.976343	3.46254	4.56219	10.4629	6.04688	3.40851	10.1327	2.0861	6.10302	0.612066
B930095G15Rik	24.0615	10.2787	6.76046	14.4148	36.2892	15.7243	23.7248	6.44418	14.2992	17.306	1.95269	34.6254	23.9515	11.5092	6.04688	13.634	11.2586	12.5166	17.0885	17.1378
B9d1	10.4615	5.7104	4.8289	6.72692	0	0	3.2352	0	0	0	1.95269	2.30836	0	0	4.03125	4.54467	2.25171	2.0861	0	0
B9d2	41.846	52.5357	41.5285	22.1027	29.9386	60.9316	25.8816	60.1456	42.8976	60.571	39.0537	28.8545	37.6381	55.4536	33.5938	29.5404	25.8947	28.1623	36.6181	54.4738
Babam1	44.9845	58.2461	59.8783	54.7763	44.4542	55.035	60.3903	70.8859	85.1142	48.0722	46.8645	78.4842	69.5734	58.5925	70.5469	53.3999	92.3203	64.6691	65.9127	75.8961
Bace1	0	0	0	16.3368	3.62892	0	0	5.37015	0	19.2289	17.5742	6.92508	0	10.4629	9.40625	14.7702	27.0206	14.6027	0	2.44826
Bach1	94.1535	202.148	74.365	177.783	160.58	95.3285	93.8207	164.326	105.542	43.265	57.6043	175.435	31.9354	96.259	63.1563	73.851	105.831	56.3247	89.1042	101.603
Bach2	141.23	151.897	158.388	157.602	127.919	110.07	114.31	106.329	134.821	101.913	192.34	130.422	136.866	108.815	109.516	106.8	132.851	105.348	130.605	105.887
Bach2os	18.8307	19.4154	15.4525	6.72692	15.4229	5.89661	10.784	12.8884	12.9374	18.2674	12.6925	12.696	2.2811	11.5092	8.73438	11.3617	9.00685	12.5166	13.4267	6.73272
Bad	3.13845	1.14208	25.1103	18.2588	40.8253	44.2245	42.0575	18.2585	0	22.1132	29.2903	31.1629	1.14055	25.1111	0	14.7702	42.7826	9.38745	14.6473	56.9221
Bag1	26.1538	30.8362	9.65779	20.1808	16.3301	11.7932	11.8624	11.8143	17.0228	72.1083	3.90537	21.9294	33.0759	49.1758	15.4531	2.27234	22.5171	38.5928	30.5151	11.0172
Bag2	15.6923	0	4.8289	6.72692	16.3301	13.7587	14.0192	9.66626	5.44731	22.1132	0	0	10.2649	11.5092	2.01563	5.68084	9.00685	8.3444	19.5297	7.34479
Bag3	48.1229	57.104	50.2205	49.0104	56.2482	89.4319	153.133	74.108	99.4134	137.487	76.1548	65.7883	108.352	66.9628	76.5938	39.7659	70.929	82.4009	26.8533	52.6376
Bag4	19.8769	42.257	17.384	24.0247	19.959	41.2762	22.6464	17.1845	26.5556	41.3421	6.8344	13.8502	10.2649	20.9259	12.7656	10.2255	24.7689	13.5596	29.2945	8.56892
Bag5	131.815	82.2297	136.175	76.8791	95.2591	114.984	77.6447	93.4405	109.627	95.183	87.8709	86.5635	114.055	138.111	74.5781	94.302	78.81	115.778	98.869	120.577
Bag6	76.369	74.2352	48.289	65.3472	68.0422	81.5697	78.7231	69.8119	76.9433	101.913	66.3913	84.2551	72.9951	62.7776	64.5	92.0297	27.0206	69.8843	62.2509	70.3875
Bahcc1	14.6461	21.6995	25.1103	20.1808	23.588	20.6381	18.3328	21.4806	22.4702	11.5373	9.76343	27.7003	19.3893	18.8333	9.40625	6.81701	20.2654	15.6457	26.8533	15.9137
Bahd1	25.1076	28.552	28.9734	36.5176	26.3096	27.5175	28.0384	15.0364	35.4075	17.306	39.0537	31.1629	18.2488	25.1111	18.8125	40.9021	28.1464	26.0762	21.9709	28.7671
Baiap2	46.0306	36.5466	50.2205	31.7126	36.2892	32.4313	34.5088	31.1468	17.0228	33.6506	22.4559	19.6211	34.2164	15.6944	27.5469	31.8127	50.6636	27.1193	48.8242	34.8877
Baiap2l1	30.3384	20.5574	15.4525	27.8687	34.4747	27.5175	19.4112	22.5546	26.5556	12.4988	20.5032	16.1585	35.357	15.6944	22.8438	34.0851	18.0137	27.1193	20.7503	26.9309
Baiap3	3.13845	4.56832	0	3.84395	0	0	0	0	0	0	0.976343	0	0	0	2.01563	0	1.12586	2.0861	1.2206	0
Bak1	10.4615	5.7104	0	18.2588	11.794	8.84491	9.70559	0	6.80914	19.2289	0	6.92508	17.1082	17.787	9.40625	6.81701	34.9016	7.30135	0	2.44826
Bambi	7.32305	1.14208	8.69201	0	4.53615	4.91384	7.54879	4.29612	4.7664	1.92289	0.976343	4.61672	0	6.27776	2.6875	0	0	4.1722	0	1.22413
Bambi-ps1	0	4.56832	0	0	5.44337	0.982768	0	1.07403	1.36183	0	0	0	0	0	0	0	1.12586	0	4.88242	0.612066
Banf1	78.4613	43.399	63.7414	37.4785	47.1759	73.7076	72.2527	54.7755	59.9204	135.564	18.5505	88.8719	54.7463	97.3053	48.375	56.8084	28.1464	71.9704	93.9866	63.0428
Bank1	187.261	123.345	162.251	140.304	194.147	149.381	153.133	160.03	147.758	188.443	202.103	154.66	172.223	130.787	153.859	176.106	219.542	127.252	134.267	132.206
Banp	25.1076	65.0985	59.8783	114.358	0	48.1556	257.737	102.033	173.633	43.265	27.3376	31.1629	191.612	95.2128	36.9531	4.54467	32.6498	75.0996	13.4267	127.922
Bap1	101.477	84.5139	193.156	111.475	49.8976	151.346	177.936	121.365	27.2366	226.901	216.748	140.81	69.5734	84.7498	69.875	0	171.13	195.05	134.267	183.62
Bard1	2.0923	0	0	0	3.62892	0.982768	0	1.07403	0.680914	0	5.85806	4.61672	0	0	4.03125	0	0	1.04305	0	0
Basp1	32.4307	129.055	62.7757	35.5566	29.9386	27.5175	58.2335	99.8847	83.7524	125.949	47.8408	56.5548	59.3085	91.0276	36.9531	27.268	47.286	32.3345	67.1333	48.9653
Batf	15.6923	14.847	26.076	14.4148	6.3506	26.5347	9.70559	22.5546	27.2366	21.1518	7.81075	23.0836	28.5137	34.5277	13.4375	15.9064	13.5103	23.9901	8.54423	26.9309
Batf2	3.13845	0	0	0	2.72169	3.93107	6.47039	0	1.36183	8.653	5.85806	0	0	0	0	0	0	0	4.88242	1.8362
Batf3	0	0	0	0	0	0	0	0	0	9.61445	0	0	0	0	0	0	0	0	61.0302	26.3188
Bax	60.6767	0	0	0	27.2169	0	0	0	2.72366	35.5735	0	0	0	0	0.671875	0	0	0	101.31	0
Baz1a	70.0921	66.2406	84.0228	49.0104	40.8253	50.1211	59.3119	59.0716	74.2196	46.1493	33.1957	66.9424	57.0274	58.5925	46.3594	38.6297	43.9084	77.1857	58.589	56.9221
Baz1b	161.107	116.492	115.894	143.187	117.94	74.6903	53.9199	113.847	108.946	97.1059	117.161	94.6428	98.0872	76.3795	137.734	132.932	95.6978	128.295	187.973	55.698
Baz2a	60.6767	97.0768	44.4258	96.0988	97.9807	86.4835	60.3903	77.3301	99.4134	63.4553	67.3677	121.189	122.039	87.8887	89.3594	71.5786	52.9153	42.765	76.8981	59.3704
Baz2b	117.169	180.449	118.791	181.627	164.208	141.519	145.584	184.733	147.077	148.062	118.138	137.347	163.098	118.231	165.281	160.2	176.76	137.683	151.355	112.008
Bbc3	11.5077	9.13664	10.6236	4.80494	16.3301	16.707	7.54879	6.44418	13.6183	7.69156	11.7161	9.23344	7.98384	8.37035	11.4219	19.3149	9.00685	11.4735	3.66181	8.56892
Bbip1	39.7537	23.9837	56.0152	0	0	7.86214	24.8032	2.14806	81.7097	90.3758	29.2903	16.1585	2.2811	157.99	71.8906	121.57	76.5583	43.8081	95.2072	77.7323
Bbs1	8.3692	0	8.69201	0	0	0	8.62719	5.37015	8.85188	0	8.78709	17.3127	0	0	15.4531	3.40851	5.62928	8.3444	0	4.89653
Bbs10	28.2461	20.5574	17.384	31.7126	5.44337	43.2418	10.784	13.9624	24.5129	45.1879	40.0301	9.23344	11.4055	12.5555	34.2656	63.6254	32.6498	12.5166	31.7357	17.7499
Bbs12	24.0615	34.2624	37.6654	36.5176	23.588	29.483	23.7248	52.6274	17.0228	36.5349	62.486	25.392	60.4491	27.2036	66.5156	34.0851	45.0343	9.38745	36.6181	30.6033
Bbs2	33.4768	27.4099	30.9049	30.7516	20.8663	28.5003	20.4896	30.0728	29.2793	20.1903	21.4796	13.8502	19.3893	26.1574	17.4688	39.7659	21.3913	28.1623	28.0739	31.8274
Bbs4	1.04615	5.7104	72.4334	37.4785	0	1.96554	79.8015	41.8871	33.3648	0	9.76343	39.2421	58.168	15.6944	9.40625	13.634	16.8879	1.04305	36.6181	41.6205
Bbs5	0	0	0	0	2.72169	0	9.70559	10.7403	6.80914	12.4988	13.6688	0	7.98384	0	0	4.54467	6.75514	0	0	7.34479
Bbs7	26.1538	35.4045	55.0494	28.8296	60.7844	33.4141	0	0	0	0	17.5742	17.3127	43.3408	24.0648	0	20.451	25.8947	25.0332	0	45.9049
Bbs9	128.676	84.5139	176.738	100.904	153.322	117.932	155.289	147.142	104.861	105.759	122.043	91.1802	167.661	96.259	125.641	144.293	146.361	107.434	146.473	121.189
Bbx	77.4151	82.2297	80.1597	90.3329	76.2072	67.811	117.545	86.9964	138.906	32.6891	21.4796	86.5635	44.4814	53.361	62.4844	74.9871	93.4461	93.8745	102.531	67.9393
BC002059	27.1999	14.847	46.3574	29.7906	42.6398	34.3969	11.8624	79.4782	35.4075	0	27.3376	16.1585	14.8271	75.3332	25.5313	37.4936	15.762	18.7749	51.2654	53.2497
BC002163	18.8307	20.5574	32.8365	16.3368	18.1446	30.4658	32.352	16.1104	32.0029	23.0747	15.6215	33.4712	14.8271	29.2962	16.125	24.9957	21.3913	27.1193	28.0739	30.6033
BC003331	105.661	114.208	123.62	78.801	66.2277	78.6214	118.624	83.7743	106.903	124.988	75.1784	80.7926	108.352	73.2406	98.0938	96.5743	105.831	109.52	146.473	95.4822
BC003965	0	6.85248	0	0	0	0	0	18.2585	33.3648	0	0	0	7.98384	0	0	0	0	0	0	0
BC004004	193.538	243.263	231.787	146.07	177.817	181.812	153.133	233.064	217.892	285.549	237.251	286.237	161.958	219.722	233.813	286.314	252.192	178.361	264.871	261.352
BC005537	120.307	206.716	215.369	113.397	117.94	114.001	162.838	194.399	167.505	184.597	155.239	168.51	174.504	178.916	144.453	124.979	141.858	160.63	148.914	160.361
BC005561	29.2922	114.208	18.3498	31.7126	26.3096	16.707	66.8607	38.6651	26.5556	124.988	28.314	69.2508	46.7625	25.1111	12.0938	7.95318	4.50343	27.1193	23.1915	33.0515
BC005624	0	47.9674	34.7681	0.960988	0.907229	0	0	0	0.680914	0.961445	0	0	0	0	0.671875	0	0	0	0	1.22413
BC017158	18.8307	9.13664	62.7757	6.72692	57.1554	4.91384	168.23	68.7379	73.5387	0.961445	2.92903	27.7003	2.2811	21.9722	71.8906	12.4979	79.9358	11.4735	17.0885	0
BC017643	1.04615	1.14208	0	0	0	0.982768	5990.5	1.07403	0	0	0.976343	1.15418	1.14055	1.04629	1355.17	1.13617	1.12586	23.9901	1.2206	0
BC020402	5.23075	7.99456	4.8289	6.72692	6.3506	0.982768	0	1.07403	2.04274	0	4.88172	1.15418	11.4055	4.18518	0	3.40851	2.25171	2.0861	1.2206	3.67239
BC022687	18.8307	0	0	6.72692	15.4229	10.8104	8.62719	3.22209	3.40457	16.3446	0	4.61672	4.56219	11.5092	2.6875	7.95318	13.5103	0	6.10302	4.89653
BC023829	57.5383	59.3882	85.9544	77.84	84.3723	102.208	83.0367	92.3665	42.8976	71.1469	77.1311	72.7133	101.509	58.5925	69.2031	76.1233	68.6773	88.6592	39.0594	95.4822
BC024063	21.9692	15.9891	29.9392	15.3758	19.0518	22.6037	7.54879	5.37015	15.661	0	13.6688	6.92508	17.1082	27.2036	24.1875	15.9064	34.9016	13.5596	48.8242	29.3792
BC024978	74.2767	19.4154	34.7681	17.2978	69.8566	15.7243	60.3903	65.5158	70.1341	87.4915	61.5096	11.5418	101.509	9.41665	59.7969	94.302	60.7963	33.3776	46.383	11.0172
BC025920	2.0923	1.14208	9.65779	6.72692	0	16.707	1.0784	1.07403	0	0	4.88172	1.15418	1.14055	2.09259	12.7656	6.81701	11.2586	1.04305	1.2206	3.67239
BC026585	63.8152	31.9782	28.0076	22.1027	49.8976	61.9144	49.6063	36.517	55.8349	83.6457	50.7699	41.5505	0	48.1295	27.5469	52.2638	55.167	40.6789	42.7212	32.4395
BC028528	100.43	37.6886	91.749	14.4148	40.8253	65.8454	25.8816	37.591	109.627	20.1903	55.6516	95.7969	34.2164	6.27776	71.2188	36.3574	127.222	54.2386	61.0302	56.31
BC029214	21.9692	11.4208	22.2129	11.5319	0	32.4313	9.70559	5.37015	32.0029	36.5349	0	0	36.4975	8.37035	26.875	13.634	33.7757	6.2583	40.28	0
BC029722	65.9075	39.9728	0	0	0	27.5175	44.2143	37.591	0	0	36.1247	25.392	53.6058	41.8518	0	63.6254	56.2928	36.5067	48.8242	0
BC030336	27.1999	25.1258	18.3498	24.0247	10.8867	16.707	25.8816	18.2585	23.832	8.653	15.6215	28.8545	23.9515	6.27776	37.625	31.8127	9.00685	8.3444	35.3975	20.8102
BC030499	0	3.42624	0	0	0	0.982768	1.0784	0	0	0	0	1.15418	0	3.13888	0	1.13617	5.62928	0	0	4.28446
BC031181	101.477	123.345	115.894	90.3329	125.198	121.863	132.643	115.995	118.479	123.065	133.759	129.268	98.0872	91.0276	105.484	114.753	92.3203	113.692	130.605	124.249
BC031361	7.32305	7.99456	3.86312	4.80494	0	2.9483	9.70559	0	3.40457	0	1.95269	2.30836	3.42164	2.09259	8.73438	0	1.12586	2.0861	1.2206	1.8362
BC035044	115.077	392.875	372.791	256.584	234.972	228.002	400.086	458.61	446.679	118.258	263.613	347.408	169.942	229.138	284.875	349.94	216.165	320.216	362.52	396.619
BC037032	11.5077	15.9891	10.6236	11.5319	15.4229	21.6209	11.8624	13.9624	17.7038	15.3831	10.7398	18.4669	15.9677	14.6481	20.1563	5.68084	19.1396	5.21525	14.6473	7.34479
BC037034	15.6923	34.2624	0	0	0	0	0	0	0	40.3807	0	0	0	0	0	0	0	0	0	0
BC037704	19.8769	6.85248	6.76046	4.80494	12.7012	4.91384	9.70559	9.66626	19.0656	0	9.76343	2.30836	1.14055	17.787	8.0625	3.40851	4.50343	7.30135	3.66181	7.34479
BC048403	8.3692	25.1258	15.4525	17.2978	16.3301	14.7415	8.62719	12.8884	8.85188	0	6.8344	2.30836	15.9677	3.13888	17.4688	9.08935	29.2723	9.38745	9.76484	9.79305
BC048507	1.04615	4.56832	7.72623	7.68791	0.907229	4.91384	11.8624	4.29612	4.08548	0	2.92903	3.46254	1.14055	2.09259	4.03125	2.27234	2.25171	8.3444	4.88242	0.612066
BC048609	1.04615	0	5.79468	0	0	7.86214	0	4.29612	6.12822	0	0.976343	1.15418	0	0	0	0	2.25171	1.04305	1.2206	0
BC049352	0	20.5574	0	59.5813	0	0	0	0	0	0	32.2193	3.46254	0	0	0	0	0	0	1.2206	0
BC049715	3.13845	3.42624	0	0.960988	0	2.9483	0	0	3.40457	0	0	0	2.2811	0	0	2.27234	0	2.0861	2.44121	0
BC051142	0	0	0	0	0	0	0	5.37015	2.72366	0	0	0	0	0	0.671875	0	0	5.21525	0	1.8362
BC051226	0	0	0	1.92198	0	0	0	1.07403	2.04274	0	0	0	4.56219	0	0	0	0	0	0	1.22413
BC051537	3.13845	0	4.8289	0	0	0	5.39199	0	0	0	0	0	0	3.13888	4.03125	0	0	1.04305	3.66181	2.44826
BC052040	13.6	28.552	35.7338	18.2588	13.6084	33.4141	14.0192	22.5546	20.4274	32.6891	17.5742	16.1585	7.98384	20.9259	10.75	18.1787	12.3844	44.8511	8.54423	11.0172
BC055324	0	11.4208	20.2814	12.4928	15.4229	0	18.3328	10.7403	12.9374	23.0747	13.6688	11.5418	19.3893	13.6018	0	13.634	13.5103	5.21525	8.54423	0
BC064078	0	0	0	0	0	1.96554	1.0784	4.29612	0	0	0	0	2.2811	1.04629	0	1.13617	0	0	0	3.67239
BC065397	11.5077	7.99456	12.5551	4.80494	3.62892	2.9483	5.39199	12.8884	10.8946	0	2.92903	8.07926	13.6866	4.18518	13.4375	10.2255	6.75514	11.4735	6.10302	14.6896
BC067074	0	0	0	0	2.72169	3.93107	0	1.07403	0	2.88433	0.976343	3.46254	0	1.04629	0	0	0	0	0	1.8362
BC068281	47.0768	31.9782	31.8707	49.9714	49.8976	48.1556	50.6847	31.1468	57.1968	32.6891	32.2193	34.6254	34.2164	31.3888	32.25	42.0382	54.0411	69.8843	26.8533	34.2757
BC100451	18.8307	18.2733	6.76046	24.9857	8.16506	28.5003	12.9408	11.8143	16.3419	15.3831	2.92903	12.696	10.2649	14.6481	17.4688	9.08935	14.6361	23.9901	9.76484	11.0172
BC106175	6.2769	0	4.8289	0	6.3506	0	0	1.07403	0	0	1.95269	2.30836	0	0	0	0	4.50343	0	0	0
BC106179	1.04615	3.42624	3.86312	1.92198	0.907229	0	0	0	1.36183	10.5759	7.81075	0	3.42164	0	0	0	7.881	3.12915	3.66181	3.06033
BC147527	8.3692	12.5629	4.8289	22.1027	19.959	7.86214	23.7248	60.1456	25.1938	0	8.78709	15.0043	2.2811	2.09259	28.8906	17.0425	30.3981	26.0762	24.4121	32.4395
Bcam	0	0	0	0	0	0	0	0	0	16.3446	0	0	0	0	0	0	0	0	0	0
Bcan	0	0	0	0	9.07229	0.982768	0	0	0	0	7.81075	0	0	0	0	1.13617	0	0	0	0
Bcap29	145.415	116.492	141.004	112.436	108.867	109.087	128.329	146.068	147.077	163.446	110.327	129.268	153.974	166.361	94.7344	131.796	151.991	89.7023	114.737	138.939
Bcap31	300.245	263.82	367.962	255.623	237.694	387.21	393.615	353.356	382.674	328.814	288.021	413.196	331.9	323.305	307.719	286.314	292.723	282.666	313.695	400.291
Bcar3	3.13845	0	0	0	0	0	0	0	0	0	1.95269	0	0	1.04629	0	0	0	2.0861	4.88242	0.612066
Bcas2	86.8305	288.946	197.019	0	78.9289	6.87937	47.4495	38.6651	0	35.5735	106.421	1.15418	1.14055	1.04629	0	1.13617	23.643	28.1623	39.0594	145.06
Bcas3	196.676	150.755	132.312	134.538	194.147	109.087	176.857	151.438	148.439	214.402	130.83	220.448	122.039	164.268	153.188	135.204	177.885	167.931	185.532	141.999
Bcas3os1	5.23075	10.2787	5.79468	7.68791	10.8867	4.91384	0	7.5182	12.9374	0	12.6925	13.8502	5.70274	6.27776	4.03125	10.2255	7.881	3.12915	2.44121	3.06033
Bcas3os2	0	0	0.965779	0	0	2.9483	0	0	0.680914	1.92289	0	1.15418	0	1.04629	0.671875	0	0	1.04305	0	2.44826
Bcat1	2.0923	1.14208	0	0	10.8867	0	0	0	2.72366	0	0	3.46254	1.14055	0	0	6.81701	3.37757	0	12.206	4.28446
Bcat2	31.3845	36.5466	52.1521	30.7516	29.0313	57.9833	50.6847	32.2209	55.8349	40.3807	37.101	28.8545	51.3247	61.7313	40.3125	49.9914	55.167	33.3776	51.2654	61.2066
Bccip	79.5074	60.5302	49.2547	43.2445	62.5988	37.3452	49.6063	45.1092	40.8548	47.1108	52.7225	39.2421	62.7302	59.6388	42.3281	32.9489	48.4118	63.626	46.383	79.5685
Bcdin3d	42.8922	58.2461	49.2547	43.2445	31.753	48.1556	45.2927	38.6651	51.0685	43.265	41.0064	25.392	33.0759	44.9906	28.2188	61.3531	29.2723	54.2386	41.5006	55.698
Bckdha	15.6923	145.044	0	32.6736	25.4024	6.87937	66.8607	27.9248	122.564	43.265	50.7699	0	66.1518	0	54.4219	0	0	185.663	74.4569	22.6464
Bckdhb	28.2461	0	55.0494	3.84395	0.907229	0	0	0	0.680914	0.961445	0	38.0879	0	34.5277	17.4688	26.1319	34.9016	0	0	1.22413
Bckdk	46.0306	44.5411	0	38.4395	40.8253	0	0	0	9.53279	0.961445	58.5806	79.6384	0	38.7129	80.625	0	104.705	60.4969	0	10.4051
Bcl10	3.13845	114.208	333.194	0	197.776	148.398	352.636	124.587	0	151.908	314.383	85.4093	165.38	62.7776	206.938	2.27234	14.6361	275.365	3.66181	318.886
Bcl11a	0	0	0	5.76593	3.62892	5.89661	3.2352	2.14806	2.72366	10.5759	7.81075	1.15418	0	5.23147	0	6.81701	1.12586	2.0861	8.54423	3.06033
Bcl2	16.7384	22.8416	13.5209	5.76593	9.07229	8.84491	2.1568	7.5182	12.2564	41.3421	23.4322	5.7709	29.6543	3.13888	23.5156	39.7659	21.3913	12.5166	17.0885	4.89653
Bcl2a1a	8.3692	83.3718	121.688	32.6736	0	32.4313	11.8624	122.439	125.288	40.3807	12.6925	128.114	15.9677	50.2221	26.2031	24.9957	13.5103	1.04305	19.5297	0
Bcl2a1b	177.846	177.022	24.1445	9.60988	222.271	207.364	0	165.401	265.556	70.1855	182.576	185.823	167.661	0	10.75	0	176.76	189.835	156.237	299.3
Bcl2a1c	0	3.42624	4.8289	3.84395	4.53615	5.89661	1.0784	4.29612	3.40457	1.92289	0.976343	4.61672	3.42164	4.18518	0.671875	5.68084	5.62928	3.12915	3.66181	4.28446
Bcl2a1d	69.0459	71.951	174.806	19.2198	50.8048	77.6386	0	80.5522	14.9801	22.1132	42.9591	79.6384	68.4329	0	7.39063	0	82.1875	47.9803	69.5745	66.7152
Bcl2l1	635.013	416.859	437.498	632.33	544.337	684.006	549.983	585.346	576.053	1045.09	1219.45	536.694	441.392	507.453	634.25	1080.5	591.075	547.601	408.903	480.472
Bcl2l11	89.9689	84.5139	77.2623	106.67	132.455	131.691	105.683	134.254	85.7951	111.528	86.8946	123.497	104.93	109.861	143.781	159.064	84.4393	148.113	67.1333	107.724
Bcl2l12	0	0	0.965779	0.960988	0.907229	0	0	0	0.680914	90.3758	0	36.9338	0	0	0.671875	38.6297	40.5308	0	0	0.612066
Bcl2l13	100.43	76.5193	107.202	64.3862	72.5783	73.7076	80.8799	66.5898	80.3478	79.7999	101.54	72.7133	46.7625	87.8887	47.7031	52.2638	60.7963	88.6592	64.6921	74.672
Bcl2l2	7.32305	14.847	7.72623	15.3758	4.53615	10.8104	15.0976	19.3325	15.661	7.69156	12.6925	3.46254	3.42164	14.6481	14.7813	13.634	13.5103	9.38745	17.0885	16.5258
Bcl3	0	4.56832	0	0	0	0	0	0	3.40457	10.5759	6.8344	10.3876	0	4.18518	2.01563	0	0	0	4.88242	3.06033
Bcl6	32.4307	60.5302	51.1863	45.1664	45.3615	48.1556	75.4879	54.7755	73.5387	30.7662	46.8645	40.3963	46.7625	49.1758	57.1094	71.5786	48.4118	40.6789	67.1333	61.2066
Bcl6b	3.13845	7.99456	6.76046	5.76593	4.53615	11.7932	5.39199	4.29612	6.80914	6.73011	7.81075	3.46254	3.42164	5.23147	0	4.54467	0	1.04305	13.4267	10.4051
Bcl7a	11.5077	25.1258	9.65779	22.1027	29.0313	18.6726	9.70559	16.1104	17.7038	24.0361	32.2193	28.8545	23.9515	21.9722	26.875	21.5872	32.6498	13.5596	21.9709	18.974
Bcl7b	0	0	333.194	10.5709	0.907229	226.037	134.8	200.843	64.0059	1.92289	227.488	0	0	196.703	61.1406	0	0	115.778	0	0.612066
Bcl7c	8.3692	12.5629	0	12.4928	14.5157	6.87937	1.0784	1.07403	6.12822	12.4988	16.5978	12.696	10.2649	6.27776	3.35938	5.68084	10.1327	10.4305	1.2206	9.79305
Bcl9	130.769	117.634	139.072	144.148	157.858	157.243	131.565	113.847	177.718	176.906	159.144	126.96	173.363	171.592	126.984	138.613	177.885	155.414	130.605	96.0943
Bcl9l	81.5997	164.459	97.5437	183.549	140.621	130.708	100.291	108.477	133.459	93.2601	186.482	70.405	120.898	102.537	130.344	188.604	167.753	113.692	79.3393	82.6289
Bclaf1	240.615	226.132	135.209	108.592	293.942	48.1556	188.72	260.989	312.539	330.737	197.221	290.853	285.137	292.962	229.109	221.553	279.212	255.547	285.622	227.688
Bco2	227.015	203.29	204.745	146.07	259.468	173.95	152.054	162.178	162.057	141.332	230.417	130.422	116.336	211.351	160.578	218.144	245.437	214.868	129.384	223.404
Bcor	98.3381	139.334	113.962	134.538	130.641	118.915	120.781	112.773	126.65	131.718	134.735	94.6428	108.352	153.805	114.891	140.885	128.348	126.209	103.751	97.3184
Bcorl1	38.7076	31.9782	18.3498	39.4005	23.588	30.4658	30.1952	23.6286	27.2366	49.0337	19.5269	35.7796	19.3893	17.787	22.8438	37.4936	20.2654	14.6027	32.9563	15.9137
Bcr	9.41535	12.5629	22.2129	8.64889	22.6807	9.82768	11.8624	19.3325	11.5755	15.3831	14.6452	20.7752	12.546	8.37035	11.4219	10.2255	4.50343	11.4735	30.5151	6.73272
Bcs1l	48.1229	21.6995	37.6654	26.9077	9.97952	28.5003	24.8032	17.1845	24.5129	17.306	23.4322	18.4669	22.811	33.4814	37.625	26.1319	41.6567	27.1193	4.88242	28.155
Bdh1	6.2769	0	0	0	0	6.87937	0	0	2.04274	3.84578	0	0	0	0	0	0	0	1.04305	0	0
Bdp1	81.5997	81.0877	66.6388	98.9818	58.0627	53.0695	100.291	86.9964	56.5158	93.2601	44.9118	73.8675	65.0113	62.7776	79.9532	57.9446	60.7963	77.1857	114.737	61.2066
BE692007	2.0923	2.28416	0	2.88296	2.72169	0	0	2.14806	0	0	1.95269	0	4.56219	1.04629	0	2.27234	0	0	0	3.67239
Becn1	43.9383	21.6995	0	112.436	89.8157	34.3969	4.31359	1.07403	0	124.988	111.303	4.61672	38.7786	1.04629	0	167.017	67.5514	21.904	175.767	134.042
Bend3	12.5538	12.5629	15.4525	35.5566	26.3096	3.93107	5.39199	9.66626	12.2564	0	37.101	11.5418	10.2649	27.2036	28.8906	20.451	54.0411	5.21525	32.9563	11.0172
Bend4	0	0	0	0	0	0.982768	5.39199	0	8.85188	0	0.976343	0	0	3.13888	0	0	0	0	0	0
Bend5	21.9692	33.1203	18.3498	4.80494	13.6084	7.86214	12.9408	8.59223	14.9801	16.3446	11.7161	6.92508	11.4055	10.4629	6.04688	17.0425	9.00685	8.3444	12.206	18.974
Bend6	59.6306	45.6832	77.2623	42.2835	68.0422	29.483	38.8223	47.2573	51.0685	33.6506	51.7462	68.0966	58.168	50.2221	44.3438	77.2595	45.0343	71.9704	40.28	51.4135
Best1	2.0923	1.14208	48.289	22.1027	0	1.96554	1.0784	1.07403	0	0	0.976343	1.15418	1.14055	1.04629	0	1.13617	1.12586	113.692	13.4267	0
Bet1	39.7537	45.6832	54.0836	37.4785	37.1964	49.1384	76.5663	54.7755	49.7067	70.1855	41.0064	54.2465	38.7786	52.3147	41.6563	67.034	43.9084	41.722	37.8388	55.0859
Bfar	145.415	162.175	198.951	116.28	149.693	159.208	197.347	177.215	176.357	108.643	202.103	105.03	174.504	143.342	189.469	112.481	191.396	167.931	122.06	170.766
Bgn	0	0	0	0	0	0	0	0	0	0	0	0	0	0	0	0	0	0	20.7503	0
Bhlha15	2.0923	0	0	0	0	1.96554	1.0784	0	0	0	0	1.15418	0	4.18518	0	0	0	3.12915	0	0
Bhlhb9	58.5844	18.2733	45.3916	67.2692	53.5265	67.811	77.6447	121.365	44.9403	10.5759	14.6452	66.9424	28.5137	58.5925	89.3594	45.4467	36.0274	44.8511	31.7357	57.5342
Bhlhe40	3.13845	0	6.76046	1.92198	0	4.91384	4.31359	0	2.72366	0	2.92903	0	0	0	0	3.40851	0	0	4.88242	2.44826
Bhlhe41	694.644	786.893	0	0	0	575.902	663.215	671.268	0	0	696.133	818.314	614.756	611.036	0	889.62	818.498	606.012	637.156	0
Bicd1	0	0	2.89734	0	0	1.96554	0	0	0	0	0.976343	0	0	0	0	0	3.37757	0	1.2206	0
Bicd2	321.168	270.673	205.711	283.492	244.952	445.194	295.481	384.502	232.873	482.645	186.482	132.731	184.769	242.74	282.859	420.382	146.361	299.355	256.327	183.008
Bid	125.538	187.301	201.848	197.003	243.137	290.899	176.857	190.103	244.448	120.181	276.305	139.656	163.098	252.157	143.109	182.923	210.535	154.371	225.812	238.706
Bik	0	7.99456	0.965779	0.960988	0.907229	4.91384	0	13.9624	10.8946	10.5759	10.7398	4.61672	0	0	1.34375	4.54467	0	4.1722	0	4.28446
Bin1	690.459	832.576	1418.73	122.046	373.778	1129.2	975.951	0	866.803	483.607	422.757	887.564	822.335	738.684	339.297	588.535	861.28	676.939	860.526	1396.12
Bin2	1009.53	915.948	1327.95	823.567	995.23	1175.39	953.304	1029.99	1256.97	774.924	1073	730.596	1508.95	1094.42	946	1337.27	996.383	1150.48	858.085	1332.47
Bin3	91.0151	86.7981	144.867	69.1912	90.7229	132.674	102.448	140.698	94.647	183.636	129.854	126.96	92.3844	114.046	88.6875	56.8084	90.0685	94.9175	135.487	94.8702
Birc2	38.7076	68.5248	85.9544	71.1131	116.125	133.656	26.96	65.5158	74.9005	20.1903	69.3204	42.7047	90.1033	56.4999	52.4063	44.3106	93.4461	115.778	30.5151	55.698
Birc3	143.323	92.5085	85.9544	91.2939	110.682	77.6386	60.3903	109.551	69.4532	94.2216	98.6107	85.4093	107.212	82.6572	116.906	98.8467	113.712	139.769	104.972	134.654
Birc5	2.0923	0	6.76046	0	4.53615	0.982768	3.2352	1.07403	4.08548	0	2.92903	4.61672	1.14055	3.13888	0.671875	1.13617	0	10.4305	3.66181	0
Birc6	302.337	336.914	237.582	394.005	365.613	228.985	308.422	353.356	326.839	353.812	242.133	445.513	352.429	367.249	316.453	296.54	349.016	332.733	363.74	293.792
Bivm	29.2922	21.6995	26.076	21.1417	26.3096	29.483	19.4112	16.1104	18.3847	16.3446	23.4322	38.0879	17.1082	19.8796	27.5469	26.1319	21.3913	18.7749	28.0739	25.7068
Blcap	89.9689	87.9401	109.133	90.3329	88.0012	114.984	80.8799	76.2561	93.2852	77.877	135.712	109.647	93.525	85.7961	125.641	111.345	66.4256	113.692	78.1187	80.7927
Blm	3.13845	2.28416	12.5551	19.2198	19.959	7.86214	4.31359	10.7403	17.7038	0	20.5032	16.1585	2.2811	30.3425	0	28.4042	11.2586	2.0861	2.44121	12.2413
Blmh	26.1538	81.0877	0	150.875	166.023	3.93107	45.2927	92.3665	0	114.412	229.441	78.4842	134.585	14.6481	149.828	19.3149	56.2928	6.2583	109.854	91.1978
Blnk	565.967	706.947	746.547	530.465	537.08	605.385	620.079	477.943	634.612	337.467	538.942	578.244	491.576	659.165	544.891	403.34	725.052	667.552	528.522	788.953
Bloc1s1	0	5.7104	0	0	119.754	7.86214	7.54879	5.37015	0	0	4.88172	0	0	25.1111	12.0938	7.95318	2.25171	0	24.4121	0
Bloc1s2	15.6923	23.9837	0	0	0	34.3969	32.352	36.517	0	0	23.4322	31.1629	29.6543	30.3425	0	29.5404	24.7689	45.8942	39.0594	0
Bloc1s3	5.23075	1.14208	2.89734	11.5319	5.44337	0	10.784	8.59223	9.53279	7.69156	0	4.61672	4.56219	7.32406	4.70313	5.68084	9.00685	8.3444	8.54423	1.8362
Bloc1s4	11.5077	34.2624	11.5894	16.3368	14.5157	14.7415	23.7248	19.3325	30.6411	21.1518	12.6925	10.3876	22.811	13.6018	21.5	22.7234	22.5171	8.3444	9.76484	9.18098
Bloc1s5	63.8152	63.9565	78.2281	46.1274	40.8253	54.0522	85.1935	55.8495	46.3021	80.7613	62.486	51.9381	59.3085	103.583	55.0938	38.6297	36.0274	62.583	51.2654	79.5685
Bloc1s6	85.7843	62.8144	72.4334	61.5032	83.4651	99.2595	98.1343	54.7755	98.7325	39.4192	49.7935	56.5548	65.0113	54.4073	60.4688	56.8084	77.6841	68.8413	113.516	91.8098
Bloc1s6os	1.04615	0	0	0.960988	0	0	0	4.29612	0.680914	3.84578	0	0	0	4.18518	2.6875	0	1.12586	0	3.66181	1.8362
Blvra	88.9228	91.3664	113.962	71.1131	95.2591	104.173	74.4095	91.2925	84.4333	113.45	112.279	102.722	77.5573	88.935	86	112.481	73.1807	79.2718	120.84	89.3616
Blvrb	15.6923	30.8362	92.7148	42.2835	59.8771	34.3969	130.486	17.1845	96.0088	0	52.7225	81.9468	35.357	103.583	86	10.2255	14.6361	131.424	111.075	72.2237
Blzf1	59.6306	21.6995	55.0494	50.9324	30.8458	53.0695	42.0575	37.591	34.7266	41.3421	38.0774	28.8545	46.7625	43.9443	45.0156	60.2169	64.1738	53.1955	46.383	61.8186
Bmf	154.83	161.033	194.122	28.8296	108.867	15.7243	4.31359	56.9235	19.0656	0	50.7699	170.819	15.9677	84.7498	48.375	19.3149	11.2586	9.38745	28.0739	29.3792
Bmi1	20.923	41.1149	0	70.1521	66.2277	0.982768	3.2352	78.4041	0	136.525	0.976343	10.3876	1.14055	1.04629	0	11.3617	5.62928	43.8081	24.4121	0
Bmp1	20.923	0	7.72623	5.76593	9.07229	19.6554	24.8032	20.4066	12.2564	12.4988	20.5032	11.5418	0	34.5277	59.7969	0	21.3913	20.861	31.7357	12.8534
Bmp2	0	0	0	0	4.53615	0	4.31359	0	0	0	0	0	0	0	0	0	0	0	3.66181	0
Bmp2k	635.013	704.663	592.023	691.912	710.36	562.143	679.391	715.303	840.928	606.672	666.843	759.45	696.875	724.035	701.438	687.382	745.317	701.972	810.482	721.625
Bmp6	3.13845	0	0	0	0	1.96554	0	0	0	0	0	0	0	0	0	0	0	0	30.5151	0
Bmp7	3.13845	0	0	0	0	0	0	1.07403	0	0	0	0	0	0	0	0	0	0	18.3091	0
Bmp8b	0	0	0.965779	0.960988	0	0	0	2.14806	0	0	0	0	1.14055	1.04629	0	0	0	2.0861	0	1.8362
Bmpr1a	21.9692	44.5411	34.7681	52.8544	69.8566	31.4486	32.352	41.8871	41.5357	14.4217	70.2967	27.7003	25.0921	41.8518	37.625	31.8127	34.9016	58.4108	93.9866	46.517
Bmpr2	148.553	194.154	182.532	209.495	222.271	129.725	171.465	223.398	222.659	128.834	174.765	229.682	218.985	165.314	176.703	177.242	203.78	159.587	227.033	157.301
Bms1	33.4768	59.3882	42.4943	65.3472	111.589	39.3107	56.0767	18.2585	49.0258	44.2265	79.0838	40.3963	71.8545	38.7129	29.5625	34.0851	77.6841	114.735	47.6036	39.1722
Bmt2	24.0615	45.6832	20.2814	20.1808	44.4542	14.7415	31.2736	37.591	40.1739	22.1132	22.4559	43.8588	23.9515	42.8981	38.9688	27.268	34.9016	37.5498	40.28	37.9481
Bmyc	196.676	216.995	260.76	137.421	184.168	200.485	210.288	179.363	215.85	215.364	160.12	163.894	274.872	265.759	204.922	218.144	176.76	254.504	227.033	257.068
Bnc1	0	0	0	0	0	0.982768	0	0	0	0	0.976343	0	0	4.18518	5.375	0	0	0	0	0
Bnc2	0	0	3.86312	0	8.16506	5.89661	8.62719	0	2.72366	0.961445	0	5.7709	0	0	6.04688	0	6.75514	6.2583	6.10302	0
Bnip1	19.8769	19.4154	22.2129	20.1808	20.8663	20.6381	30.1952	23.6286	28.5984	47.1108	30.2666	40.3963	21.6704	29.2962	25.5313	32.9489	30.3981	15.6457	36.6181	25.0947
Bnip2	150.646	266.105	277.179	246.974	197.776	268.296	271.756	253.471	250.576	190.366	168.907	200.827	196.174	258.435	159.906	279.497	247.689	191.921	301.489	321.334
Bnip3	42.8922	59.3882	71.4677	39.4005	29.9386	81.5697	47.4495	57.9976	51.0685	43.265	56.6279	42.7047	44.4814	42.8981	50.3906	30.6766	57.4187	42.765	39.0594	61.2066
Bnip3l	177.846	206.716	205.711	181.627	210.477	239.795	198.425	209.436	189.294	246.13	216.748	256.228	183.628	177.87	222.391	215.872	242.059	176.275	190.414	184.844
Bnip3l-ps	92.0612	100.503	75.3308	78.801	79.8362	77.6386	74.4095	95.5886	90.5615	79.7999	83.9655	92.3344	91.2439	61.7313	85.3282	69.3063	90.0685	80.3148	78.1187	89.9737
Bnipl	0	0	3.86312	0	0	2.9483	0	0	0	0	0	0	0	0	0	0	0	0	3.66181	0
Bod1	18.8307	21.6995	16.4182	13.4538	10.8867	38.3279	8.62719	35.443	7.49005	50.9566	2.92903	21.9294	21.6704	27.2036	9.40625	11.3617	9.00685	4.1722	10.9854	18.362
Bod1l	97.292	185.017	84.9886	117.241	98.888	59.9488	111.075	133.18	138.906	205.749	69.3204	93.4886	155.115	134.972	110.188	114.753	165.501	133.51	124.502	92.4219
Bola1	112.984	1.14208	0	0	0	0.982768	1.0784	1.07403	0	0	5.85806	1.15418	1.14055	4.18518	0	1.13617	1.12586	1.04305	1.2206	140.775
Bola3	11.5077	4.56832	0	8.64889	0	6.87937	6.47039	12.8884	17.0228	0	7.81075	3.46254	0	0	18.8125	6.81701	6.75514	3.12915	26.8533	13.4654
Bop1	0	0	8.69201	8.64889	1.81446	0	0	0	12.2564	0	0	100.414	140.287	102.537	4.03125	0	0	0	0	1.22413
Bora	0	0	10.6236	0	0	8.84491	0	6.44418	4.7664	3.84578	4.88172	12.696	5.70274	0	2.01563	6.81701	0	4.1722	7.32363	7.95685
Borcs5	31.3845	19.4154	40.5627	42.2835	23.588	21.6209	33.4304	4.29612	41.5357	8.653	33.1957	32.317	47.903	42.8981	27.5469	47.7191	42.7826	31.2915	21.9709	41.0084
Borcs6	18.8307	43.399	15.4525	27.8687	36.2892	16.707	28.0384	13.9624	21.7892	43.265	25.3849	28.8545	36.4975	26.1574	40.9844	20.451	7.881	56.3247	37.8388	12.8534
Borcs7	5.23075	6.85248	46.3574	0	29.9386	10.8104	38.8223	37.591	0	67.3011	13.6688	1.15418	41.0597	3.13888	0	15.9064	11.2586	1.04305	7.32363	44.0687
Borcs8	3.13845	14.847	0	0	0	30.4658	1.0784	1.07403	0	0	0.976343	0	9.12439	17.787	41.6563	13.634	25.8947	17.7318	1.2206	93.034
Bpgm	15.6923	53.6778	27.0418	23.0637	37.1964	37.3452	39.9007	30.0728	34.0457	68.2626	45.8881	68.0966	38.7786	30.3425	26.2031	32.9489	22.5171	34.4206	21.9709	38.5601
Bphl	40.7999	36.5466	55.0494	32.6736	39.0109	45.2073	40.9791	33.2949	44.2594	28.8433	52.7225	45.013	35.357	41.8518	40.3125	29.5404	43.9084	35.4637	29.2945	36.1119
Bpifb9a	0	0	0	0	0	1.96554	0	2.14806	0	0	3.90537	2.30836	0	0	0	2.27234	4.50343	0	0	0
Bpifb9b	0	0	0	0	0	0	0	0	0	0	0	1.15418	0	0	8.73438	2.27234	1.12586	3.12915	0	0
Bpnt1	34.523	43.399	22.2129	23.0637	20.8663	51.1039	57.1551	33.2949	35.4075	14.4217	25.3849	17.3127	34.2164	14.6481	42.3281	14.7702	16.8879	31.2915	20.7503	56.31
Bptf	175.753	238.695	160.319	197.003	239.508	187.709	199.504	212.658	251.938	250.937	206.008	288.545	271.451	232.277	174.016	179.515	199.277	195.05	197.738	217.895
Braf	208.184	117.634	103.338	180.666	117.94	81.5697	60.3903	64.4418	84.4333	51.918	105.445	159.277	135.725	50.2221	129	110.208	142.984	103.262	83.0011	92.4219
Brap	49.1691	29.6941	47.3232	72.0741	59.8771	75.6731	58.2335	70.8859	46.3021	88.4529	61.5096	30.0087	100.368	70.1017	82.6407	80.668	70.929	74.0565	63.4715	51.4135
Brat1	172.615	114.208	99.4753	122.046	132.455	157.243	83.0367	126.735	161.377	95.183	190.387	121.189	106.071	122.416	157.219	186.332	142.984	123.08	112.296	169.542
Brca1	0	0	0	3.84395	0	3.93107	0	4.29612	0	0	0	0	1.14055	4.18518	5.375	0	0	0	0	0
Brca2	27.1999	17.1312	25.1103	21.1417	20.8663	13.7587	19.4112	15.0364	25.1938	15.3831	29.2903	13.8502	12.546	18.8333	18.1406	28.4042	22.5171	19.8179	24.4121	14.0775
Brcc3	44.9845	41.1149	44.4258	47.0884	77.1145	32.4313	54.9983	50.4794	34.7266	47.1108	30.2666	69.2508	43.3408	42.8981	38.9688	47.7191	63.048	51.1094	81.7805	57.5342
Brd1	85.7843	138.192	101.407	88.4109	85.2795	91.3974	101.369	126.735	140.949	104.797	125.948	120.035	111.774	119.278	108.172	92.0297	103.579	107.434	107.413	134.654
Brd2	0	0	0	0	3.62892	0	21.568	12.8884	0	17.306	0	23.0836	0	0	4.03125	0	0	0	0	0.612066
Brd3	25.1076	108.498	21.2471	58.6203	68.0422	12.776	98.1343	39.7391	63.325	164.407	42.9591	96.9511	107.212	83.7035	36.2813	45.4467	20.2654	81.3579	85.4423	48.9653
Brd4	216.553	269.531	239.513	219.105	290.313	219.157	421.654	355.504	256.024	506.681	187.458	450.13	371.819	262.62	289.578	190.876	292.723	228.428	285.622	220.956
Brd7	214.461	251.258	151.627	124.928	130.641	72.7248	232.934	160.03	153.206	310.547	128.877	135.039	200.737	164.268	141.094	171.561	120.467	129.338	209.944	167.706
Brd8	0	20.5574	53.1179	2.88296	0.907229	34.3969	38.8223	0	0.680914	1.92289	0	0	0	0	8.0625	74.9871	0	29.2054	0	25.0947
Brd9	112.984	98.2189	141.97	96.0988	87.094	139.553	141.27	80.5522	82.3906	91.3372	150.357	63.4799	131.163	109.861	135.047	106.8	126.096	71.9704	114.737	140.775
Brdt	0	0	0	2.88296	0	5.89661	1.0784	0	3.40457	0	6.8344	0	3.42164	0	0	2.27234	2.25171	0	7.32363	7.34479
Bre	106.707	92.5085	122.654	91.2939	153.322	143.484	130.486	131.032	102.137	180.752	114.232	128.114	104.93	204.027	120.938	115.889	195.899	104.305	111.075	135.267
Brf1	44.9845	209.001	25.1103	90.3329	81.6506	66.8282	184.406	53.7015	72.1769	92.2987	93.729	35.7796	153.974	48.1295	180.063	62.4893	42.7826	52.1525	63.4715	44.0687
Brf2	19.8769	11.4208	10.6236	16.3368	16.3301	14.7415	6.47039	5.37015	4.08548	6.73011	10.7398	9.23344	14.8271	6.27776	13.4375	9.08935	6.75514	12.5166	12.206	9.79305
Bri3	13.6	14.847	16.4182	35.5566	26.3096	34.3969	0	31.1468	27.2366	81.7228	9.76343	40.3963	27.3732	53.361	0	36.3574	34.9016	23.9901	28.0739	20.8102
Bri3bp	41.846	28.552	37.6654	33.6346	33.5675	26.5347	42.0575	36.517	20.4274	24.9976	23.4322	32.317	31.9354	19.8796	15.4531	26.1319	16.8879	14.6027	25.6327	33.0515
Brip1os	72.1844	78.8035	79.1939	77.84	69.8566	86.4835	81.9583	73.034	85.7951	107.682	79.0838	85.4093	82.1195	111.953	103.469	113.617	94.572	124.123	107.413	110.784
Brix1	50.2152	51.3936	47.3232	29.7906	33.5675	43.2418	34.5088	69.8119	42.2167	54.8023	42.9591	32.317	33.0759	40.8055	33.5938	46.5829	48.4118	34.4206	28.0739	57.5342
Brk1	268.861	312.93	172.874	78.801	39.0109	334.141	0	363.022	696.575	235.554	309.501	292.008	286.278	353.647	69.2031	0	192.522	332.733	338.108	437.015
Brms1	0	0	0	24.9857	0	53.0695	0	0	12.2564	0	0	0	0	0	0	0	0	0	26.8533	0
Brms1l	51.2614	73.0931	35.7338	32.6736	39.9181	36.3624	70.0959	50.4794	23.832	91.3372	17.5742	47.3214	17.1082	21.9722	24.1875	46.5829	14.6361	40.6789	35.3975	37.9481
Brox	88.9228	129.055	83.057	170.095	120.661	96.3112	135.878	74.108	69.4532	55.7638	118.138	47.3214	221.266	82.6572	173.344	140.885	237.556	101.176	59.8096	143.835
Brpf1	114.03	103.929	119.757	105.709	136.084	96.3112	154.211	169.697	123.245	182.674	132.783	116.572	98.0872	172.639	143.781	185.195	122.718	146.027	95.2072	102.827
Brpf3	24.0615	33.1203	36.6996	53.8153	18.1446	31.4486	39.9007	26.8507	28.5984	26.9204	26.3613	47.3214	36.4975	35.574	33.5938	22.7234	9.00685	42.765	41.5006	25.7068
Brs3	0	0	0	0	0	0.982768	3.2352	0	0.680914	0	0	0	0	3.13888	0	0	3.37757	0	0	4.89653
Brsk2	0	3.42624	0	0.960988	3.62892	1.96554	6.47039	2.14806	4.7664	0.961445	3.90537	1.15418	3.42164	3.13888	2.6875	0	4.50343	5.21525	0	3.06033
Brwd1	124.492	164.459	96.5779	174.9	125.198	98.2768	155.289	115.995	102.818	125.949	106.421	136.193	106.071	181.009	129	95.4382	75.4324	102.219	134.267	96.0943
Brwd3	14.6461	23.9837	15.4525	21.1417	17.2374	7.86214	7.54879	6.44418	12.9374	0	35.1484	9.23344	26.2326	13.6018	20.1563	10.2255	7.881	14.6027	8.54423	15.3016
Bscl2	202.953	177.022	292.631	195.081	216.828	254.537	239.404	166.475	241.724	134.602	261.66	235.453	237.234	200.888	229.109	271.544	200.403	239.901	217.268	262.576
Bsdc1	106.707	90.2243	78.2281	101.865	94.3518	93.3629	106.761	86.9964	117.117	90.3758	121.067	73.8675	120.898	106.722	92.0469	118.162	86.691	127.252	78.1187	130.37
Bsg	968.735	759.483	1014.07	507.402	613.287	907.095	723.605	747.524	1094.91	920.102	870.898	738.675	742.497	753.332	845.219	794.182	801.61	812.536	1722.27	1115.18
Bsn	85.7843	36.5466	27.0418	62.4642	95.2591	103.191	57.1551	18.2585	55.8349	27.8819	70.2967	32.317	50.1841	69.0554	55.0938	40.9021	48.4118	25.0332	45.1624	44.0687
Bspry	0	0	0	0	2.72169	0	0	1.07403	0	0	0	1.15418	0	0	4.70313	5.68084	0	2.0861	1.2206	0
Bst2	111.938	83.3718	141.004	88.4109	93.4446	99.2595	126.173	200.843	156.61	110.566	109.35	94.6428	116.336	148.574	94.0625	124.979	122.718	116.822	124.502	168.93
Btaf1	82.6459	97.0768	78.2281	98.0208	109.775	75.6731	91.6639	97.7367	73.5387	72.1083	51.7462	132.731	69.5734	97.3053	112.203	77.2595	60.7963	93.8745	108.634	63.0428
Btbd1	41.846	31.9782	33.8023	28.8296	25.4024	30.4658	63.6255	52.6274	32.0029	90.3758	26.3613	65.7883	22.811	74.2869	40.3125	19.3149	52.9153	19.8179	48.8242	45.2929
Btbd10	55.446	92.5085	78.2281	35.5566	98.888	94.3457	70.0959	48.3313	55.154	31.7277	55.6516	43.8588	42.2003	15.6944	41.6563	48.8553	54.0411	44.8511	69.5745	56.31
Btbd17	14.6461	6.85248	3.86312	3.84395	13.6084	1.96554	2.1568	7.5182	2.72366	0	6.8344	8.07926	0	6.27776	8.73438	9.08935	2.25171	1.04305	1.2206	4.89653
Btbd18	3.13845	2.28416	0	0	0	0	1.0784	0	0	0	2.92903	2.30836	0	1.04629	0	4.54467	2.25171	2.0861	0	3.67239
Btbd19	1.04615	1.14208	0	0	132.455	170.019	1.0784	1.07403	0	0	0.976343	6.92508	1.14055	2.09259	0	1.13617	1.12586	1.04305	1.2206	0
Btbd2	2.0923	14.847	0	0	0	0.982768	1.0784	3.22209	0	293.241	0.976343	1.15418	1.14055	1.04629	0	1.13617	1.12586	1.04305	1.2206	0
Btbd3	50.2152	71.951	21.2471	65.3472	48.9904	42.259	51.7631	44.0352	39.493	29.8048	19.5269	12.696	43.3408	58.5925	89.3594	40.9021	27.0206	66.7552	95.2072	39.1722
Btbd6	0	0	0	0	47.1759	0	0	0	0	0	2.92903	0	7.98384	5.23147	0	5.68084	5.62928	0	0	0
Btbd7	55.446	67.3827	87.8859	66.3082	48.0831	65.8454	90.5855	62.2937	61.2822	40.3807	35.1484	66.9424	70.714	60.6851	81.2969	57.9446	56.2928	102.219	106.193	94.8702
Btbd8	3.13845	0	0	0	0	2.9483	2.1568	1.07403	0	0	2.92903	3.46254	0	2.09259	0	1.13617	3.37757	4.1722	0	0
Btbd9	302.337	358.613	267.521	332.502	346.562	297.779	268.521	324.357	311.859	394.192	327.075	285.082	367.257	418.518	288.906	331.761	306.233	279.537	241.68	260.74
Btd	52.3075	55.9619	70.5019	54.7763	62.5988	87.4663	77.6447	63.3677	78.986	77.877	85.9182	35.7796	52.4652	75.3332	44.3438	82.9403	67.5514	69.8843	85.4423	90.5857
Btf3	95.1997	110.782	106.236	75.9181	79.8362	93.3629	89.5071	98.8107	120.522	78.8385	126.925	96.9511	96.9466	119.278	108.172	68.1701	84.4393	89.7023	124.502	127.31
Btf3l4	100.43	81.0877	62.7757	51.8934	49.8976	51.1039	53.9199	61.2197	57.8777	81.7228	60.5333	58.8632	57.0274	55.4536	77.9375	72.7148	72.0548	52.1525	68.3539	67.9393
Btg1	0	0	0	0	0	0	0	0	0	0	0	407.426	0	0	0	0	0	399.488	0	0
Btg2	833.782	0	721.437	0	927.188	1153.77	141.27	302.876	484.13	375.925	991.965	866.789	320.494	289.823	716.891	577.174	542.663	540.3	339.328	844.651
Btg3	4.1846	0	2.89734	1.92198	1.81446	0	5.39199	5.37015	2.72366	11.5373	3.90537	5.7709	1.14055	1.04629	2.01563	1.13617	0	4.1722	9.76484	2.44826
Btk	304.43	294.657	271.384	264.272	285.777	319.399	313.814	207.288	257.385	163.446	263.613	227.373	351.289	201.935	280.844	289.723	183.515	227.385	305.151	343.369
Btla	1.04615	0	0	0	0.907229	0	5.39199	5.37015	8.17097	0	0.976343	0	0	6.27776	2.01563	1.13617	0	0	2.44121	0.612066
Btnl2	1.04615	0	0	0	0	3.93107	0	1.07403	5.44731	0	0	0	0	0	0	0	0	0	0	0
Btrc	73.2305	58.2461	76.2966	93.2159	73.4856	94.3457	67.9391	80.5522	65.3677	67.3011	85.9182	92.3344	55.8869	99.3979	78.6094	67.034	92.3203	85.5301	86.663	103.439
Bub1	0	0	2.89734	0	0	7.86214	0	0	2.04274	0	0	0	0	0	0	0	0	0	0	0
Bub1b	5.23075	0	0	0	0	3.93107	9.70559	0	8.85188	0	0	0	0	0	6.71875	0	0	0	7.32363	0
Bub3	197.722	237.553	231.787	197.964	194.147	254.537	223.228	183.659	249.895	160.561	229.441	226.219	200.737	228.092	225.75	185.195	201.528	257.633	190.414	249.723
Bud13	24.0615	28.552	36.6996	16.3368	24.4952	48.1556	40.9791	42.9612	32.6839	58.6481	39.0537	8.07926	50.1841	63.8239	34.2656	38.6297	27.0206	23.9901	47.6036	60.5945
Bud31	61.7229	51.3936	58.9125	42.2835	37.1964	44.2245	59.3119	86.9964	63.325	65.3782	48.8172	50.7839	43.3408	54.4073	53.75	64.7616	56.2928	44.8511	80.5599	79.5685
Bysl	51.2614	30.8362	33.8023	35.5566	49.8976	40.2935	39.9007	30.0728	36.7693	40.3807	34.172	34.6254	50.1841	38.7129	34.9375	60.2169	27.0206	41.722	42.7212	45.9049
Bzrap1	14.6461	38.8307	13.5209	29.7906	44.4542	20.6381	16.176	48.3313	40.1739	11.5373	41.9828	66.9424	39.9192	23.0185	43.6719	18.1787	24.7689	22.9471	17.0885	31.2153
Bzw1	261.538	238.695	196.053	199.886	152.414	266.33	190.877	234.138	35.4075	243.245	259.707	133.885	214.423	221.814	351.391	192.013	234.178	0	201.4	161.585
Bzw2	29.2922	33.1203	68.5703	23.0637	17.2374	26.5347	26.96	42.9612	25.1938	26.9204	33.1957	19.6211	37.6381	31.3888	22.1719	31.8127	45.0343	31.2915	0	27.543
C030013C21Rik	0	0	0	0	5.44337	4.91384	0	0	0	0.961445	0	0	0	0	0	3.40851	1.12586	0	0	0
C030016D13Rik	0	3.42624	3.86312	0	3.62892	1.96554	0	7.5182	2.04274	0	0.976343	1.15418	2.2811	2.09259	0	3.40851	0	0	0	0
C030034I22Rik	7.32305	11.4208	14.4867	11.5319	22.6807	1.96554	19.4112	13.9624	10.8946	0	5.85806	11.5418	5.70274	16.7407	8.0625	9.08935	22.5171	9.38745	13.4267	11.0172
C030034L19Rik	1.04615	1.14208	0	0	18.1446	0	1.0784	1.07403	0	0	27.3376	1.15418	1.14055	1.04629	0	1.13617	1.12586	1.04305	1.2206	0
C030039L03Rik	3.13845	1.14208	0	6.72692	4.53615	1.96554	1.0784	2.14806	0	0	2.92903	2.30836	10.2649	6.27776	4.70313	2.27234	4.50343	1.04305	4.88242	4.28446
C130021I20Rik	0	0	0	0	1.81446	0.982768	0	0	0	0	0.976343	1.15418	0	0	2.01563	3.40851	0	0	0	1.8362
C130026I21Rik	6.2769	5.7104	5.79468	7.68791	4.53615	1.96554	4.31359	2.14806	6.12822	0	4.88172	4.61672	5.70274	5.23147	4.70313	5.68084	5.62928	3.12915	6.10302	4.28446
C130036L24Rik	3.13845	0	0	4.80494	3.62892	0.982768	2.1568	0	0	3.84578	0	0	7.98384	0	2.6875	4.54467	3.37757	2.0861	0	0
C130046K22Rik	21.9692	11.4208	23.1787	20.1808	25.4024	18.6726	11.8624	16.1104	10.8946	8.653	32.2193	21.9294	10.2649	7.32406	11.4219	19.3149	13.5103	25.0332	9.76484	17.7499
C130050O18Rik	122.4	47.9674	37.6654	150.875	141.528	25.552	130.486	57.9976	98.7325	53.8409	237.251	99.2595	80.9789	92.0739	139.75	119.298	129.474	111.606	108.634	113.232
C1d	49.1691	65.0985	67.6046	50.9324	61.6916	49.1384	57.1551	62.2937	59.2395	61.5325	68.344	66.9424	52.4652	72.1943	57.1094	69.3063	51.7894	65.7121	62.2509	64.879
C1galt1	1.04615	4.56832	0.965779	6.72692	7.25783	1.96554	9.70559	2.14806	6.80914	0	7.81075	1.15418	5.70274	6.27776	0	3.40851	3.37757	4.1722	10.9854	6.73272
C1galt1c1	83.692	107.356	97.5437	75.9181	81.6506	80.5869	93.8207	113.847	95.3279	127.872	64.4387	88.8719	87.8222	62.7776	63.1563	90.8935	111.46	70.9274	119.619	92.4219
C1qa	8287.6	8238.96	9456.91	5990.8	7192.51	7297.05	8626.11	8477.31	9651.27	8952.97	9162.98	7921.14	8311.18	8944.77	7431.61	8050.89	8616.18	7703.96	7692.25	9223.83
C1qb	9577.5	10371.2	12454.7	7503.4	8959.79	9699.92	11658.6	12433	12520	11604.6	11779.6	11262.5	10507.9	12683.2	9530.55	9882.39	10365.8	9709.75	9770.94	12979.5
C1qbp	57.5383	55.9619	80.1597	52.8544	51.7121	94.3457	77.6447	62.2937	89.8806	53.8409	82.9892	45.013	93.525	83.7035	77.2656	86.3488	47.286	77.1857	62.2509	92.4219
C1qc	3692.91	3447.94	537.939	1080.15	1820.81	0	2569.82	3473.41	6117.33	2089.22	0	3692.22	1871.64	3720.62	2125.81	2089.41	3340.42	578.892	782.408	33.0515
C1qtnf1	1.04615	0	0	0	0	0	0	0	0	0	1.95269	0	1.14055	0	0	0	1.12586	0	7.32363	7.95685
C1ra	7.32305	0	0	0	8.16506	0	9.70559	2.14806	10.8946	0	6.8344	3.46254	2.2811	9.41665	9.40625	2.27234	7.881	0	9.76484	7.95685
C1rb	5.23075	0	0	0	4.53615	0	3.2352	0	4.08548	0	1.95269	0	0	3.13888	0	0	5.62928	0	2.44121	3.67239
C1rl	33.4768	42.257	40.5627	18.2588	29.9386	30.4658	29.1168	35.443	27.9175	25.959	64.4387	19.6211	20.5299	31.3888	48.375	28.4042	37.1533	29.2054	24.4121	39.7843
C230012O17Rik	0	0	0.965779	0	0	0	3.2352	0	0	0	1.95269	0	1.14055	0	0	3.40851	0	0	2.44121	0.612066
C230037L18Rik	1.04615	0	4.8289	0	0	0	0	0	0	0	5.85806	0	0	0	0	0	0	0	0	0
C230057M02Rik	0	2.28416	0	0	0	0.982768	0	4.29612	0	0	0	1.15418	2.2811	0	3.35938	0	2.25171	0	0	0
C230062I16Rik	4.1846	0	0	0	4.53615	0	0	0	4.08548	0	0	0	0	0	0	4.54467	6.75514	0	0	0
C230072F16Rik	2.0923	0	0	0	0	0.982768	0	0	0	0	0	0	0	2.09259	7.39063	2.27234	0	0	0	0
C230091D08Rik	13.6	29.6941	9.65779	16.3368	13.6084	6.87937	11.8624	12.8884	14.9801	0	15.6215	10.3876	12.546	5.23147	14.7813	15.9064	18.0137	4.1722	8.54423	15.9137
C2cd2	32.4307	51.3936	39.597	25.9467	69.8566	40.2935	66.8607	52.6274	29.9602	36.5349	25.3849	32.317	37.6381	49.1758	34.2656	22.7234	20.2654	34.4206	28.0739	29.3792
C2cd2l	17.7846	20.5574	37.6654	24.0247	19.959	25.552	24.8032	31.1468	21.7892	29.8048	31.243	19.6211	29.6543	40.8055	18.8125	20.451	22.5171	23.9901	21.9709	26.9309
C2cd3	165.292	99.3609	119.757	149.914	160.58	123.829	132.643	125.661	115.755	119.219	117.161	120.035	164.239	163.222	118.25	162.472	118.215	150.199	106.193	151.792
C2cd5	28.2461	38.8307	28.9734	47.0884	50.8048	56.0178	42.0575	36.517	34.7266	29.8048	27.3376	32.317	44.4814	31.3888	37.625	28.4042	41.6567	55.2816	31.7357	34.8877
C3	23.0153	7.99456	0	7.68791	0	0.982768	2.1568	5.37015	16.3419	0	0.976343	8.07926	3.42164	6.27776	0.671875	0	2.25171	4.1722	0	0
C330006A16Rik	390.214	310.646	303.255	316.165	352.005	372.469	303.03	364.096	413.996	294.202	409.088	287.391	366.116	306.564	390.359	366.982	457.098	316.044	380.829	403.351
C330007P06Rik	53.3537	38.8307	60.8441	37.4785	68.9494	46.1901	37.7439	71.96	28.5984	30.7662	59.5569	40.3963	53.6058	34.5277	51.0625	63.6254	43.9084	49.0233	13.4267	46.517
C330013E15Rik	9.41535	1.14208	7.72623	0	0	0.982768	2.1568	10.7403	0	4.80722	1.95269	1.15418	5.70274	6.27776	10.0781	4.54467	3.37757	2.0861	6.10302	9.18098
C330016L05Rik	0	2.28416	0	0	0	0	0	2.14806	0	0	0.976343	0	0	0	0	0	4.50343	4.1722	2.44121	0
C330018A13Rik	2.0923	0	0.965779	0	5.44337	2.9483	0	2.14806	0	0	0	1.15418	0	0	0	4.54467	0	1.04305	0	0
C330018D20Rik	38.7076	13.705	36.6996	33.6346	28.1241	32.4313	29.1168	44.0352	27.9175	28.8433	32.2193	40.3963	39.9192	24.0648	24.1875	23.8595	56.2928	32.3345	43.9418	61.8186
C330021F23Rik	67.9998	67.3827	74.365	61.5032	58.9699	66.8282	60.3903	84.8483	93.2852	62.4939	77.1311	76.1759	62.7302	78.4721	74.5781	76.1233	74.3066	86.5731	89.1042	89.3616
C3ar1	1096.37	657.838	861.475	902.368	952.591	972.94	782.917	734.636	354.756	565.329	823.057	972.974	181.347	706.248	911.735	813.497	910.818	906.41	832.453	1009.3
C430042M11Rik	0	0	0	0.960988	2.72169	0	0	2.14806	0	0	1.95269	0	0	0	0	0	0	2.0861	0	0
C430049B03Rik	5.23075	9.13664	5.79468	9.60988	2.72169	1.96554	2.1568	9.66626	5.44731	0	2.92903	3.46254	10.2649	4.18518	7.39063	4.54467	9.00685	6.2583	3.66181	5.50859
C4a	0	4.56832	0	4.80494	0	0	7.54879	0	0	2.88433	0	0	0	0	0	0	0	0	0	0
C4b	0	0	0	24.9857	0	5.89661	15.0976	9.66626	0	22.1132	0	0	39.9192	0	14.7813	7.95318	0	7.30135	12.206	0
C530005A16Rik	3.13845	6.85248	0	8.64889	8.16506	13.7587	0	3.22209	3.40457	0	0.976343	2.30836	0	1.04629	0	3.40851	4.50343	6.2583	0	4.28446
C530008M17Rik	1.04615	1.14208	3.86312	0	0	0.982768	0	2.14806	0	0	0	3.46254	3.42164	1.04629	3.35938	0	9.00685	2.0861	6.10302	7.34479
C5ar1	309.66	240.979	311.947	263.311	272.169	394.09	315.971	268.507	338.414	180.752	449.118	198.519	263.467	238.555	319.141	362.438	270.206	249.289	305.151	388.05
C5ar2	25.1076	59.3882	19.3156	371.902	54.4337	397.038	366.656	327.579	322.753	62.4939	39.0537	31.1629	355.851	114.046	370.203	165.881	405.308	341.077	21.9709	166.482
C630043F03Rik	2.0923	0	0	0	0	1.96554	0	0	0	0	0.976343	0	0	1.04629	0	0	1.12586	1.04305	1.2206	2.44826
C77080	7.32305	0	4.8289	7.68791	0	0.982768	1.0784	1.07403	0.680914	0	0.976343	1.15418	1.14055	0	0	4.54467	2.25171	2.0861	3.66181	0
C87436	118.215	105.071	123.62	137.421	154.229	172.967	107.84	127.809	97.3707	103.836	163.049	115.418	126.601	124.509	115.563	96.5743	127.222	149.156	107.413	152.404
C8g	0	0	10.6236	0	0	0	1.0784	0	0	0	0.976343	1.15418	2.2811	0	0	1.13617	0	0	0	0
C920006O11Rik	1.04615	1.14208	53.1179	0	0	0.982768	1.0784	1.07403	0	0	0.976343	1.15418	1.14055	1.04629	0	1.13617	58.5446	1.04305	1.2206	0
C920009B18Rik	6.2769	2.28416	0	5.76593	9.97952	1.96554	3.2352	3.22209	6.12822	0	1.95269	12.696	18.2488	8.37035	10.0781	18.1787	2.25171	4.1722	2.44121	11.6292
C920021L13Rik	2.0923	4.56832	0	30.7516	0	3.93107	3.2352	3.22209	16.3419	0	51.7462	4.61672	1.14055	43.9443	12.0938	2.27234	1.12586	15.6457	6.10302	22.0344
Caap1	30.3384	9.13664	4.8289	18.2588	0.907229	4.91384	5.39199	5.37015	0	27.8819	0.976343	25.392	6.84329	14.6481	8.73438	2.27234	4.50343	10.4305	21.9709	14.0775
Cab39	83.692	133.623	127.483	106.67	122.476	118.915	121.859	140.698	112.351	89.4143	106.421	132.731	102.649	114.046	126.984	135.204	111.46	144.984	141.59	159.749
Cab39l	265.722	33.1203	94.6464	73.9961	97.0735	248.64	7.54879	54.7755	106.223	0	13.6688	38.0879	2.2811	36.6203	0	4.54467	42.7826	18.7749	43.9418	107.111
Cabin1	266.768	234.126	205.711	246.974	207.755	237.83	179.014	168.623	203.593	264.397	332.933	163.894	102.649	116.139	108.844	188.604	231.927	141.855	220.929	143.835
Cables1	116.123	70.8089	139.072	111.475	109.775	107.122	231.856	187.955	132.097	386.501	244.086	334.712	98.0872	233.324	149.156	94.302	239.808	90.7453	151.355	160.973
Cables2	47.0768	23.9837	37.6654	32.6736	26.3096	35.3796	53.9199	48.3313	51.0685	30.7662	20.5032	35.7796	43.3408	19.8796	8.73438	9.08935	25.8947	17.7318	35.3975	41.0084
Cabyr	8.3692	0	13.5209	18.2588	5.44337	4.91384	4.31359	1.07403	3.40457	0	12.6925	4.61672	10.2649	5.23147	4.70313	19.3149	3.37757	13.5596	1.2206	3.06033
Cacfd1	33.4768	30.8362	30.9049	22.1027	17.2374	20.6381	10.784	13.9624	23.1511	11.5373	15.6215	8.07926	18.2488	20.9259	26.875	38.6297	29.2723	18.7749	15.8679	9.79305
Cachd1	6.2769	0	0	0	11.794	0	0	0	0	0	0	0	0	0	0	0	4.50343	0	0	0
Cacna1a	0	6.85248	0	4.80494	17.2374	8.84491	0	10.7403	1.36183	0.961445	12.6925	11.5418	0	0	8.73438	18.1787	0	0	0	2.44826
Cacna1c	1.04615	3.42624	0	22.1027	9.07229	2.9483	2.1568	10.7403	24.5129	0	13.6688	3.46254	15.9677	9.41665	20.8281	6.81701	31.524	38.5928	18.3091	13.4654
Cacna1d	94.1535	122.203	84.9886	86.4889	107.96	69.7765	64.7039	85.9223	57.8777	67.3011	105.445	95.7969	77.5573	73.2406	81.9688	87.485	76.5583	56.3247	69.5745	91.1978
Cacna1e	8.3692	4.56832	2.89734	5.76593	8.16506	3.93107	0	1.07403	1.36183	0	0	12.696	0	4.18518	10.75	9.08935	3.37757	8.3444	3.66181	3.06033
Cacna1f	0	0	0	0	4.53615	15.7243	0	0	0	0	0	0	0	0	0	0	0	0	0	0
Cacna1s	9.41535	1.14208	15.4525	10.5709	0	0.982768	18.3328	5.37015	0	26.9204	0.976343	2.30836	33.0759	1.04629	0	7.95318	15.762	9.38745	3.66181	15.3016
Cacnb1	11.5077	0	2.89734	0	1.81446	0	0	11.8143	2.72366	18.2674	5.85806	12.696	9.12439	0	4.03125	0	0	0	0	0
Cacnb2	11.5077	33.1203	12.5551	22.1027	27.2169	16.707	14.0192	12.8884	15.661	25.959	15.6215	25.392	20.5299	17.787	16.125	22.7234	25.8947	19.8179	23.1915	18.974
Cacnb4	12.5538	4.56832	0.965779	12.4928	6.3506	17.6898	2.1568	11.8143	4.08548	6.73011	6.8344	11.5418	9.12439	1.04629	15.4531	9.08935	3.37757	3.12915	4.88242	5.50859
Cactin	24.0615	31.9782	27.0418	28.8296	33.5675	32.4313	31.2736	27.9248	36.7693	12.4988	33.1957	28.8545	31.9354	31.3888	36.9531	29.5404	19.1396	17.7318	0	8.56892
Cacul1	80.5536	114.208	84.9886	99.9428	69.8566	90.4146	90.5855	94.5146	70.815	90.3758	71.2731	84.2551	67.2924	98.3516	94.7344	68.1701	45.0343	85.5301	75.6775	59.9824
Cacybp	67.9998	78.8035	86.9201	71.1131	60.7844	85.5008	173.622	97.7367	128.693	117.296	72.2494	64.6341	75.2762	64.8702	58.4531	79.5318	93.4461	101.176	100.09	95.4822
Cad	0	0	48.289	78.801	88.0012	0	0	0	53.1113	46.1493	0	0	0	0	56.4375	0	0	0	0	28.7671
Cadm1	308.614	320.924	254.966	253.701	267.633	256.502	266.364	266.359	308.454	236.515	262.636	246.995	282.856	260.527	293.609	306.766	254.444	337.948	250.224	319.498
Cadm2	2.0923	0	0	4.80494	0	0.982768	0	0	2.04274	0	0	0	0	4.18518	0	1.13617	0	2.0861	0	0
Cage1	5.23075	6.85248	1.93156	1.92198	5.44337	0	0	0	2.72366	2.88433	0	5.7709	0	3.13888	2.01563	0	0	1.04305	3.66181	0
Cahm	0	3.42624	0	3.84395	1.81446	0	0	11.8143	0	9.61445	0	0	0	5.23147	3.35938	0	9.00685	6.2583	6.10302	3.67239
Calcoco1	76.369	94.7926	71.4677	91.2939	96.1663	123.829	117.545	73.034	75.5814	123.065	110.327	50.7839	83.26	60.6851	110.859	130.659	86.691	91.7884	108.634	76.5082
Calcrl	95.1997	109.64	68.5703	112.436	71.6711	53.0695	65.7823	39.7391	47.664	23.0747	66.3913	48.4756	62.7302	43.9443	47.0313	30.6766	83.3134	18.7749	84.2217	66.1031
Cald1	2.0923	0	0	0	0	2.9483	2.1568	0	0	0	0	0	0	0	0	2.27234	0	0	25.6327	0
Calhm2	252.122	252.4	189.293	209.495	294.849	261.416	349.401	227.694	296.878	228.824	298.761	268.924	255.483	269.944	227.766	181.787	183.515	306.657	209.944	336.636
Calm1	641.29	564.187	616.167	407.459	499.883	514.97	570.473	722.822	611.461	767.233	449.118	473.214	548.604	573.369	532.797	552.178	494.251	568.462	832.453	598.6
Calm2	781.474	923.943	1136.72	690.951	779.31	863.853	964.088	1238.36	1041.8	775.886	837.703	1034.15	816.633	1111.16	860	850.99	852.274	879.291	778.746	1161.09
[truncated: 13,645 more rows]
