# Supplementary material for: High-salt diet induces microbiome dysregulation, neuroinflammation and anxiety in the chronic period after mild repetitive closed head injury in adolescent mice
Source: Brain Commun. 2024 May 3;6(4):fcae147. doi: 10.1093/braincomms/fcae147 (PMC11264151; doi:10.1093/braincomms/fcae147)
Supplement: fcae147_Supplementary_Data [file fcae147_supplementary_data.zip › Supplementary_Table_2.xlsx]

## Sheet: Sheet1
Microglia				Microglia				Microglia
Sham HSD vs Sham ND				rCHI ND vs Sham ND				rCHI HSD vs Sham ND
P < 0.05				P < 0.05				P < 0.05
Gene	log2FoldChange			Gene	log2FoldChange			Gene	log2FoldChange
Hnrnph1	0.33399			Arrdc1	0.423978			Arrdc1	0.8138
Abhd15	-0.126948			Abhd15	-0.126943			Hnrnph1	0.30919
Mfsd8	-1.39802			Ccl4	-0.285479			Mafg	0.187636
Chkb	0.220616			Chkb	0.118521			Chkb	0.119666
Arrdc1	0.0245116			Mafg	0.12761			Ubb	-0.0615689
Mafg	0.0944008			Nubp2	-0.149161			Dusp6	-0.0408496
Rsrp1	0.299713			Eef2	-0.299251			Eef2	-0.299244
Eef2	-0.299259			Nisch	1.99628			Matk	-0.10877
Rab1b	0.292205			Hnrnph1	0.0108994			Sgk1	-0.014991
Flot1	0.788535			Gpsm3	1.53328			Pisd-ps3	-0.0282292
Gpsm3	1.4683			Gpaa1	-0.104204			Flot1	0.793674
Oaz2	0.137936			Amz1	1.74725			Pfdn5	0.29872
Rpusd1	2.46404			Lrrc14	-0.100297			Mrfap1	0.203844
Slc31a2	0.90421			Flot1	0.664231			Cox6c	-0.0771085
Timm21	-1.72873			Rpl36al	-0.0687445			Clptm1	-2.04024
1700029J07Rik	-1.87998			Slc35f6	-0.0650296			Oaz2	0.125605
Txnl4a	0.779113			Oaz2	0.0775837			Tnfrsf14	0.198397
Mrfap1	0.02369			Lpcat3	-0.0338432			Tagap	-0.0841004
Ifi30	0.776256			Tnfrsf14	0.100927			Rinl	0.162482
Calr	0.46356			Mrfap1	0.0720528			Cant1	-2.50521
Psmb4	0.647684			Ywhag	1.41278			Slc31a2	0.835179
Copg1	-1.02871			Rinl	0.128151			Gpsm3	1.03411
Bag3	1.0081			Psmc4	1.92497			Dnase2a	-0.00625487
Plxdc2	-0.221492			Rcc2	0.971265			Otub1	0.701877
Cacybp	0.698427			Txnl4a	0.81393			Pnpla6	2.03944
Nptn	-0.942256			Tfpt	-1.96201			Ifi30	0.686963
Tbc1d13	1.68854			Kat5	-0.974097			Rcc2	0.668091
Tecpr2	-1.03161			Psmb4	0.607917			Pde8b	-0.598968
Inpp5d	0.802816			Snrnp48	1.44124			Ptprj	-0.614595
Fggy	-1.62311			Cant1	-2.14894			Ythdf3	-0.873597
Braf	-0.996075			Otub1	0.547485			Cops8	1.49519
Gm6277	1.77281			Calr	0.253153			Rab1b	0.00716212
Sec23a	-1.22155			Parp9	-0.596567			Calr	0.290011
St13	0.607599			Wrap53	1.7101			Brip1os	0.533749
Tefm	1.49865			Rabif	0.654576			Slc25a3	1.09422
Ndufb10	-0.909354			Gtf3a	-0.931824			Psmb4	0.411975
Gm36025	1.87193			Hmgxb4	0.757291			Pstpip2	-1.32876
Fam214a	-1.06347			Inpp5d	0.563285			Bmf	-1.71056
Skil	-0.721427			Gmfg	-1.51266			Mipep	-1.01048
Mtx3	-0.864724			Mfsd8	-0.671014			Inpp5d	0.591791
Tfeb	1.18422			Mrpl49	-1.2484			Atf4	0.638652
Bmf	-1.72531			LOC102641351	1.49227			Helb	-1.49739
Manf	0.81828			Cyhr1	0.461754			Rabgap1	-0.823345
Rinl	0.00816701			2700062C07Rik	1.14986			Por	0.670367
Kcnj16	-1.78146			Tmem251	1.86127			Psmg3	1.12868
Atg3	0.54908			Cers6	-0.990325			Zfp36l1	-0.161765
Hsp90aa1	0.713658			Rdh5	-1.37302			Crybb1	0.989669
Mir7676-2	-1.44137			Oaz1	0.425679			Epha1	1.08386
Slc22a17	1.78672			Dusp16	0.993777			Gm32853	-1.48589
Spag9	-1.06443			Rps2	0.620787			Srsf10	-0.484676
Ypel5	-0.577906			Plppr4	-1.46687			Rad17	0.816196
Cant1	-1.98466			Appl2	1.27629			Dhdds	1.13021
Rps2	0.833016			Kcnh6	0.809905			Ube3a	-0.876731
Gm32133	-1.40934			Ndufaf7	-0.322041			Ywhab	0.220746
Slco2b1	1.05336			Pycr2	-0.415128			Gmfg	-1.47477
Larp4b	-0.729033			D830046C22Rik	-1.50801			Maml3	-0.622337
Zdhhc4	-1.51037			Plbd2	-0.469208			LOC102633149	1.04678
Atf4	0.628601			Ccdc112	1.1194			Trim47	1.05872
Rdh14	0.672945			BC005624	-1.44168			Faim	0.600763
Exosc3	0.936732			Phf23	1.1695			Rbm42	-0.798908
Gm26782	1.0158			Xylt2	-1.65084			Muc16	-1.53743
Klf16	1.40693			Ywhab	0.190549			Ankzf1	-0.756639
Man2b1	-0.189949			Por	0.482385			Gm35247	-0.769643
Rabif	0.55044			Slc39a8	-0.800085			Mcph1	1.12518
Tsc22d4	1.52829			Pag1	1.0499			Tefm	0.932661
Zfp418	1.12626			Ddost	-0.20569			Zfp1	-0.746202
Zfp653	1.09484			Zfp653	0.803024			Kcnh6	0.777139
Zfp691	-0.672617			4933424M12Rik	1.27931			LOC108167679	-1.25101
Arcn1	-0.481407			Dubr	-1.28827			Spns1	-0.612531
Por	0.621384			D17H6S53E	-0.819642			Cpsf3l	0.589033
Mapk14	-0.385529			Zfand2b	1.45142			Mib2	-1.03865
Lrrc59	0.937096			Crybb1	0.871952			Plbd2	-0.467789
Ociad1	0.394621			Eci1	-0.629381			Selm	1.03905
Gm39673	-0.584119			Unc50	-1.14355			Slc2a9	-1.42689
Gm16120	-1.45233			Uhmk1	-1.10514			Ip6k1	-0.237084
Gm42002	-0.973265			1500011K16Rik	-0.859194			Tsc22d4	1.30026
Rcc2	0.326283			Mrps24	-1.282			Tecpr2	-0.772177
Iqch	-1.63141			Rida	-1.22297			Fam178a	-0.306804
Xylt2	-1.70063			Tprgl	-0.788554			Fndc3b	-0.598802
Gga3	-0.862856			Ctdsp2	-0.304932			Rab40c	0.536717
Hmgxb4	0.700929			Svip	-1.20305			Lypla2	-0.255008
Oaz1	0.430744			Rbm42	-0.785371			Slco2b1	0.685167
Nup210l	-1.38767			Mtfmt	0.695489			Xylt2	-1.59704
Ywhab	0.258152			Ogfod2	0.363243			Eci1	-0.629618
Rfng	0.848841			Tom1l1	0.59007			Ntpcr	0.525065
B4galt1	1.22121			Prkce	0.718146			Phkg2	-0.508903
Slc2a9	-1.46973			Nod1	0.567951			Sri	0.462181
Mat2a	0.544429			Plekho2	0.705272			Nup43	1.1774
Ahsa1	0.617605			Rfc1	0.448546			BC005624	-1.41583
Csf1	-1.42884			Slc1a2	-1.37836			Drap1	1.57391
Epha1	1.00217			Txnrd1	-0.960349			LOC102643247	1.23163
Fam117a	-1.3224			Cenpb	-0.879257			Ezr	-1.2251
Gosr1	-0.815859			Fbl	0.533482			Ercc3	1.0132
I830127L07Rik	-1.62257			Fancc	0.618562			Clk2	-0.786699
Mir6236	1.56602			Zfp865	-0.80739			Serhl	1.27752
Cdan1	-1.16395			Ccdc102a	-1.02634			Gm41077	0.764058
Sdf2l1	0.623999			Apoa1bp	-0.4254			Oaz1	0.239163
Zfp335os	-0.921087			Top3a	0.681468			Zzef1	-0.665598
Gas5	-0.531128			Baiap2	-0.684757			Ywhag	0.225364
Gm9769	0.599672			Apbb3	0.802408			Nisch	0.268182
Ccdc94	-0.943039			Iws1	-0.593736			Shmt2	0.753577
Gm34076	-1.36844			Bmi1	-0.830033			Ncbp1	0.400401
Pafah2	-1.3927			Zfp593	-1.15415			Lamtor2	0.784977
Tecr	0.427838			Ccdc94	-0.902022			Tmem106a	0.58342
D8Ertd738e	-0.613138			Ftsj1	-0.626486			Plppr4	-1.26867
Gm40302	1.65845			Ifit3	-0.993715			Rpa1	0.584845
Polr2m	0.528858			I830127L07Rik	-1.35435			Setd1a	0.785736
Ccdc112	1.10509			LOC108167423	-1.13939			Manf	0.61534
Ncor2	0.743853			Serhl	1.14836			Pnpla7	-0.617186
Atp2a3	-1.29005			1700029J07Rik	-1.08651			Mrpl49	-1.20389
Gtpbp4	0.830587			Gm15704	-1.15269			Mbd3	-0.465005
Rexo2	0.685176			Strn4	0.900018			Esyt2	-0.757971
Pcbp1	0.86938			Tsc22d3	-1.11563			Fbxo40	-0.733727
Gm35247	-0.770406			Gm34980	-1.3074			LOC108167645	1.36951
Gm33517	-1.46644			Usp15	-0.431408			2900089D17Rik	0.974855
Arpc2	0.36792			Frs3	1.07909			Abcb7	-0.919501
Clk2	-0.795			Best1	-0.820752			Gm29933	-1.07429
Col27a1	0.581968			LOC102633149	0.852968			Ccl6	0.697938
Eif5a	0.407538			Rsrc2	0.478441			Plpp7	0.613085
Gna11	1.16221			Cables1	0.823741			Snrnp48	0.517091
2700062C07Rik	0.939449			Sh3kbp1	-0.382671			Strn4	0.94028
Gm33487	-1.46498			Gm12474	-1.2162			LOC108168380	-1.23349
Kctd18	-1.23449			Polr3f	-0.591487			Isyna1	0.450992
Tubb2b	0.557128			Hist1h4c	1.01949			Klf11	1.19696
Zfp51	-0.936788			Simc1	-0.756043			Slc7a11	1.18508
Cacna1d	-0.509112			Btbd10	-0.758247			Whrn	-0.980878
Cwc15	0.532068			Cars	1.19962			Ammecr1	-0.970901
0610007P14Rik	-0.919365			Eri1	-0.617909			Gid4	-0.611353
Gm32824	-0.958458			Gca	-0.798946			Mmp9	-0.710733
Tubb2a	0.52887			Igsf6	-0.623835			Ube2m	-0.676109
Exoc3l2	1.11515			Irs2	-0.664863			Eps8l1	1.10316
Gm32211	-1.19766			Prr15	-1.05175			Gramd1a	-0.924682
Gm31872	1.33596			Slc35a1	-0.574196			Mvb12a	-0.528011
Gm41046	-1.29107			Mtx3	-0.56512			LOC102641351	0.982057
Dnah17	-1.23222			Elf4	0.367837			Nhej1	1.17155
Rxfp1	-1.25481			Abhd17a	1.02959			Sf3b6	0.634827
Gm8203	0.434135			Klf4	-0.918621			Eng	0.283127
Eya4	-0.608051			ND4	1.19061			Faap20	-0.985472
Fzd7	-1.22209			Nutf2	0.602736			Fam3a	0.850384
Bckdhb	-0.650877			Cd244	-1.07063			Fen1	0.717675
Gm30694	-1.04214			Cyc1	-0.893982			Imp4	0.443928
Gnb2	1.3766			Ercc4	0.551623			Nrep	0.458073
Haao	-1.16408			Fam213a	-1.01776			Pdap1	0.727726
Slc7a15	-1.16311			Fzd7	-1.01568			Ppp1r2	0.453124
Vrk3	0.522722			Gm3134	0.686348			Tcerg1	-0.711358
1700028E10Rik	-1.21642			Gm35768	-0.715271			Cnot8	0.363787
Crybb1	0.86784			Got2	0.551958			Gm26760	1.26482
Fam84b	-1.3267			Hlcs	-0.710569			Klf16	1.04874
BC020402	-1.44308			Pnpla8	-0.389344			Lmln	-0.751283
Obfc1	-0.866782			Gm33023	-0.826722			Msl2	-0.715497
Tmem106a	0.604019			LOC105243453	-1.04158			Nop10	0.683666
Zc3h7b	-0.602967			Nradd	-0.91439			Rdh5	-1.21056
Zfp518a	-0.728735			Phka1	-0.545594			Rps2	0.32329
Tcf7l2	0.591345			Gm11753	0.321783			Gbp4	0.901938
Igip	1.08935			2900097C17Rik	-0.4352			4933424M12Rik	0.972429
Letm1	0.577735			8430429K09Rik	-1.14122			Fcgrt	0.477332
Tmem106b	-0.442003			Adck2	0.378463			Gtpbp4	0.687411
Lamb2	-1.05583			Agk	-0.474923			Mast3	-0.943025
Lrrc29	-1.15895			Dhx35	-1.11916			Tmem109	0.270543
Rab11fip3	-1.08138			Fam234b	-0.482403			Tpra1	0.351526
Ptges3	0.443237			Klf16	0.970899			Ercc5	-0.571532
Dimt1	-1.09964			Lmln	-0.699257			Gm36527	-0.888527
Atxn1l	-0.660927			Nhej1	1.06205			Inpp4b	-0.440761
BC005624	-1.40414			Ntpcr	0.432512			Lurap1	1.33674
Gm38471	-1.30999			Pnp	-0.272076			Ogfod2	0.255217
Hspa1b	1.37432			Psmd12	0.620474			Pigm	-0.529284
Map7	-0.939118			Rxrg	0.895005			Ptprf	-0.825725
Mtm1	-1.24559			Slc25a46	-0.636863			Snx2	0.467162
Anp32a	0.94649			Wdr92	0.657623			Tecr	0.348234
Ddrgk1	0.42381			Wwp2	-0.99772			Wdr76	-1.18544
Eps15	-0.449346			Cd164	0.24865			Ache	0.799229
Pepd	0.460014			Rala	-0.410739			Gm8273	-1.17901
Arfgap2	1.1305			Usp37	-0.340063			LOC108167736	-0.590066
Brwd3	-1.08351			Immp1l	-0.672258			Mmp14	0.584012
Calcrl	-0.879317			1500011B03Rik	-0.788611			Slc25a20	0.767441
Fbl	0.587659			1700001C19Rik	0.908499			Avl9	-0.568754
Med12	-0.528784			1700028E10Rik	-1.03981			Kctd13	-0.631523
Psmd12	0.72839			1700123O20Rik	0.651821			LOC102642832	0.860936
Ufsp1	-0.885773			2010315B03Rik	-0.664274			Gm38422	0.899659
Mlh3	-0.889546			2310033P09Rik	0.585496			Dot1l	-0.549029
Rabgap1	-0.654099			2410131K14Rik	0.476785			Gm31684	-0.936503
Smim19	1.33234			A130051J06Rik	-0.836543			Mab21l1	-1.08014
Pcyt2	0.993749			Abcg1	0.169704			Ppl	-1.16461
Npepps	0.75681			Actr2	0.509709			Zzz3	-0.643964
Parp16	-0.736687			Afg3l2	-0.446056			Hccs	-0.759567
1700049G17Rik	-0.965637			Agl	0.537006			Stx7	0.284161
1700025N23Rik	-1.21889			Aip	0.591948			Ccdc134	0.472549
Abhd14b	-1.19974			Akt3	0.52882			Itga4	-0.789607
Hip1r	-1.28204			Anapc5	0.343576			Pef1	0.425189
Ltbr	0.565526			Ankrd37	-0.583876			2810025M15Rik	0.523151
Srl	-1.15457			Anxa2	-0.887777			Aknaos	-0.821296
Gm8801	-1.1043			Ap1m1	0.384812			Ccdc112	0.695955
Grb2	0.598818			Apmap	0.5452			Frg1	1.0864
Slc22a23	1.0959			Apoo-ps	-0.813445			Gm36901	-1.17297
Usp33	-0.562272			Arcn1	-0.323135			Hexb	0.369693
Zfp719	-0.48034			Arfgap3	0.660338			Il1rn	-0.89694
Pdia6	0.435728			Arrdc3	-0.793498			Leprot	0.252976
Txndc12	0.471241			Atf4	0.162414			LOC102638268	-1.15344
Drosha	-0.628508			Atxn10	0.298805			Loxl2	-1.04881
Gm32715	-1.17657			AU041133	-1.03201			Lpin1	-0.456691
Klrd1	-1.17613			Axl	-0.705064			Ltb4r1	-1.1281
Ptdss1	0.436235			Azin1	-0.354987			Mtfmt	0.612464
Acss1	-0.623248			B3gnt2	1.18283			Ndufs5	0.655145
Glg1	0.623503			Bag3	0.549214			Nfatc2ip	-1.04752
Pnma2	-1.21614			Bag4	-0.770606			Pisd-ps2	-1.13791
Rnf215	-0.507501			Bbs2	-0.504836			Srsf7	0.582415
Thumpd3	0.39766			Bend5	-0.799512			Sun2	-0.781032
Acsl5	0.344488			Bop1	0.871876			Stk19	0.866755
Lmo2	0.949217			Brip1os	0.291888			Zc2hc1a	0.875689
Mapkapk3	-0.705561			Brms1l	-0.727651			Exosc5	-0.336795
Adamts16	-0.492686			C530005A16Rik	-0.904241			Ndfip1	0.313544
9330020H09Rik	1.11527			Cab39l	-0.937486			Prkrip1	0.657937
AI854703	-1.25459			Calcrl	-0.680271			Rabif	0.154999
Arrdc3	-1.00309			Camk2a	-0.70888			1700096K18Rik	0.865951
Mboat7	1.47881			Car2	-0.362209			2410131K14Rik	0.504684
2700097O09Rik	-0.662394			Carm1	-0.212132			2900097C17Rik	-0.43131
Cpsf3l	0.416463			Ccdc134	0.370751			6330549D23Rik	-0.852595
Ltb4r1	-1.2404			Ccdc181	-0.630845			Acvrl1	0.651275
Lancl2	1.25408			Ccdc47	0.314938			Afg3l2	-0.551318
Nhej1	1.2013			Ccl6	0.600713			Anapc2	0.357317
Gm15232	-1.12184			Cdan1	-1.04513			Car12	-0.656048
Lamtor2	0.7134			Cep104	-0.451196			Ccser2	-0.556162
Ap3s2	-0.543643			Cep131	-0.774426			Cxcl16	0.66814
Polr2g	1.20053			Cfap97	0.729402			Eml3	0.498348
Rpl21	1.20424			Cggbp1	0.339775			Gm2036	1.13151
Chrac1	-0.214097			Clcf1-pold4	0.171216			Gm30396	1.14876
Ercc6l2	-0.928558			Clic1	0.261307			Gtf3c5	0.575901
Ibtk	-1.18444			Cln6	-1.01886			Hdhd2	0.347927
LOC102632821	-1.09908			Cmas	0.671021			Hnrnpll	-0.940261
Nup43	1.07774			Cmc2	-0.854744			Iws1	-0.530886
Pafah1b2	-0.515872			Cnnm4	0.493945			LOC102632465	-0.987573
Tcf20	-0.620444			Cnot8	0.279362			Npnt	-0.533523
Ube2g2	0.479503			Cox19	-0.369024			Phgdh	0.413574
Ttc41	-1.18065			Cpsf3l	0.22666			Pias4	-0.215026
3110062M04Rik	-0.582365			Cstf2	0.707223			Polr2g	1.06005
Gk	-1.07649			Cul9	0.454836			Proser1	-0.585926
Ogfod2	0.297769			Cwc22	0.631672			Prr18	1.08141
Sdhaf1	0.601932			Cyp2d22	-0.469353			Rnf34	0.443498
Sdr42e1	0.933549			Dapk1	0.705118			Rrs1	-0.775717
Bcap31	0.365163			Dcaf10	-0.861078			Rsrc2	0.448473
Cct8	0.348359			Dcakd	0.388246			Tprgl	-0.761363
D5Ertd579e	-0.666353			Ddx6	-0.544899			Zfp612	-0.975267
Fry	-0.487677			Deptor	-0.714116			Cept1	0.610421
Magef1	-0.87624			Dhdds	0.550369			Cdt1	0.797177
Pcsk4	-1.23187			Dhdh	-0.685968			Syk	-0.39776
Rapgef2	-0.570558			Dimt1	-0.9284			Ssb	0.497323
Zfp324	-0.791929			Dusp18	-0.952464			Zc3h4	-0.505144
Hist1h4m	1.16598			Eef1akmt1	-0.716895			Fam160b2	-0.647033
Gm41553	-1.16147			Eml3	0.373635			Pnrc1	-0.0956378
Epb41l1	-0.872188			Eng	0.210155			Gimap1	0.819204
Fam227a	-0.966512			Epha1	0.416698			Cwc22	0.677217
Gclc	-0.286552			Erc1	-0.783884			Gm3134	0.655729
Gm34980	-1.31927			Ezr	-0.949303			Mgat1	0.492345
LOC105245415	-1.23914			F13a1	-0.85915			Atp2b2	-1.06121
Mcc	-1.16481			F5	-0.592459			Cacnb1	-0.486419
Nars	-0.194765			F9	0.652903			Cactin	-0.802869
Dhrs1	0.589808			Fam3a	0.492368			Capns1	0.814575
Lypla1	-1.14322			Fam78a	-0.522063			Ccdc168	-1.12299
Lrch1	0.440972			Farsb	-0.39363			Cd164	0.242265
D230017M19Rik	-0.792756			Fbxl15	0.566613			Ctdsp2	-0.301312
Best1	-0.826033			Fbxw8	0.604854			Gm33517	-1.13174
Lhpp	-1.10769			Fcgr1	0.302885			Gpr180	-0.607966
L3mbtl2	0.487068			Fgd6	-0.83976			Gpt2	-1.03682
Hspd1	0.632493			Fgfr1op2	0.209347			Ifit3	-0.94358
Hspa9	-0.519788			Fkbp2	-0.750118			Limd2	0.321098
Map4k3	-0.458017			Frg1	0.916913			LOC108167542	-1.00906
Oxld1	-0.579271			Garnl3	0.371904			Mboat7	-0.39049
Ppp1r15b	-0.59693			Gcn1l1	0.338248			N6amt1	0.749188
Gm40116	-1.17371			Gins4	0.549296			Pecr	0.411922
Mrps33	0.528991			Gk	-0.953076			Phactr1	0.743176
Slc25a29	-1.04918			Gm10509	0.629704			Prim1	0.641495
Rpp30	-0.771062			Gm16023	0.912581			Rhot1	-0.543573
Zfp160	-0.80514			Gm2036	0.993447			Rtn1	-0.499044
Gm34945	-1.1739			Gm21975	0.410707			S100a13	0.786304
Rab32	0.387372			Gm26782	0.606208			Sh3gl1	-0.932556
Srsf7	0.643355			Gm31677	-0.897723			Slfn4	-0.643373
Smc4	1.09587			Gm31872	0.879593			Smu1	0.32775
Gm30541	-1.09742			Gm33729	-0.755111			St13	0.371696
Pex1	-1.13412			Gm34076	-0.84312			Wdfy4	-0.393365
Wdr59	-1.07832			Gm34865	-0.605036			Ywhaz	0.346627
Zfp112	-1.2908			Gm35582	-0.923101			Zfp518a	-0.579414
Abcb7	-0.855282			Gm36591	-1.1313			Gm32605	-0.602992
Agk	-0.500415			Gm42002	-0.620239			Il10ra	-0.652032
Atp1b3	0.373808			Gm5113	-1.01558			Txnl4b	0.503182
Gm10416	-1.00378			Gnb5	-0.796581			Apoo	-0.706791
Mis12	0.548671			Grk4	-0.879262			Ccdc47	0.368717
Osbpl2	0.618522			Grwd1	-0.854299			Cep112	0.639686
Phf23	0.816968			Gstm4	-0.892103			Gins4	0.699828
Gm11827	-0.91122			H2-DMb2	-0.693714			Med27	0.417339
Mrpl49	-1.17673			H2-T24	0.739688			Naaa	0.523938
Setd1a	0.617371			Hic2	-0.745707			Ndufs3	0.87113
Trim47	0.649665			Hist1h2br	0.803474			Sf3b5	0.458791
Bend3	-1.08861			Hjurp	0.337005			Spp1	0.982757
Slc23a2	-0.406589			Hmgn3	-0.620425			Xlr3b	1.11853
Snapc2	-0.735123			Hspa8	-0.89873			4930473H19Rik	-1.05012
Ogt	-0.459777			Hsph1	-0.89997			Gm32824	-0.724139
Cfap20	1.149			Ibtk	-0.892486			Hint2	0.535409
Lrrc47	1.03699			Igfbp2	-0.374163			Tfeb	0.719729
Rad21	-0.52257			Il7r	0.518744			Cacul1	-0.411258
AW549877	-0.547191			Invs	0.642205			Eepd1	0.632971
Golim4	-0.573388			Itpkc	-0.718118			Emc10	-0.597979
Ebi3	0.526738			Jag2	0.51317			Mtus1	-0.886624
Pcdhga2	-1.15942			Jarid2	-0.414157			Myl12a	0.362727
Spred3	-1.20084			Kat2b	-0.420439			Rnf187	-0.847217
Brf2	-0.864639			Kbtbd2	-0.389501			Tgif2	-0.722058
Sparcl1	-0.469499			Kif5a	-0.91508			Xkrx	0.997538
Mapre2	-0.32377			Kl	-0.592179			C2cd2	-0.629186
Zfp704	-0.677187			Krt10	-0.508129			Crebbp	-0.396746
Gbf1	-0.304303			Lamtor2	0.446062			Gm38720	-1.09414
S100a13	0.848952			Laptm5	0.234688			Gm39673	-0.39268
Cables1	0.807359			Lclat1	-0.628694			Metap2	0.392308
Slc9a1	-0.677889			Lekr1	-0.869574			Trappc5	0.654848
Slmo2	0.477982			Lilra5	-0.55431			Rrnad1	-0.736068
Abhd17a	1.03589			LOC105245415	-1.10206			Per1	-0.299701
Gm34186	-1.12806			LOC108167377	-0.722615			Igip	0.839656
Ywhah	0.279339			LOC108168810	0.582625			Laptm5	0.256853
Dcbld2	-0.711683			LOC108168907	-0.795863			Slc39a6	-0.629009
Trim44	-0.529397			Lrig1	1.04263			Trim27	-0.54895
Zfp143	-0.701951			Lrrc20	0.683648			Exoc3l2	0.675291
Slc1a2	-1.26345			Ly6e	-0.183953			LOC100503338	0.774155
3000002C10Rik	-1.08997			Ly9	-0.690623			Ube2g2	0.241366
Fcgr1	0.416427			Lyz2	-0.464996			Fnip2	-0.591697
Pcdhgb1	-0.812282			Maoa	-0.361549			Gm8203	0.329371
Wdfy4	-0.417767			March1	-0.942749			Nadk2	-0.71202
Eif3j1	0.656911			Mdc1	-0.325143			Zfp653	0.397261
Polr3f	-0.574383			Med15	0.397857			Neb	-0.594855
Slc5a10	0.830329			Mest	-0.85504			Lgmn	-0.275497
Capns1	0.868097			Mgat1	0.431026			B230219D22Rik	-0.597103
Maml2	-0.281324			Mrpl24	0.630419			Fastkd2	0.714078
Med25	0.590269			Mrpl4	0.623922			Fbxw17	0.84101
Plekha1	-0.688429			Mrpl48	0.41016			Stk16	-0.132643
Rsrc2	0.459235			Mrps2	0.328133			Tmx1	0.341067
Slc39a6	-0.689948			Mrps7	0.610561			Tns2	0.824773
Srsf10	-0.352822			Mta3	0.502867			Gm35732	-0.994168
Stk11ip	-0.360338			Mtif3	0.308495			Oser1	0.472696
Inpp1	0.67928			Mtus1	-0.89427			Ahcyl2	-0.728032
Nkap	0.493277			Muc16	-1.04512			C330021F23Rik	0.329958
Nr2f6	0.79058			N6amt1	0.694237			Dip2b	-0.348402
Mphosph6	-1.0504			Nap1l4	0.400241			E430025E21Rik	-0.578213
Snta1	0.686565			Ncor2	0.535019			Epb41l3	-0.703241
Syn3	-1.05552			Nfya	0.695191			Etaa1	-0.983887
Dynlt1a	-0.971785			Nipbl	-0.300076			Exoc1	0.447307
Filip1l	0.503389			Nktr	0.608804			F5	-0.592271
Gm26910	1.06062			Nop10	0.393733			Fam117b	-0.429455
Hsf1	-0.755045			Ntrk2	-0.959452			Fbl	0.284409
Orm3	-1.16927			Nudt13	-0.531291			Gatc	-0.206061
Dot1l	-0.531765			Nudt3	0.283808			Gcnt7	-0.810302
Gm26627	-1.03328			Nup43	0.822602			Gm3248	0.92152
Rnase12	-1.12104			Oard1	0.663111			Gm33370	-0.617329
Wdr75	-1.0426			Ogg1	0.739706			Gm34076	-0.92348
Chfr	-0.3717			P2rx7	0.378571			Gm34945	-1.04358
LOC102635200	-1.09056			Palb2	-0.785856			Gm35999	-0.927154
Rnf113a1	-1.10959			Parp8	-0.341509			H2-Q1	0.455295
LOC108168750	-1.08736			Pcbp1	0.60951			Hibadh	-0.712965
Gm32581	-1.15562			Pcm1	0.421538			Inadl	-0.964123
Dtx4	0.930687			Pcyt2	0.732889			Klhl13	0.994431
Atp13a3	-0.869957			Pdcd10	0.508634			Maff	-1.09524
Mag	0.584059			Pdcd7	0.765601			Manba	-0.490264
Usp37	-0.343241			Pde12	-1.00783			Mapk14	-0.368062
D430042O09Rik	-0.66903			Pex1	-0.97956			Mgea5	-0.276954
Tmem43	0.291003			Pisd-ps2	-1.01925			Mta3	0.502695
Clcf1-pold4	0.28498			Pla2g12a	-0.925371			Nap1l4	0.449322
Gm2a	0.301476			Plcxd1	0.911348			Nat9	-0.389534
Gm32336	-0.822366			Plec	-1.02037			Ncdn	-0.590831
Hnrnpa1	0.529112			Plin3	-0.596153			Ndufb10	-0.78429
Parp1	-0.123616			Pmepa1	0.240679			Ngp	-0.691287
Thap1	0.745753			Pmpca	-0.413792			Nos1ap	-0.331316
Ubald1	0.466267			Polr3c	0.577887			Phf3	0.492545
Arl11	-0.437444			Ppp1r13b	0.449835			Ralgapa2	-0.729757
Psmd11	0.318359			Ppp2r2a	0.295297			Rbm15	-0.335162
Gm12474	-1.16266			Prr13	-0.619398			Rrp1b	-0.325411
Urb2	-1.05135			Prr18	0.896402			Smyd2	0.962353
Ankrd54	0.79437			Prune	0.520228			Snx17	0.615768
Fbxo6	-0.893995			Psd3	-0.972242			Sqle	-0.991885
Zfp638	-0.584086			Psmd8	0.319626			Tagln2	0.422737
Zfp697	0.633462			Pus3	-0.525197			Vrk3	0.393314
Arv1	-0.726374			Qprt	-0.799424			Wdr59	-0.924071
A830010M20Rik	-1.06905			Qrfp	-1.06939			Zfp442	-0.781606
Hspa1a	1.1776			Qsox1	0.54737			Acot2	0.630424
LOC102637577	-0.925159			Rac1	-0.418635			Bach2	-0.337356
Gins4	0.751041			Rad52	-0.488886			Fis1	0.42543
Ptprm	-0.63608			Rbm3os	-0.750346			Gin1	0.946102
Zfp664	-0.747289			Relt	0.83366			Gm16287	-0.844328
9530027J09Rik	-1.10752			Rhoq	0.326607			Gm40571	-0.725807
Gm39908	-1.09694			Rhot1	-0.550121			Hp1bp3	0.313356
Hmgcr	-0.430072			Rpl14	-0.159415			Sdf4	0.327884
Mcat	0.756664			Rps20	0.305182			Clcc1	0.353652
Tbc1d10c	-1.10372			Rpusd1	0.5704			Copb2	0.410024
Specc1l	-0.350778			Rwdd3	0.896969			Kdm6b	-0.732978
Abcg3	0.625324			Rybp-ps	0.975123			Mcm2	0.854101
Arf5	1.03998			Sall3	0.203712			1500015A07Rik	-0.858991
Egln2	0.55941			Sars2	0.811853			Hdac7	1.09592
Kdm2b	0.519303			Sdf4	0.312559			Mcm3	0.381048
March7	-0.724687			Selk	0.390314			Usp33	-0.433007
Rft1	0.51119			Sept10	-0.397984			Brwd1	-0.426527
Lrp5	0.699927			Shmt2	0.630552			Eif3e	0.431313
Whrn	1.1874			Skiv2l2	-0.409182			Rps20	0.319698
Gm42145	-1.06678			Slc5a10	0.680998			Slc5a10	0.721435
Ccdc168	-1.13629			Slc9a6	-0.680691			Gm32029	-1.02644
Acox1	-0.349694			Smad5	-0.3423			Gm9159	-0.94796
Pik3c2b	-0.692526			Smim1	0.851903			Tstd2	-0.620109
Sun1	-0.644761			Snx17	0.592479			Hist1h2bc	0.54955
Tceb1	-0.419147			Sparcl1	-0.446073			3110062M04Rik	-0.559352
Med26	0.591563			Specc1l	-0.306479			Akt3	0.537454
Rbl1	-0.650371			Spint2	-0.526994			Hmg20b	-0.882863
Aggf1	-0.597541			Spty2d1	-0.407573			Rpl14	-0.159412
Csnk1g1	-0.726356			Srsf2	0.437702			Zfp704	-0.571812
Urm1	0.963734			Stk11ip	-0.320117			Cacna1d	-0.354907
Zfp40	-0.611027			Strada	0.897009			0610011F06Rik	-0.251174
Parp11	-0.44396			Syne1	-0.461853			1700095J12Rik	-1.07561
AW011738	1.17465			Tfdp1	0.62158			Abcb9	-0.821083
Gm15800	0.247319			Tfeb	0.652033			Abhd17a	0.789211
Map2k2	1.06253			Thg1l	-0.917535			Acad9	0.43342
Polr3b	-0.619928			Tmem134	0.850308			Actr1a	0.243014
2900097C17Rik	-0.419913			Tmem181a	-0.351293			Actr2	0.537407
Bach2	-0.361128			Tmem243	0.7594			Adat3	-0.84405
Eif3a	0.331296			Tmem65	-0.628454			Adck1	0.354383
G6pc3	-0.499272			Tmem68	-0.791384			Adgre5	0.565585
Gm40841	-0.621632			Tmod3	-0.336621			Adra1a	-0.712072
Kdm6a	-1.05564			Tnfaip8	-0.312477			Alg3	0.657765
Limk2	-0.87018			Tnfsf9	-0.7969			Anks1	0.371987
Nfix	0.459098			Tns3	-0.45168			Ap1m1	0.438203
Otub1	0.0614967			Trappc3	0.332574			Ap1s1	0.357992
Vopp1	1.00007			Trim32	-0.442242			Ap2a2	-0.502553
Eif4ebp2	0.390757			Tsc22d4	0.828154			Arf5	0.888686
Klf4	-0.886481			Tspyl1	-0.501983			Arl5b	-0.396773
Mir99ahg	-0.821875			Ttbk2	-0.682616			Arpp19	0.370263
Strn4	0.798618			Ttc21b	-1.03505			Atxn7l3b	0.349139
Abhd8	0.605048			Ttc41	-0.979036			B4galt7	0.374075
Amigo1	0.944707			Ttr	-0.990292			Babam1	0.410991
Asah1	-0.0378072			Ubald1	0.460842			Bcl2a1a	-0.781271
B3gntl1	-0.403998			Wipi2	-0.439004			Borcs8	0.78327
Bet1	0.460345			Zbtb43	-0.469673			Bri3bp	-0.520578
Card6	-0.442896			Zc2hc1a	0.693498			Bsg	0.417302
Cd200r1	-0.998413			Zcchc14	0.465898			Btd	0.404228
Cirbp	-0.2222			Zfp362	0.690554			Cacybp	0.350787
Hps6	0.603686			Zfp369	-0.621331			Calcrl	-0.612549
Kcnj9	0.605002			Zmynd15	-0.954237			Cand1	-0.480361
Meis1	-1.02393			1700034J05Rik	0.714106			Cbl	-0.438059
Paf1	0.494354			2900040C04Rik	-0.45177			Ccnd3	-0.584965
Rnf130	0.588191			2900089D17Rik	0.695331			Cd1d2	0.888194
Selm	0.568588			9430037G07Rik	-1.01949			Cdk2	0.59098
Slfn2	0.580547			Abat	-0.756786			Cep131	-0.782928
Nudt9	0.507203			Aoc2	-0.869813			Clcf1-pold4	0.135675
Gramd1b	-1.01688			Arhgef5	-0.777147			Cluh	-0.450281
Fdxr	-0.999836			C77080	-1.00397			Cmtm8	0.616608
M1ap	-0.766995			Ccnd2	-0.801741			Cnppd1	-0.850934
Psmd8	0.330608			Cnga2	1.01502			Cox16	0.581004
Slc2a10	-0.847032			Eid3	-1.05951			Cryzl1	0.364965
Zfp61	0.542255			Exoc3l2	0.877679			Ctage5	-0.483121
Ccdc47	0.365824			Fgfr1	0.52199			Ctps2	0.200583
Pura	0.584215			Fut7	-0.785564			D030055H07Rik	0.984247
Rogdi	0.92238			Gm11802	-0.771938			D3Ertd254e	0.711173
Gm32584	-1.03466			Gm12059	-0.819933			D3Ertd751e	-0.638545
Bckdk	-0.478824			Gm13707	-0.794793			Dapp1	0.48298
Cep57l1	-1.03438			Gm32289	-0.749298			Dixdc1	0.618948
Ddx46	0.536031			Gm36901	-1.00073			Dnaja1	0.276524
Fam161b	0.923138			Gm38422	0.793903			Dnajc4	0.947784
Gabpb2	-0.743484			Gm40887	-1.33388			Dnm2	0.449685
Gm31474	-0.981009			Gm40964	0.699903			Eif2a	0.278836
Gm38850	-0.956508			Gm42357	1.12251			Emilin1	1.0231
Gm42199	0.959398			Gm4841	0.889706			Ets2	0.489651
Gm6583	-0.856245			Hdc	-0.733068			Eva1b	-0.501139
Hipk1	-0.889567			Hist1h1a	1.03921			Exosc3	0.549751
Hp1bp3	0.327236			Hist1h4m	1.61446			Fam129c	0.926325
Hspa5	0.730724			Hist1h4n	1.24242			Fam58b	0.341796
Jarid2	-0.438397			Kifc1	-0.753221			Fam76a	-0.497591
Kif1bp	0.813283			LOC108167630	1.11196			Foxn3	-0.252387
LOC108167511	-0.602964			LOC108167827	-0.760913			Frem2	0.6521
Lrp12	-0.858718			LOC108168286	-0.923555			Gm11423	0.747841
Mrps24	-1.15474			Lpar2	-1.04312			Gm14025	-0.881359
Nt5dc1	-1.00039			Lrrc14b	-0.940901			Gm15612	-1.00139
Slc25a20	0.685486			Mfsd6l	1.14132			Gm15651	-0.893131
Tex30	1.05381			Neto1	-0.747161			Gm16599	-0.877316
Tmem14c	0.377776			Nsun7	-0.728053			Gm2260	-0.726822
Zfp386	-0.538342			Omd	1.0375			Gm2274	-0.713664
Zfp677	-0.838652			Plp2	-0.701592			Gm29808	0.955009
Ccr2	-0.524267			Sla2	1.23976			Gm30992	-0.913948
Nktr	0.681228			Slc22a23	1.05667			Gm31388	-0.80947
Slfn5	1.07962			Slc25a47	1.16742			Gm35358	0.902485
Pdk1	-0.452653			Tmem150c	0.990176			Gm35582	-0.906805
Gm41077	0.602963			Vaultrc5	-0.905491			Gm36591	-0.99774
Pdcd7	0.799374			Zfp507	1.00936			Gm38785	0.437645
Kidins220	-0.405488							Gm40964	0.635912
4921517D16Rik	-0.861151							Gm41338	-0.749375
Gm41678	-0.954147							Gm41610	-0.88154
Bend6	-0.510548							Got2	0.473805
Cacna1e	-1.00381							Gpcpd1	0.512217
Oasl2	0.8976							Gpr19	0.867599
Epb41l3	-0.719928							Gpsm1	-0.562898
Gm11725	-0.995798							Gzf1	-0.762257
LOC108169163	-0.918773							H2-K1	-0.798774
Tusc2	1.1022							H2-Ob	0.955655
Mtcp1	-0.947213							H2-T-ps	0.724301
Mvb12b	0.504843							Hbp1	-0.436848
Trmt2b	-0.990538							Hdc	-0.731859
1110012L19Rik	0.648853							Hexim2	0.923132
1190002N15Rik	-1.07541							Hist1h4m	0.817851
5730455P16Rik	-1.01096							Hsf1	-0.730363
Cct5	0.429309							Hspb6	-0.919002
F420015M19Rik	-0.640281							I830127L07Rik	-1.03723
Fads3	-1.00308							Igtp	0.306653
Fam160a2	-0.797811							Jarid2	-0.397367
Fbxo31	0.929333							Kansl1l	-0.385054
Firre	-0.712691							Katna1	0.303981
Gm32605	-0.577							Kbtbd7	-0.593377
Gm39443	-1.1004							Kctd11	0.462224
Herpud2	0.63789							Kctd21	-0.455608
Hgh1	0.452282							Kdm7a	-0.401183
Kcmf1	0.590575							Kif2a	0.539493
LOC108167848	0.817147							Kif5a	-0.877196
LOC108168899	-0.688406							Kl	-0.571497
Lpxn	0.725317							LOC102636309	0.999777
Rgs11	-0.993741							LOC108167714	0.666456
Siglecg	-0.928845							LOC108168392	0.934585
Srsf2	0.472518							LOC108168979	-0.725223
Stam	0.760407							Ly9	-0.668596
Taf3	0.54564							Map2k1	0.212144
Tra2a	0.352196							Map4k5	-0.724316
Adck4	0.438584							Mcrs1	0.911531
1700123O20Rik	0.634492							Mdp1	-0.107398
Exoc6	-0.324961							Med21	0.399123
Klhl25	0.589246							Mettl10	0.544045
Lacc1	0.610083							Mir99ahg	-0.723236
Mthfsl	-0.483001							Mrpl24	0.483596
Nol6	-0.576841							Mrps24	-1.11176
Ptch1	-0.732632							Mtif3	0.280272
Zfp658	-0.435187							Myl12b	0.200732
Vps29	0.496305							Myo10	0.78313
Ss18l1	-0.761381							Nagk	0.567721
Tob2	-0.334913							Nat10	-0.861108
Wasl	0.449802							Ncam1	-0.733131
Gm30273	-1.01679							Ncoa2	-0.363117
Naaa	0.500609							Ndufa9	0.47182
Smim14	-0.62959							Ndufb4	-0.182383
Src	0.598983							Nfs1	0.38125
Tceanc	-0.791652							Nol6	-0.523654
Zfp445	-0.319115							Nol9	-0.389315
Tmem154	-0.940079							Nova2	0.576492
Memo1	0.44506							Ogg1	0.639643
Parp9	-0.563165							P3h1	-0.883484
Ptpmt1	-0.955139							Paqr4	-0.565878
Zfp385c	-0.87537							Parp8	-0.332507
Fam53a	-0.44732							Particl	-0.709057
Lipo3	-0.60162							Pcyt2	0.700148
1700010L04Rik	-0.821105							Pepd	0.338113
Irf2bp1	0.683754							Phf11b	0.484724
Letmd1	-0.904326							Plppr3	-0.875882
Ly9	-0.724747							Polr3b	-0.554017
Map2k5	0.446353							Pon2	0.294376
Mfsd5	0.612463							Ppat	-0.902324
Nt5c2	-0.515886							Prkch	-0.578048
Pdap1	0.605964							Psmd11	0.277409
Sgip1	-0.790734							Psmd4	0.329135
Suv420h2	-0.146084							Ptpro	0.24924
Tead2	-0.765316							Pygo2	-0.748372
Wwp2	-0.951069							Rabep1	-0.460424
Zdhhc13	-0.375671							Rnf145	-0.489109
Srbd1	-0.500949							Rnf220	-0.742845
Gm16118	-0.460193							Rpgrip1l	-0.970511
Nfkb1	0.27949							Rpl21	0.844373
Ppip5k1	-0.575027							Rufy3	0.541912
Sall3	0.219689							Sar1b	0.349012
Triobp	0.582894							Sec24d	0.486145
Inf2	-0.549817							Senp1	-0.719103
Exosc6	1.08191							Serf1	0.530198
4931406H21Rik	-0.50613							Siglece	0.955725
Acta2	-0.942002							Simc1	-0.590687
Ap5m1	-0.465348							Slc12a9	-0.489903
B9d1	-0.972951							Slc22a23	0.597292
Ccdc134	0.410216							Slc25a53	0.864984
Cd101	-0.57834							Slc38a9	-0.26126
Cep78	1.01414							Slc9a6	-0.661774
Cnot8	0.299168							Smim15	0.742391
Col10a1	-0.965469							Smpd1	0.293602
Dcdc2b	-0.932641							Snord71	-0.94588
E130112N10Rik	-0.725415							Snx7	-0.467363
Eif3h	0.306562							Specc1l	-0.304892
Fam103a1	-0.578494							Srsf4	-0.663709
Gemin7	-0.152481							Ss18l1	-0.664116
Gin1	0.940823							Ssbp4	-0.62799
Gm15612	-1.02232							Syt11	0.483837
Gm31862	-0.965473							Thbd	0.931811
Gm33864	-0.940374							Thoc5	0.449734
Gm34079	-0.963014							Tm2d2	0.271688
Gm41071	-0.592698							Tmem150a	-0.553701
Gmfg	-1.22264							Tmem19	0.380034
Gnai3	-0.926288							Tmem41b	0.340321
Got1	0.555607							Tmem70	0.339702
Hpcal1	0.354916							Tmtc3	-0.395744
Idh3g	0.242939							Traf3ip3	0.591892
Idua	-0.678899							Trim15	-0.92594
Ier3	-0.549386							Trip6	-0.553749
Irf8	0.330874							Trmt44	0.538266
LOC105244413	0.736558							Trpm7	-0.47864
LOC108168907	-0.750876							Ubl5	0.579257
Lsm4	0.947374							Ufd1l	-0.0932988
Mettl7a1	0.578635							Ugt1a7c	0.379189
Mospd2	-0.922749							Usp27x	-0.982627
Mpc1	-0.518805							Usp53	0.810458
Mtfmt	0.532596							Uxt	0.51818
Ndufa3	-0.192193							Vat1l	-0.470546
Nfs1	0.401836							Vcan	-0.916799
Nt5c3b	-0.755785							Vma21	0.427599
Ogg1	0.779391							Vps26b	-0.346382
Peo1	0.727846							Wdr35	-0.596383
Pithd1	0.586728							Zbtb11	-0.659564
Polk	-0.635599							Zbtb44	-0.859506
Psmd4	0.354189							Zbtb7a	-0.482697
Ptar1	0.382887							Zc4h2	0.675945
Rest	0.537097							Zdhhc16	0.964061
S1pr2	0.556985							Zfp112	-1.10597
Sdhc	-0.651295							Zfp623	0.328985
Sept2	-0.263035							Zfp97	0.455631
Sgsm2	-0.896101							Zfyve1	-0.395363
Skp1a	0.432822							B3gnt9	0.856411
Strada	0.852175							Rtkn	0.737446
Tbcc	0.503282
Tmem241	-0.62567
Tnks2	0.685814
Tns4	0.793399
Trappc5	0.615755
Txnl4b	0.465584
Ubac1	0.73563
Vps37a	0.47957
Ythdf3	-0.46544
Zkscan7	-0.986766
Zzef1	-0.498618
Bbs5	0.730425
Kif3b	-0.693778
Tia1	-0.375118
Zbtb43	-0.510181
1110037F02Rik	-0.423096
4930439A04Rik	-0.909289
Cebpd	0.660353
Gm32029	-1.02147
Gm36328	-0.941179
Gm40964	0.70902
Gm42158	-0.930062
Kansl1l	-0.407539
Nop10	0.436274
Pag1	0.503463
Prmt5	0.574769
Psmd3	0.837406
Slc35a5	-0.426517
Smpd1	0.32156
St3gal5	0.502634
Trim32	-0.419632
Ankib1	-0.346486
Pank4	-0.829668
Tpgs2	0.729679
Camk2g	-0.559142
LOC108167381	-0.789553
Mios	0.700513
St3gal2	0.35105
Gm29927	-0.820445
Cmtm8	0.632347
Cxcr6	-0.966189
Iqcc	-0.566806
Ccdc85b	0.7071
Mrvi1	-0.643745
Wsb1	-0.913823
Zc4h2	0.699125
Ccdc146	-0.911841
Cyth4	0.923859
Glt8d1	0.980441
Gm41107	-0.596314
Lactb2	-0.383335
Stk40	0.536633
Ttc3	0.386313
Zfp574	0.605954
Ide	-0.510353
Marveld1	0.969333
Mbtps1	-0.287336
Nap1l4	0.429629
Rad17	0.525684
Ubr5	-0.581834
4632415L05Rik	0.66677
Arpp19	0.3873
Gtf3c5	0.505155
Zc2hc1a	0.669452
Arid2	-0.41513
Brd4	0.477637
Tmlhe	-0.922672
Gm39424	-0.973617
Map3k14	0.519841
Slc24a1	-0.931961
2810025M15Rik	0.442996
3830403N18Rik	0.945041
Ank	-0.453942
Rnf141	0.304742
Pak4	0.55125
Zfp330	0.879043
Cog7	-0.939949
Ddx56	0.528523
Kcnh6	0.526952
Lmln	-0.588954
Rap1gds1	0.364651
Slc18a2	-0.49328
Sox4	0.934524
Zfp729b	-0.638181
8430429K09Rik	-1.00424
AA415398	-0.884849
Ap4e1	0.749951
Diaph2	-0.466267
Exoc6b	0.495823
Marcksl1	0.815128
Metap2	0.357846
Sec24a	-0.409747
Tmem50a	0.260293
Ubtd1	0.401146
2410002F23Rik	-0.531176
Ttc39b	-0.390634
Nfya	0.69813
Zfp523	0.821482
Arap1	-0.374066
Tmem220	-0.88459
Mbp	-0.545652
Asb10	0.607021
Btbd6	-0.425272
Lin9	-0.940884
3300002A11Rik	-0.778977
Ech1	0.283275
Smndc1	0.828845
5930430L01Rik	0.870893
6330407A03Rik	-0.558199
LOC108167485	0.960217
Aknaos	-0.681144
Gm36117	-0.910309
Tal1	0.652347
AW146154	-0.463571
2010315B03Rik	-0.666765
LOC105246961	-0.572755
Map1lc3a	0.421481
Fam149b	-0.8942
Hcls1	0.280267
Szt2	-0.627509
Dlgap4	0.649644
Gm16206	-0.951095
Txndc5	0.339215
Tssk6	-1.00982
Fkbp4	0.734983
Ckap5	-0.370623
Fyco1	-0.466778
Smim15	0.795714
D930028M14Rik	-0.879352
Gm34408	-0.907049
Fancd2	-0.519946
Itgb5	0.623439
Dnajc10	-0.674944
Eif3j2	0.61155
Prrg2	0.47461
Tnfrsf1a	0.197127
Zfp41	-0.913794
Cdc14a	-0.727054
1700113A16Rik	-0.495711
Acbd3	0.364878
Dhcr7	-0.880537
Imp4	0.155927
Noct	-0.824719
Pcdhgb2	-0.773262
Gltp	0.281163
Gm14680	0.547009
Dnaja1	0.253879
LOC108167735	-0.90451
Nagk	0.579769
Sptbn1	-0.882173
Cipc	-0.572102
Gm40468	-0.881955
LOC108167875	-0.805774
Prrc2c	-0.381211
Tbrg3	-0.576835
1700001C19Rik	0.866114
Acadl	0.416804
Cyb5rl	0.658091
Fam126b	-0.594914
Glis3	-0.675877
Hddc2	0.948193
Snapc5	0.391237
Appl2	0.780329
Bud13	0.663962
Cabyr	-0.906954
Dleu2	0.430012
Ptpn2	0.704375
Ptpn6	0.465974
Tuba1c	0.284677
Aven	0.961723
Trdmt1	-0.855167
1700052K11Rik	0.929553
Btbd17	-0.936866
Dnaja2	0.278902
Dyrk1b	-0.429283
Enpp5	-0.874028
Gm30789	-0.672586
LOC108167915	-0.853921
Lrrc39	-0.575681
Rfx5	-0.658909
Fbxw8	0.616482
Cdc27	-0.669356
Bbs7	-0.813545
Mrps25	0.566866
Ndufs2	0.725568
Nsf	-0.464467
Gusb	-0.897553
Tmem70	0.335167
Acvr1b	-0.846754
Aldh1l2	-0.56054
Bst2	0.399425
Cpm	-0.803819
Derl2	0.213307
Edc4	-0.818676
Lin54	0.822118
Pisd-ps2	-1.01598
Ppp4r1l-ps	-0.699521
Prkd2	0.545852
Rapgef6	-0.306473
Sp2	-0.578945
Tmem11	0.28941
Wdr7	-0.572674
Zfp111	-0.484757
Gm41113	-0.842178
Kpna1	-0.491333
Nudc	0.43314
2310011J03Rik	0.813236
Mn1	-0.951604
Gm3134	0.547442
Gm26641	-0.891295
Prim1	0.433065
Ecsit	-0.608397
Ipp	-0.855942
0610010F05Rik	-0.850611
2300009A05Rik	0.752701
Alg8	-0.116352
Ddx20	0.375045
Gpatch1	0.41884
Itpk1	0.332014
Jam2	-0.335694
Med15	0.35405
Smap1	0.623054
Syncrip	-0.258928
Uspl1	0.462156
Tango6	-0.628165
Fancc	0.444597
Baz1b	-0.499747
1110006O24Rik	-0.668249
Sept10	-0.387554
Prpf38b	0.555413
Dnajb11	0.425429
Naa50	0.437833
Sox15	-0.838578
Trappc12	-0.39138
Zfp266	-0.442826
D130017N08Rik	-0.877322
Apbb1ip	0.380069
Polr1a	-0.33132
LOC108167801	-0.822652
Fyb	0.870079
Gm33370	-0.54242
Gm41610	-0.886083
Gm9706	-0.738169
Rbm38	0.471034
Cct6a	0.349476
Smurf2	-0.399576
Hsph1	0.746571
Ctnnd1	-0.423993
Coasy	-0.624726
Eif3b	0.914238
Jak2	-0.370582
Sars2	0.694099
St14	-0.548056
Bnip1	0.503351
Ccdc14	-0.911981
Hdac4	-0.405819
Gm13212	-0.511675
Parvb	0.623982
Ube2s	0.884821
9530036M11Rik	-0.460009
Heatr5a	-0.410837
Mfap3l	-0.840518
Slk	-0.600294
Poc1b	0.431146
Gm20604	0.693399
Commd8	-0.494789
Mrps7	0.508086
Opa1	-0.486929
Tuba1b	0.338415
1700095J12Rik	-1.32555
4921507G05Rik	-0.824985
9430085M18Rik	1.11815
Adam30	-0.687112
Adgre5	0.585174
Aim1	-0.697423
Arhgef17	-0.778813
Baiap3	-0.762175
Btla	0.884638
C77080	-0.949196
Dhrs13	0.923958
E130317F20Rik	-0.97923
Eid3	-1.31108
Etl4	-0.949085
Gm12781	-0.718032
Gm20616	-0.731257
Gm31388	-0.910393
Gm31606	-0.853971
Gm31683	0.999396
Gm36148	-0.669861
Gm36500	-0.68065
Gm38561	-0.948321
Gm41962	-0.571019
Gna14	-0.577774
Ispd	-0.669029
LOC100049077	-1.37062
LOC100503338	0.71525
LOC108167714	0.757602
LOC108168774	-0.832839
Mboat2	-0.638052
Mst1	-0.810522
Pdzrn4	-0.905258
Slamf7	1.41283
Slc9a5	-0.713722
Tmem136	-0.909982
Trim67	-0.800671
Ube4bos3	-0.825428
