# Supplementary material for: High-salt diet induces microbiome dysregulation, neuroinflammation and anxiety in the chronic period after mild repetitive closed head injury in adolescent mice
Source: Brain Commun. 2024 May 3;6(4):fcae147. doi: 10.1093/braincomms/fcae147 (PMC11264151; doi:10.1093/braincomms/fcae147)
Supplement: fcae147_Supplementary_Data [file fcae147_supplementary_data.zip › Supplementary_Table_3.xlsx]

## Sheet: Heatmap_Expression
rCHI HSD Cluster																								Sham HSD Cluster																								rCHI ND Cluster
Unique DEGs in rCHI HSD vs. Sham ND																								Unique DEGs in Sham HSD vs. Sham ND																								Unique DEGs in rCHI ND vs. Sham ND
Gene	Sham_ND_1	Sham_ND_2	Sham_ND_3	Sham_ND_4	Sham_ND_5	Sham_HSD_1	Sham_HSD_2	Sham_HSD_3	Sham_HSD_4	Sham_HSD_5	rCHI_ND_1	rCHI_ND_2	rCHI_ND_3	rCHI_ND_4	rCHI_ND_5	rCHI_HSD_1	rCHI_HSD_2	rCHI_HSD_3	rCHI_HSD_4	rCHI_HSD_5				Gene	Sham_ND_1	Sham_ND_2	Sham_ND_3	Sham_ND_4	Sham_ND_5	Sham_HSD_1	Sham_HSD_2	Sham_HSD_3	Sham_HSD_4	Sham_HSD_5	rCHI_ND_1	rCHI_ND_2	rCHI_ND_3	rCHI_ND_4	rCHI_ND_5	rCHI_HSD_1	rCHI_HSD_2	rCHI_HSD_3	rCHI_HSD_4	rCHI_HSD_5				Gene	Sham_ND_1
Frem2	7.94202	7.94202	7.94202	7.94202	7.94202	8.07096	8.03754	8.03735	8.12784	7.94202	8.07054	8.08174	7.94202	8.10493	7.94202	8.04006	7.94202	8.07485	8.16906	7.94202				Apbb1ip	9.05147	9.5217	9.2608	9.63166	9.51813	9.4882	9.52211	9.75355	9.64304	9.64357	9.52304	9.56915	9.4123	9.70523	9.34449	9.48734	9.48605	9.4354	9.38219	9.36561				Gm11802	8.13008
Phf3	8.56142	8.63067	8.55717	8.7946	8.80954	8.6416	8.78961	8.72438	8.79828	8.80375	8.70962	8.74079	8.68214	8.76714	8.6146	8.71716	8.75935	8.98235	8.86337	8.76997				Exoc6b	8.65744	8.90243	8.75491	9.04499	9.01508	9.06694	9.06395	9.18261	8.95896	9.07817	8.94226	9.00921	9.0278	9.0108	9.10937	8.98018	9.15599	8.71328	8.84212	8.79618				Tfpt	8.2535
Smyd2	7.94202	7.94202	8.03242	8.03219	8.17361	7.94202	7.94202	8.25761	8.14271	8.03221	7.94202	8.18384	7.94202	8.30552	8.18022	8.26657	7.94202	8.28002	8.4058	8.37227				9330020H09Rik	8.17227	8.16165	8.09854	8.06952	8.23216	8.27015	8.27225	8.33392	8.23553	8.33402	8.1988	8.11311	8.1121	8.19069	8.18022	8.20112	8.18086	7.94202	8.24638	8.20118				Gm35768	8.5107
Syt11	8.63324	8.5116	8.49594	8.62827	8.53851	8.52902	8.48758	8.67271	8.65881	8.58713	8.56048	8.64769	8.58106	8.56147	8.5126	8.6931	8.45584	8.6967	8.75688	8.76402				Tusc2	8.23906	8.33408	7.94202	7.94202	8.20454	8.30587	8.41755	8.55529	8.414	8.36363	8.07054	8.08174	8.08092	8.15226	8.38004	8.2357	8.25012	8.07485	8.29325	8.26324				Slc25a46	8.96011
Eif3e	8.78715	8.92094	8.99935	8.84684	8.73971	9.05005	8.77419	8.86521	8.90229	9.01457	8.76875	8.99231	8.82336	8.89786	8.81759	9.01359	8.92776	8.88778	9.14734	9.06713				Arfgap2	8.58186	8.62388	8.40109	8.67772	8.41183	8.89414	8.72036	9.25772	8.45969	9.08783	8.41229	8.71112	8.35743	8.36139	8.61051	8.4848	8.71958	8.41894	8.77471	8.85939				Fam78a	8.70338
Mmp14	8.4631	8.55147	8.55069	8.58698	8.41183	8.55594	8.43603	8.56244	8.63922	8.65636	8.47675	8.62741	8.51942	8.66927	8.52222	8.66816	8.65858	8.5674	8.71351	8.64748				Marcksl1	8.29323	8.25233	8.19741	8.30183	8.23216	8.44723	8.24359	8.46143	8.28074	8.48014	8.21433	8.29748	8.1121	8.26732	8.41089	8.30795	8.2794	8.2074	8.47679	8.24682				Sh3kbp1	9.47899
Ndufa9	8.81151	9.03657	9.12805	8.82115	9.02806	8.95304	8.93771	9.03945	9.06012	9.27941	9.05673	9.27115	8.93393	9.26823	8.9044	9.21588	8.93222	9.08887	9.29313	9.23868				Cebpd	8.49531	8.53586	8.40109	8.59305	8.70693	8.64729	8.61809	8.92298	8.73193	8.70895	8.54737	8.66735	8.3458	8.62083	8.60224	8.57251	8.58422	8.38103	8.41662	8.34148				Ccl4	8.74647
Med27	8.55445	8.70112	8.6242	8.56207	8.53851	8.60633	8.68011	8.6296	8.74908	8.72398	8.62785	8.64769	8.69451	8.70896	8.60639	8.72305	8.65858	8.63836	8.6741	8.78465				Parvb	8.3055	8.3217	8.24134	8.2406	8.29167	8.28248	8.35702	8.46992	8.32051	8.42554	8.28137	8.39311	8.23626	8.28054	8.36706	8.26657	8.1371	8.15193	8.29325	8.19104				Irs2	8.74122
Cryzl1	8.55445	8.71318	8.6634	8.48735	8.63098	8.65853	8.63097	8.53329	8.7072	8.72398	8.64503	8.62051	8.68835	8.61451	8.60639	8.71122	8.70781	8.6564	8.73242	8.72097				Eif4ebp2	8.83047	9.01625	8.84479	8.93466	8.92217	9.04321	9.06395	9.0049	9.01709	9.12244	9.01196	8.79134	8.86353	9.01834	8.90165	8.77401	8.82801	8.9978	9.01203	8.84607				Palb2	8.42866
Myl12b	9.38649	9.46743	9.46026	9.28703	9.35157	9.42851	9.46596	9.39354	9.48962	9.55201	9.4542	9.36605	9.44243	9.42752	9.4021	9.43165	9.42542	9.4745	9.58556	9.5152				LOC105244413	8.22386	8.45026	8.26731	8.29046	8.37849	8.4224	8.57775	8.42591	8.30514	8.54934	8.37634	8.20316	8.30866	8.37167	8.40489	8.25153	8.2794	8.23862	8.38334	8.24682				Apoo-ps	8.23906
C330021F23Rik	8.69218	8.68884	8.7257	8.6562	8.64162	8.68583	8.64983	8.77772	8.81711	8.66181	8.73979	8.73496	8.66314	8.74652	8.7268	8.73469	8.7254	8.78594	8.79784	8.79904				Mat2a	9.7071	9.94296	9.67544	9.83579	9.67945	10.0006	10.3743	9.97163	10.0058	10.1493	9.69885	9.53436	9.75141	9.7365	9.4848	9.57451	9.83078	10.0003	9.71602	9.99362				Gnb5	8.29323
Fis1	8.93983	8.93457	9.05096	8.82981	8.83416	8.74234	8.85307	8.95667	9.06942	8.82136	8.93073	8.93051	8.87327	9.09057	8.942	8.92759	9.13835	8.9978	9.13967	9.15662				L3mbtl2	8.60163	8.58148	8.5762	8.71382	8.58651	8.7017	8.85307	8.70758	8.63922	8.79479	8.67269	8.60648	8.58833	8.61451	8.63861	8.56507	8.68363	8.7659	8.63223	8.67851				Svip	8.50306
Fcgrt	9.03317	9.11739	9.36386	9.03827	9.03448	9.20693	9.11419	9.12579	9.23884	9.19968	9.19723	9.18435	9.28586	9.4098	9.19925	9.11081	9.398	9.19094	9.46455	9.45228				Naa50	8.62078	8.56667	8.55069	8.74336	8.52585	8.72231	8.85307	8.64843	8.61076	8.74835	8.47675	8.53094	8.65669	8.60168	8.55014	8.4672	8.6191	8.65044	8.56376	8.56464				Dubr	8.5107
Sar1b	8.98772	9.17123	9.09668	8.93844	9.02159	9.03285	8.98715	9.17935	9.10795	9.18238	9.14035	9.10833	9.07519	9.27981	9.11374	9.01359	9.23012	9.04627	9.25943	9.32925				Mis12	8.84439	8.8787	8.99935	8.86352	8.76666	9.19526	9.16858	8.93999	8.86812	9.14685	9.04318	8.74658	8.9821	8.80192	8.86791	8.94547	8.80232	8.95464	8.87895	9.04392				Deptor	8.54739
Serf1	7.94202	7.94202	7.94202	7.94202	7.94202	7.94202	8.17578	7.94202	8.18181	7.94202	7.94202	7.94202	7.94202	7.94202	8.09277	7.94202	7.94202	8.1903	8.30751	8.11821				Zfp418	8.2535	8.39076	8.41826	8.40861	8.38707	8.7017	8.68601	8.53329	8.34244	8.75313	8.49893	8.38232	8.53547	8.42869	8.46166	8.33307	8.34321	8.54651	8.32123	8.42262				Wipi2	8.96011
Psmg3	8.29323	8.26741	8.43482	8.42542	8.38707	8.50794	8.53448	8.34521	8.62718	8.36363	8.42084	8.40363	8.49443	8.43753	8.33266	8.50183	8.4278	8.56052	8.78056	8.69843				Gltp	9.19894	9.08359	9.17329	9.14356	9.14316	9.24398	9.26925	9.20826	9.28459	9.32854	9.25384	9.06206	9.31053	9.1512	9.08947	9.09966	8.99659	9.29215	9.18855	9.09991				Syne1	8.36136
Hint2	7.94202	7.94202	7.94202	7.94202	7.94202	7.94202	8.21185	7.94202	8.32051	7.94202	7.94202	7.94202	7.94202	7.94202	7.94202	8.16108	7.94202	7.94202	8.53907	8.33503				Nr2f6	8.45471	8.34607	8.39225	8.42542	8.43531	8.47085	8.68011	8.55529	8.43739	8.72892	8.37634	8.2836	8.65017	8.5031	8.38639	8.35664	8.38758	8.54651	8.43752	8.46801				Azin1	9.17052
Gbp4	7.94202	7.94202	7.94202	7.94202	7.94202	7.94202	8.07708	8.13257	8.16953	7.94202	7.94202	8.04084	7.94202	7.94202	7.94202	7.94202	8.18086	7.94202	8.32123	8.24682				Mios	8.59511	8.3089	8.50309	8.61675	8.51941	8.85244	8.57775	8.71322	8.45421	8.84282	8.52021	8.40363	8.67586	8.60168	8.40489	8.41025	8.39798	8.5674	8.57965	8.56866				Ntrk2	8.36136
Hdac7	7.94202	7.94202	7.94202	8.12228	7.94202	7.94202	8.13295	8.13257	8.04936	7.94202	7.94202	7.94202	7.94202	7.94202	8.07259	8.11177	8.1371	8.10467	8.27836	8.21094				Dleu2	8.50306	8.52789	8.42662	8.48002	8.49963	8.58793	8.60493	8.53329	8.54028	8.62843	8.45357	8.46219	8.48584	8.45475	8.49783	8.32073	8.58422	8.40976	8.52199	8.41191				Rac1	10.0683
Tns2	7.94202	8.08101	7.94202	7.94202	7.94202	8.1243	8.03754	7.94202	8.09378	7.94202	8.12371	7.94202	7.94202	8.07506	8.20289	7.94202	8.08002	7.94202	8.38334	8.20118				Eif3j1	8.40106	8.45949	8.3349	8.44166	8.39548	8.48601	8.62456	8.46992	8.44867	8.63411	8.34722	8.46219	8.44992	8.35084	8.36041	8.32073	8.41808	8.25304	8.43752	8.38397				Cep104	8.78715
Myo10	8.0361	8.04032	7.94202	7.94202	7.94202	8.03321	8.03754	8.13257	7.94202	7.94202	7.94202	7.94202	8.04025	7.94202	8.22373	7.94202	8.111	7.94202	8.35964	8.20118				Eif3j2	8.47134	8.41146	8.3349	8.39996	8.36974	8.51506	8.55651	8.38745	8.48622	8.62843	8.22901	8.53094	8.49443	8.42869	8.33979	8.26657	8.39798	8.3168	8.35964	8.37816				Qrfp	8.20779
Spp1	7.94202	7.94202	8.06984	8.06952	8.02963	7.94202	7.94202	8.15502	8.01793	7.94202	8.03291	7.94202	8.04025	8.26732	8.01742	7.94202	7.94202	7.94202	8.61024	8.50963				Dlgap4	8.91063	9.16773	9.08061	9.1066	9.23058	9.23555	9.59818	9.33342	9.35496	9.54787	8.99773	9.47215	9.13128	8.98779	8.67675	8.56507	9.07585	9.31183	9.03383	9.04392				Zfp369	8.45471
Gm11423	7.94202	7.94202	8.03242	8.03219	8.02963	7.94202	7.94202	7.94202	8.01793	8.03221	8.31578	7.94202	7.94202	7.94202	8.01742	7.94202	7.94202	7.94202	8.45754	8.34148				Rest	8.48744	8.55912	8.45082	8.49458	8.59225	8.58793	8.79468	8.54805	8.5853	8.68316	8.46141	8.48024	8.53547	8.48748	8.44533	8.26657	8.4278	8.5174	8.50437	8.35408				Abat	8.22386
Thbd	7.94202	7.94202	7.94202	8.03219	7.94202	8.03321	8.1074	7.94202	7.94202	7.94202	7.94202	8.04084	8.04025	7.94202	7.94202	8.04006	7.94202	8.03596	8.26278	8.13231				Med26	8.533	8.38002	8.5375	8.51571	8.52585	8.69116	8.61154	8.66068	8.50651	8.714	8.50612	8.60648	8.51122	8.54028	8.61866	8.34503	8.56228	8.61348	8.58744	8.43308				Lrrc14	8.91908
Cxcl16	7.94202	7.94202	8.03242	8.14352	8.02963	7.94202	8.32306	7.94202	8.04936	8.03221	7.94202	7.94202	8.64359	7.94202	8.42265	8.67448	7.94202	7.94202	9.19221	8.43823				Osbpl2	8.83047	8.64405	8.84053	8.80355	8.76666	8.97182	9.07494	8.97304	8.73193	9.14986	8.66176	8.83874	8.79183	8.82583	8.90165	8.68695	9.00072	9.0571	8.79784	8.82704				2900040C04Rik	8.41045
Dixdc1	8.0361	7.94202	7.94202	7.94202	7.94202	7.94202	8.17578	7.94202	7.94202	7.94202	8.03291	8.08174	8.13837	8.10493	7.94202	8.08065	8.03962	7.94202	8.34725	7.94202				Lrch1	9.42239	9.06818	9.2278	9.42256	9.34219	9.51473	9.63769	9.53102	9.28273	9.60463	9.32826	9.34534	9.38986	9.13804	9.28179	9.24538	9.33515	9.26921	9.16629	9.20121				Spint2	8.32883
Alg3	8.56832	8.38002	8.85742	8.50876	8.58072	8.49342	8.9249	8.55529	8.48622	8.76259	8.64503	8.59934	8.56625	8.63942	8.51743	8.87154	8.82294	8.53214	8.83672	8.86202				Filip1l	9.00313	8.93005	8.99581	8.92705	8.88884	9.01532	9.29589	9.19872	8.93244	9.23065	8.76875	8.95753	9.01145	8.87603	9.06456	8.87636	8.84797	9.07489	8.85281	8.79618				Cab39l	9.38126
Clcc1	8.9993	9.03254	9.07083	8.91936	8.97499	8.97552	9.11419	8.94419	9.21718	8.972	9.13727	8.92131	8.97783	8.97606	8.95763	9.17517	9.22032	9.03163	9.05512	9.17916				Zfp574	8.97992	8.52789	8.73065	8.68299	8.92217	8.93773	9.13494	8.91868	8.82328	9.14685	8.55396	8.6927	8.99899	8.79215	8.7605	8.68695	8.77575	8.85676	8.71351	8.62959				Igfbp2	8.4631
Dapp1	9.40202	9.3205	9.50444	9.33328	9.4625	9.36044	9.70077	9.6389	9.67518	9.26072	9.66494	9.20504	9.79229	9.31102	9.37028	9.67563	9.75543	9.22781	9.61082	9.95345				Letm1	9.10086	8.86413	8.91783	8.87581	8.87359	9.1533	9.22642	9.10141	8.95109	9.28995	8.78746	8.93507	9.07903	8.87159	8.942	8.78487	8.84303	9.00543	8.9385	8.97285				Car2	8.33998
Ap1s1	8.65148	8.63067	8.7257	8.60501	8.563	8.69645	8.69765	8.63594	8.72144	8.73383	8.70446	8.58481	8.65669	8.74652	8.63467	8.74044	8.7254	8.61979	8.77471	8.77293				Cyb5rl	8.47134	8.34607	8.40976	8.39996	8.47909	8.66958	8.59825	8.48649	8.38296	8.65087	8.30468	8.34819	8.4682	8.28054	8.38004	8.25153	8.31901	8.5174	8.29325	8.24682				Ttr	12.5107
Faim	8.47946	8.50326	8.59464	8.51571	8.45768	8.60026	8.57075	8.56244	8.63922	8.56854	8.47675	8.43382	8.55871	8.56836	8.46699	8.62892	8.66493	8.54651	8.71987	8.66833				Herpud2	8.47946	8.4862	8.5375	8.61675	8.62559	8.76184	8.51929	8.74079	8.61903	8.90006	8.49164	8.65431	8.77007	8.49535	8.47226	8.56507	8.79181	8.59416	8.61024	8.56059				Pnp	9.02947
H2-Q1	8.41964	8.39076	8.47388	8.39114	8.39548	8.50073	8.47098	8.44399	8.54494	8.4172	8.46141	8.37125	8.44992	8.47949	8.44533	8.50183	8.49091	8.45396	8.54741	8.50517				1110012L19Rik	8.37164	8.39076	8.50309	8.34404	8.40373	8.58167	8.40803	8.53329	8.52124	8.6169	8.40357	8.39311	8.56625	8.42869	8.39264	8.26657	8.577	8.50987	8.42718	8.3897				Pus3	8.0361
Btd	8.60163	8.62388	8.70555	8.61675	8.6624	8.79016	8.74237	8.66672	8.74908	8.74354	8.78282	8.48904	8.60261	8.73066	8.55014	8.76852	8.68976	8.70227	8.78056	8.80472				Uspl1	8.78219	8.77061	8.98148	8.83837	8.90752	9.18937	8.78451	8.98512	8.87679	9.21388	8.82794	8.96636	8.96053	8.8892	8.93143	8.85691	9.07585	9.18467	8.94328	8.82429				D17H6S53E	8.0361
Ywhaz	9.84529	9.71233	10.0563	9.73	9.85707	9.98731	10.0626	10.031	10.1441	9.86689	10.1244	9.64041	9.70697	10.0061	9.90844	10.1194	9.9964	10.0612	10.0617	10.0626				Lrp5	8.83513	8.59594	8.69525	8.99684	9.06284	9.03977	9.04909	9.28748	8.98723	9.24716	8.76401	8.86884	8.87327	9.09057	8.80526	8.60836	9.06053	9.09923	8.9385	8.76103				Tsc22d3	8.13008
Kif2a	8.44618	8.35771	8.39225	8.40861	8.33271	8.4631	8.40803	8.40709	8.49646	8.4727	8.46141	8.35989	8.5275	8.43753	8.39881	8.49338	8.2794	8.4945	8.57176	8.54828				Fyb	8.87597	8.96119	8.92171	9.19079	9.37923	10.1645	10.2064	10.1706	10.2029	10.8559	8.52713	7.94202	10.0577	10.201	8.9044	7.94202	10.0766	10.1832	10.194	8.32178				Lilra5	7.94202
Fam58b	8.88477	8.787	8.99581	8.80799	8.7884	8.83514	8.85775	8.91868	9.01463	8.88813	9.00131	8.79675	8.97783	8.90644	8.85344	8.98865	8.86745	8.9343	9.05512	9.00016				Txndc5	8.77215	8.82907	8.81008	8.75768	8.80535	8.92214	8.74237	8.94837	8.93244	8.93867	8.78746	8.79675	8.73037	8.80192	8.78001	8.66178	8.89116	8.88778	8.89424	8.72413				Prr13	8.2535
Myl12a	9.2826	9.15361	9.39535	9.14054	9.19327	9.36794	9.21068	9.31356	9.45505	9.38276	9.44037	9.20504	9.32266	9.20831	9.18313	9.39011	9.26526	9.3366	9.58044	9.42167				Amigo1	8.23906	8.25233	8.2546	8.18036	8.28062	8.29437	8.28567	8.52576	8.32796	8.51584	8.32655	8.20316	8.32145	8.44622	8.33266	8.28094	8.23437	8.35021	7.94202	8.14543				Bmi1	8.36136
Slc7a11	8.15224	8.1385	8.32448	8.06952	8.20454	8.25733	8.21185	8.25761	8.2972	8.24067	8.30468	8.22114	8.20162	8.20781	8.19181	8.26657	8.23437	8.15193	8.6535	8.43823				Psmd3	8.86707	8.74818	8.71064	8.52257	8.51941	9.02588	8.96278	8.93577	8.8995	9.17947	8.71474	8.74658	8.77557	8.96815	8.79274	8.76852	8.73689	8.5742	7.94202	8.68187				Gm31677	8.07505
Bsg	10.4696	10.23	10.5163	9.86808	10.0326	10.4033	10.1842	10.2149	10.5959	10.4176	10.3628	10.2036	10.2085	10.2222	10.3334	10.2728	10.2818	10.2949	11.0944	10.6151				Acadl	8.77719	8.53586	8.73065	8.64517	8.65209	8.85671	8.73145	8.76212	8.73539	8.85959	8.65065	8.72907	8.73618	8.70896	8.7572	8.60836	8.79708	8.81978	8.57176	8.61119				Ttc21b	8.22386
Ndufs5	8.48744	8.39076	8.45082	8.34404	8.37849	8.40507	8.3983	8.32229	8.48102	8.40006	8.39468	8.45292	8.39046	8.35084	8.3736	8.60136	8.44667	8.38103	8.62499	8.61119				Lin54	8.38167	8.11221	8.22746	8.29046	8.31277	8.45523	8.28567	8.46992	8.26344	8.59921	8.40357	8.41392	8.3458	8.20781	8.33979	8.16108	8.41808	8.29271	8.11796	8.20118				Prr15	8.31735
Tagln2	8.71984	8.54372	8.7257	8.63958	8.59793	8.67504	8.58466	8.66672	8.77572	8.69875	8.71474	8.61353	8.69451	8.68656	8.55915	8.67448	8.71372	8.77096	8.86337	8.78173				Mir6236	8.54739	8.73089	8.2546	8.55567	8.51941	9.13476	9.12115	9.48539	8.43739	9.55408	8.16447	8.16281	8.29539	8.69223	8.40489	8.30795	8.40814	8.10467	8.61024	8.31497				Tns3	10.3407
Sri	8.89348	8.71913	8.84053	8.78097	8.73049	8.94158	8.74237	8.77772	8.95109	8.83858	8.7447	8.77487	8.79183	8.78224	8.7268	8.87636	8.89583	8.95061	9.00761	8.97516				Src	8.58186	8.69501	8.51712	8.66704	8.58072	8.6416	8.78451	8.91435	8.57215	8.91959	8.50612	8.55464	8.59551	8.76204	8.60639	8.42023	8.55478	8.61348	8.70062	8.63681				Pla2g12a	8.32883
Usp53	8.07505	7.94202	7.94202	7.94202	7.94202	7.94202	7.94202	8.13257	8.22561	7.94202	7.94202	8.08174	8.04025	8.03611	7.94202	7.94202	8.03962	8.15193	8.32123	8.13231				Atg3	8.72525	8.64405	8.58856	8.66164	8.63632	8.7324	8.79972	8.86059	8.80461	8.80375	8.62785	8.56992	8.66953	8.69223	8.63861	8.58711	8.66493	8.63223	8.72617	8.67174				Lclat1	8.71984
Hist1h2bc	8.47946	8.46855	8.6242	8.40861	8.52585	8.65853	8.61809	8.54805	8.64319	8.48014	8.54737	8.61353	8.41115	8.54028	8.53168	8.53434	8.46484	8.67397	8.73861	8.70818				Mcat	8.47134	8.25233	8.38322	8.39996	8.37849	8.49342	8.49569	8.59019	8.39564	8.67257	8.51321	8.3237	8.33382	8.56836	8.43976	8.30795	8.52377	8.36074	8.46726	8.43308				Skiv2l2	8.75168
Sf3b6	8.54024	8.62388	8.66881	8.47257	8.59225	8.7324	8.61809	8.57648	8.72144	8.66181	8.46914	8.71112	8.67586	8.74127	8.63467	8.62892	8.60539	8.81978	8.79784	8.85142				Ltbr	9.01827	8.71913	8.84902	8.8341	8.86973	8.92606	9.12462	9.11542	8.97961	9.16181	8.61019	8.93051	8.87327	8.82111	8.79589	8.81137	8.88176	8.86574	8.83128	8.73041				Lpar2	8.13008
Phf11b	8.35081	8.5198	8.40109	8.39996	8.41183	8.40507	8.36773	8.5104	8.47577	8.4727	8.47675	8.4713	8.4682	8.41048	8.39881	8.51833	8.35476	8.53214	8.52199	8.58836				Mfsd5	8.97205	8.81877	8.783	8.78554	8.77106	8.80393	9.12807	9.0581	8.90785	9.29517	8.56048	8.87375	8.92941	8.78224	8.8267	8.70523	9.11675	8.79576	8.69409	8.71779				C530005A16Rik	8.10492
Plpp7	8.41964	8.52789	8.43482	8.37293	8.50631	8.40507	8.40803	8.6232	8.57656	8.54934	8.5407	8.50619	8.48584	8.47949	8.56802	8.56507	8.56228	8.60711	8.59514	8.58447				Abhd8	8.55445	8.41146	8.44289	8.36353	8.45034	8.50794	8.55651	8.59019	8.54957	8.66721	8.28137	8.34819	8.53547	8.49535	8.42842	8.4672	8.64568	8.50224	8.48614	8.52714				Rbm3os	8.23906
Nrep	8.63937	8.67001	8.56993	8.55567	8.56897	8.51506	8.64983	8.60361	8.65104	8.63411	8.6042	8.63424	8.60261	8.54743	8.70933	8.70523	8.65216	8.6967	8.78056	8.73664				Bnip1	8.35081	8.34607	8.374	8.35391	8.36079	8.35851	8.445	8.38745	8.43165	8.56854	8.44559	8.52282	8.36873	8.43753	8.40489	8.4672	8.44667	8.30496	8.49533	8.40095				Axl	8.4631
Fbxw17	8.29323	8.33408	8.24134	8.22675	8.32287	8.22995	8.33472	8.34521	8.21533	8.354	8.31578	8.33614	8.40092	7.94202	8.31045	8.36792	8.38758	8.39082	8.45754	8.53143				Zfp697	8.47946	8.45026	8.42662	8.49458	8.67757	8.64729	8.55651	8.72989	8.65494	8.72892	8.69927	8.72314	8.42115	8.58191	8.5724	8.57985	8.67122	8.47867	8.6741	8.60744				Gca	8.0361
Zfp623	8.59511	8.68884	8.70555	8.62827	8.63632	8.74727	8.80969	8.66672	8.64713	8.79479	8.66725	8.71112	8.62343	8.60168	8.76379	8.74614	8.74257	8.78098	8.71351	8.7114				Vps37a	8.73061	8.79774	8.60067	8.78097	8.67255	8.72737	8.88526	8.89681	8.86228	8.93867	8.61019	8.85393	8.70062	8.76714	8.75389	8.60836	8.61228	8.72947	8.94328	8.69515				Fut7	8.22386
Ppp1r2	8.85354	8.83925	8.84053	8.80799	8.82604	8.87772	8.96689	8.70189	8.81088	8.99354	8.81021	8.79675	8.93393	8.81157	8.99552	9.0654	9.02109	8.97058	8.92886	8.93507				Oasl2	8.19067	8.26741	8.2546	8.34404	8.29167	8.34854	8.45381	8.48649	8.24512	8.5748	8.21433	8.3237	8.28159	8.20781	8.27002	8.26657	8.18086	8.30496	8.56376	8.21094				Kifc1	8.10492
Phactr1	8.28052	8.26741	8.2546	8.32354	8.36079	8.38705	8.38835	8.33392	8.26344	8.48014	8.2563	8.39311	8.28159	8.23908	8.38639	8.40005	8.34321	8.39082	8.57176	8.38397				Skp1a	9.08352	9.05645	9.09986	8.9155	9.01834	9.07693	9.24806	9.22085	9.14071	9.35845	9.08976	9.05412	9.05574	9.06234	8.98807	8.92759	8.94548	9.09923	9.45028	9.21564				Bbs2	8.47134
Vma21	8.47946	8.55147	8.46631	8.57465	8.61467	8.65294	8.66211	8.48649	8.53084	8.60516	8.56048	8.66086	8.51942	8.48748	8.59387	8.64884	8.59841	8.58758	8.68749	8.66833				Tal1	8.31735	8.58875	8.40976	8.56207	8.51941	8.7324	8.52693	8.55529	8.5677	8.8126	8.54737	8.64769	8.54332	8.57517	8.59387	8.43	8.53949	8.44544	8.83672	8.4728				Gm40887	8.20779
Exoc1	8.76709	8.53586	8.69525	8.73852	8.82195	8.68583	8.80969	8.82268	8.74908	8.63411	8.84956	8.79675	8.85862	8.65749	8.89889	8.79024	8.86745	8.77598	8.91911	8.9006				Lmo2	8.62078	9.01625	8.93704	9.00388	8.93299	8.98289	9.20432	9.48294	9.09902	9.78271	8.72987	9.51399	9.25096	9.34405	8.94724	9.03786	9.18017	8.70227	9.31284	9.0223				March1	9.60396
Eps8l1	8.42866	8.11221	8.48869	8.44957	8.53221	8.4631	8.51929	8.40709	8.52124	8.16277	8.72987	8.46219	8.60962	8.54028	8.70933	8.33307	8.56969	8.99011	8.73861	8.88539				Pura	8.63937	8.85921	8.64688	8.81679	8.80115	8.72737	8.88976	9.07276	8.91887	9.09739	8.62202	8.96636	8.8336	8.71445	8.78001	8.83194	8.87702	8.69109	9.01643	8.73353				Dhx35	8.41964
Cd1d2	8.07505	8.04032	7.94202	7.94202	7.94202	8.07096	8.03754	8.03735	7.94202	7.94202	8.03291	8.11311	7.94202	8.07506	8.2613	8.11177	8.03962	7.94202	8.14513	8.27114				LOC108167848	8.23906	8.55912	8.38322	8.51571	8.38707	8.52209	8.52693	8.75684	8.4651	8.79928	8.35716	8.48904	8.49443	8.48748	8.54558	8.2357	8.63914	8.47867	8.60274	8.36024				LOC108168286	8.07505
Fam129c	8.15224	8.1385	7.94202	8.03219	7.94202	8.07096	8.31103	8.15502	7.94202	7.94202	8.07054	8.04084	8.08092	8.03611	8.29484	8.2357	8.25012	8.17193	8.29325	8.21094				Ech1	7.94202	7.94202	7.94202	7.94202	7.94202	7.94202	7.94202	8.31028	7.94202	8.66721	8.18225	8.25396	8.30866	8.19069	7.94202	7.94202	7.94202	7.94202	8.46726	7.94202				Nsun7	7.94202
Mcph1	8.31735	8.20179	8.32448	8.40861	8.32287	8.40507	8.45381	8.32229	8.40796	8.32363	8.31578	8.3237	8.29539	8.35084	8.69142	8.63563	8.49091	8.55356	8.64649	8.3897				Sox4	8.45471	8.26741	8.40109	8.40861	8.51941	8.37775	8.25825	8.91868	8.45969	9.21388	8.30468	9.07384	8.28159	8.51074	8.45627	8.64226	8.50759	8.55356	9.03813	8.38397				Carm1	7.94202
Rtkn	7.94202	7.94202	7.94202	7.94202	7.94202	8.07096	7.94202	8.03735	7.94202	7.94202	7.94202	7.94202	7.94202	7.94202	8.11055	8.04006	7.94202	8.10467	8.16906	8.13231				Rnf141	8.91908	8.83418	8.86159	8.85938	8.85412	8.78084	8.91189	9.09432	8.97705	9.04188	8.96858	8.93051	8.91111	8.91914	8.89334	8.82172	8.86745	8.8702	8.89927	8.81596				Zfp865	8.17227
Gm35358	8.0361	8.04032	7.94202	8.12228	7.94202	8.19964	8.07708	8.17531	8.14271	7.94202	8.07054	8.04084	7.94202	7.94202	8.23358	8.18195	8.111	8.1298	8.22903	8.13231				Urm1	8.23906	8.11221	8.16326	8.21218	8.11717	8.21522	8.24359	8.35619	8.19348	8.43372	8.18225	8.31083	8.21949	8.31738	8.24311	7.94202	8.18086	8.15193	8.14513	8.13231				Dhdh	8.36136
Ctps2	9.04784	9.02035	8.96691	9.02808	9.01181	9.02237	9.07129	8.97304	9.07403	9.00412	9.03634	8.94862	9.01556	9.02209	9.01024	9.00535	9.12761	9.11287	9.05512	9.12574				Kcmf1	8.5107	8.4948	8.49594	8.46502	8.49287	8.49342	8.63732	8.65458	8.58962	8.7387	8.58585	8.6989	8.36873	8.60813	8.43412	8.41025	8.49931	8.43677	8.57965	8.55241				LOC108167827	7.94202
Uxt	7.94202	7.94202	7.94202	7.94202	7.94202	7.94202	8.15545	7.94202	8.11167	7.94202	8.16447	7.94202	7.94202	7.94202	8.12661	7.94202	8.19995	8.15193	7.94202	8.15774				Rdh14	8.66922	8.67635	8.65794	8.62253	8.56897	8.7714	8.87619	8.81291	8.73539	8.92727	8.69403	8.76368	8.69451	8.7569	8.69864	8.52639	8.53168	8.54651	8.76881	8.68854				Pycr2	8.10492
Tmem109	9.58659	9.43793	9.56151	9.49439	9.52215	9.66617	9.60486	9.46062	9.66589	9.54371	9.66494	9.42036	9.56285	9.53985	9.64495	9.66234	9.60775	9.72046	9.68354	9.64264				Txndc12	8.76709	8.74246	8.79213	8.64517	8.67757	8.84815	8.79972	8.93153	8.81088	8.93489	8.77816	8.88831	8.71862	8.83519	8.81145	8.66816	8.74257	8.6564	8.82581	8.82704				Zmynd15	8.07505
Tmem19	8.83513	8.84429	8.95583	8.80799	8.98855	9.07361	8.9545	8.83711	8.99479	8.78116	9.02597	8.79675	8.96922	8.86264	8.97298	8.92305	9.0331	9.09923	8.97603	9.06922				Lacc1	8.56832	8.69501	8.783	8.75768	8.73049	8.79937	8.86702	8.93577	8.74908	9.13166	8.62202	8.82846	8.86842	9.0975	8.73366	8.61529	8.87225	8.8702	8.6394	8.67174				Cers6	8.65744
Ugt1a7c	9.22354	9.47797	9.45122	9.21359	9.22796	9.49044	9.48087	9.08719	9.45665	9.32854	9.59613	9.40633	9.24124	9.43003	9.54601	9.43165	9.57256	9.52617	9.37606	9.62544				Kif1bp	8.35081	8.36901	8.36457	8.38213	8.43531	8.4631	8.41755	8.64221	8.45969	8.7387	8.28137	8.51457	8.48584	8.65749	8.33979	8.2357	8.577	8.38103	8.47679	8.44332				1500011K16Rik	8.0361
Traf3ip3	8.85807	8.97849	8.78758	8.78554	8.69241	8.94158	9.04909	8.78284	8.91062	8.86785	8.96858	8.49768	8.63022	8.96815	8.92072	9.10711	8.94108	9.01675	8.84212	9.23868				St3gal2	9.05147	9.02035	8.92557	9.03827	9.03448	8.98289	9.09655	9.20826	9.0671	9.3609	8.99773	9.06993	9.09425	9.22362	8.96534	9.02581	9.07204	8.9978	8.98517	9.04818				Hic2	8.28052
Map2k1	9.8185	9.78531	9.86426	9.75469	9.72421	9.92498	9.99961	9.74964	9.75814	9.90926	9.91154	9.72925	9.77202	9.89393	9.92772	9.90597	9.9306	9.92316	9.78068	10.0128				Brd4	9.25053	9.39076	9.31357	9.25773	9.44118	9.25788	9.71704	9.5862	9.3567	9.86689	9.1647	9.76928	9.61983	9.37346	9.43943	9.17517	9.44688	9.28361	9.42999	9.26292				Ddx6	9.28833
Dnajc4	8.0361	8.08101	7.94202	7.94202	7.94202	7.94202	8.03754	8.03735	7.94202	7.94202	8.03291	7.94202	7.94202	8.03611	7.94202	7.94202	7.94202	8.28002	7.94202	8.47755				Tnks2	8.62704	9.10251	8.86159	8.85938	8.95773	8.65853	9.24806	9.36934	8.87391	9.50771	8.91116	9.23532	8.8285	9.14792	8.85635	8.90932	8.88648	8.87463	8.95747	8.9518				Ttbk2	8.5107
LOC102643247	8.0361	8.04032	7.94202	7.94202	7.94202	8.03321	8.31103	8.03735	7.94202	7.94202	8.03291	8.08174	8.04025	8.03611	7.94202	8.04006	8.03962	8.15193	8.04364	8.56866				Stk40	8.58852	8.67001	8.7257	8.59305	8.72116	8.6416	8.84363	8.83233	8.71079	9.01803	8.62202	8.92592	8.67586	8.74652	8.58537	8.6931	8.53168	8.7659	8.68749	8.64039				Gm12059	8.0361
Oser1	8.68651	8.75385	8.73557	8.79008	8.71645	8.7714	8.87162	8.67865	8.85345	8.6884	8.80119	8.85393	8.8487	8.73599	8.69864	8.67448	8.75935	8.94656	8.89927	9.05876				Thumpd3	8.83047	9.09876	9.09028	8.9826	8.98855	9.16849	9.11419	9.12234	9.12774	9.23894	8.94986	8.98375	9.04784	9.0032	8.91531	8.99704	9.21043	9.09923	9.12412	9.04178				Kat2b	8.47946
Kctd11	8.54739	8.5198	8.53079	8.48002	8.64162	8.58167	8.79468	8.59694	8.62718	8.55581	8.59814	8.67378	8.5275	8.47138	8.60224	8.65534	8.6191	8.64443	8.59514	8.74588				Col27a1	9.25938	9.62547	9.55323	9.54752	9.56542	9.77978	9.98338	9.73386	9.63351	10.0411	9.29171	9.59817	9.77202	9.53071	9.45055	9.39574	9.66417	9.60817	9.69989	9.47646				Kbtbd2	9.20514
Anks1	8.75685	8.80305	8.86159	8.84684	9.03128	8.91819	9.05655	8.85595	8.92704	8.78573	8.97596	8.92592	8.79183	8.91493	8.89334	8.96733	8.93222	9.06781	8.9385	9.04606				Memo1	8.4631	8.75385	8.69004	8.61091	8.63632	8.76663	8.66816	8.75153	8.76585	8.82136	8.71474	8.641	8.78645	8.79705	8.63467	8.62214	8.79181	8.67397	8.71351	8.73664				Thg1l	8.28052
Zfp97	8.4375	8.50326	8.40976	8.59906	8.58072	8.62421	8.46247	8.53329	8.50151	8.52271	8.61613	8.53094	8.51942	8.43753	8.58537	8.63563	8.66493	8.6564	8.48614	8.61119				Vps29	8.86258	9.16069	9.02035	8.89589	8.9112	9.03631	9.01477	9.29041	9.14714	9.33358	8.84956	9.01754	8.94733	9.25062	8.88776	8.94989	9.17675	8.95865	9.10833	9.14899				Gm34865	8.42866
Mcrs1	8.3055	8.5198	7.94202	8.50876	8.29167	8.7017	8.47935	8.31028	8.84152	8.27878	8.67269	8.22114	8.65017	7.94202	8.64641	8.71716	8.56228	8.7608	8.57965	8.84338				Marveld1	7.94202	8.16165	8.14402	8.03219	7.94202	8.24395	8.07708	8.15502	8.19348	8.354	8.09939	7.94202	8.26719	8.10493	8.14138	8.16108	8.03962	8.15193	8.34725	8.14543				9430037G07Rik	8.13008
Actr1a	9.51908	9.50646	9.39773	9.49657	9.49784	9.55973	9.37746	9.38554	9.49425	9.47055	9.57982	9.46948	9.53328	9.45483	9.4848	9.59591	9.39522	9.72629	9.56495	9.7183				Slfn5	8.07505	8.18257	8.14402	8.16272	7.94202	8.21522	8.17578	8.35619	8.16953	8.42554	8.21433	7.94202	8.18241	8.17228	8.12661	8.16108	8.03962	8.1298	8.37166	8.13231				Plp2	8.10492
H2-Ob	8.6978	8.16165	7.94202	9.04164	8.64162	8.87356	8.73145	8.32229	9.17657	8.79928	8.80571	9.37771	8.91111	8.91493	9.22491	9.20921	8.65216	9.41785	8.83672	9.32603				Slfn2	8.533	8.55912	8.60067	8.51571	8.45034	8.61831	8.57075	8.73536	8.68157	8.74835	8.64503	8.38232	8.70667	8.60168	8.53635	8.52639	8.55478	8.56052	8.76287	8.651				Arhgef5	7.94202
Trmt44	8.40106	8.41146	8.374	8.51571	8.49287	8.65853	8.43603	8.35619	8.52606	8.39124	8.48425	8.49768	8.5275	8.54743	8.52697	8.57985	8.4278	8.63836	8.45754	8.62959				Adck4	8.51824	8.54372	8.76908	8.56839	8.51941	8.7324	8.59825	8.69615	8.71436	8.75313	8.66176	8.641	8.68214	8.7253	8.60639	8.68075	8.63914	8.66231	8.75084	8.66833				Igsf6	7.94202
B3gnt9	7.94202	7.94202	7.94202	7.94202	7.94202	8.07096	8.03754	8.03735	7.94202	7.94202	8.07054	8.04084	7.94202	7.94202	7.94202	8.04006	8.16009	8.07485	8.0857	7.94202				Gm26910	8.10492	8.33408	8.22746	8.16272	8.26919	8.1652	8.47935	8.44399	8.34948	8.55581	8.26908	8.13954	8.4682	8.28054	8.25234	8.16108	8.2651	8.17193	8.34725	8.15774				Gm32289	8.0361
LOC108168392	8.0361	8.04032	7.94202	7.94202	7.94202	8.07096	8.1074	8.10707	7.94202	7.94202	8.07054	8.08174	8.04025	8.03611	7.94202	8.21896	8.08002	8.03596	8.0857	8.01399				Tbc1d13	8.0361	8.04032	7.94202	7.94202	7.94202	8.03321	8.77419	8.03735	7.94202	9.03851	8.03291	8.04084	8.28159	8.03611	7.94202	8.04006	8.03962	8.03596	8.14513	7.94202				Baiap2	8.56142
Med21	8.60163	8.67001	8.6634	8.68299	8.6875	8.64729	8.63732	8.67271	8.68157	8.50889	8.81021	8.65431	8.58833	8.52571	8.65413	8.86669	8.77033	8.66231	8.70062	8.83253				Gm40302	8.0361	8.04032	7.94202	7.94202	7.94202	7.94202	8.36773	8.07681	8.11167	8.32363	8.07054	8.04084	8.04025	8.07506	7.94202	8.04006	8.03962	7.94202	8.04364	7.94202				Cyp2d22	7.94202
Cdk2	8.45471	8.43126	8.61254	8.59305	8.52585	8.47085	8.45381	8.61021	8.61491	8.32363	8.70962	8.50619	8.61656	8.43753	8.69864	8.81656	8.70184	8.66231	8.53907	8.63681				Hnrnpa1	8.0361	7.94202	7.94202	7.94202	7.94202	7.94202	7.94202	8.22758	7.94202	9.03851	7.94202	8.31083	8.20162	8.1301	7.94202	7.94202	8.03962	7.94202	8.22903	7.94202				Erc1	8.0361
Hexim2	8.07505	8.04032	8.12272	8.12228	8.15647	8.14579	8.13295	8.15502	8.16953	7.94202	8.29322	8.08174	8.18241	8.03611	8.29484	8.2357	8.29311	8.1298	8.19068	8.22035				Gm6277	8.0361	8.04032	7.94202	7.94202	7.94202	8.03321	8.03754	8.43504	7.94202	9.0111	8.03291	8.04084	8.04025	8.03611	7.94202	8.21896	8.03962	8.03596	8.11796	7.94202				Maoa	7.94202
Leprot	9.62107	9.62084	9.82011	9.57218	9.61828	9.65459	9.74896	9.6707	9.69743	9.57456	9.73364	9.75469	9.73045	9.53757	9.74373	9.77502	9.78373	9.76825	9.76977	9.86605				Gna11	8.0361	7.94202	7.94202	7.94202	7.94202	8.21522	8.03754	8.03735	7.94202	8.80819	7.94202	8.04084	8.20162	7.94202	7.94202	8.04006	7.94202	7.94202	8.04364	7.94202				Spty2d1	8.97205
Gpr19	8.07505	8.04032	8.26731	7.94202	7.94202	8.22995	8.13295	8.15502	8.32051	7.94202	8.30468	8.29748	8.20162	8.03611	8.39264	8.36792	8.41808	8.03596	8.14513	8.29375				Rap1gds1	9.47659	9.69284	9.70688	9.84719	9.83254	9.87734	10.014	9.96174	9.65385	10.126	9.93786	9.94311	10.0062	9.56685	9.7062	9.66234	9.85366	9.59309	9.76758	9.68225				Hlcs	8.37164
Xkrx	8.0361	7.94202	7.94202	7.94202	7.94202	7.94202	7.94202	8.03735	7.94202	7.94202	7.94202	8.08174	8.1121	7.94202	8.11055	8.13799	8.1371	8.03596	7.94202	8.18046				Glg1	8.6808	8.8787	8.88616	8.85522	8.86973	8.8982	9.22015	8.95253	8.91338	9.25261	9.11222	8.95753	9.05574	8.9839	8.74721	8.79558	8.80753	8.75051	8.74475	8.87767				Cenpb	8.45471
Xlr3b	8.17227	8.04032	8.03242	8.12228	8.2187	8.07096	8.1074	8.15502	8.09378	7.94202	7.94202	8.34819	8.08092	8.19069	8.2785	8.34503	8.25012	8.30496	8.21055	8.35408				5930430L01Rik	8.0361	8.04032	7.94202	8.03219	7.94202	8.03321	8.19446	8.03735	7.94202	8.27878	8.16447	8.08174	8.21949	8.03611	7.94202	8.04006	8.08002	7.94202	8.04364	8.14543				Tmem181a	8.88913
Eif2a	8.75685	8.76506	8.75012	8.68823	8.83819	8.70691	8.82927	8.81291	8.87102	8.75787	8.76401	8.83874	8.8285	8.76714	8.80836	8.87636	8.87702	8.81978	8.78636	8.85409				Smim19	8.0361	8.26741	7.94202	8.25383	8.31277	8.63585	8.48758	8.32229	8.30514	8.6936	8.24297	8.11311	8.58833	8.25352	8.36041	8.35664	8.08002	8.2074	8.34725	8.26324				Fgd6	8.22386
Babam1	8.55445	8.63739	8.64688	8.61675	8.55088	8.61831	8.64983	8.70758	8.77899	8.5748	8.56692	8.74658	8.70062	8.63942	8.70579	8.60836	8.8127	8.67397	8.68083	8.73353				Taf3	8.51824	8.75385	8.524	8.66704	8.6624	8.72231	8.78961	8.73536	8.75247	8.90006	8.62785	8.56233	8.80249	8.89786	8.64641	8.68695	8.56969	8.50987	8.68083	8.63321				Gm33729	8.29323
Emilin1	8.15224	7.94202	7.94202	8.18036	7.94202	8.03321	8.1074	8.07681	8.23553	7.94202	8.07054	8.16281	8.1121	8.03611	8.12661	8.18195	8.31901	8.15193	8.22903	8.21094				Anp32a	8.35081	8.36901	8.3349	8.40861	8.39548	8.54264	8.55651	8.5695	8.43165	8.714	8.44559	8.44346	8.36873	8.62709	8.43976	8.52639	8.19995	8.22345	8.37166	8.32178				LOC108167377	8.4631
Gm38785	8.73061	8.5198	8.73065	8.75294	8.70693	8.66408	8.72036	8.79803	8.69998	8.55581	8.69403	8.59934	8.72452	8.82111	8.71986	8.80088	8.90046	8.78098	8.68083	8.9106				Gm42199	8.07505	8.21967	8.14402	8.16272	8.15647	8.36825	8.21185	8.19395	8.15654	8.37304	8.1988	8.20316	8.20162	8.20781	8.19181	8.18195	7.94202	8.1298	8.21055	8.11821				Usp15	9.14127
Fen1	8.41964	8.38002	8.5762	8.44166	8.47909	8.50794	8.38835	8.59694	8.63922	8.34414	8.57961	8.45292	8.5737	8.46313	8.54558	8.61529	8.70184	8.65044	8.50437	8.64039				Eif3b	8.15224	8.26741	8.7257	8.59906	8.59225	8.58793	8.85775	9.17609	8.69998	8.98283	8.76875	8.46219	8.59551	8.20781	7.94202	8.43	8.71372	8.72947	8.75084	8.79331				Plec	8.29323
Fastkd2	8.38167	8.3089	8.374	8.52935	8.64688	8.58167	8.49569	8.67865	8.57215	8.39124	8.37634	8.52282	8.60261	8.52571	8.49281	8.6931	8.70781	8.46233	8.53907	8.72097				Dtx4	8.50306	9.09876	9.00289	9.1003	9.13456	9.40708	9.38287	9.412	9.1514	9.92308	9.36361	8.48904	9.43157	9.17698	8.90165	9.3232	9.57731	8.9425	9.06767	8.9006				Cmc2	8.31735
Ercc3	8.47134	8.34607	8.40109	8.56839	8.47205	8.60633	8.445	8.61021	8.74908	8.2539	8.39468	8.46219	8.44052	8.36139	8.46166	8.67448	8.90507	8.47057	8.59514	8.85409				Lrrc47	8.20779	8.38002	8.31376	8.32354	8.31277	8.51506	8.49569	8.5104	8.30514	8.74835	8.66176	8.20316	8.50289	8.44622	8.28677	8.2357	8.45584	8.1903	8.24638	8.3897				Anxa2	8.29323
H2-T-ps	8.33998	8.3217	8.56993	8.34404	8.5129	8.52209	8.33472	8.38745	8.53558	8.24067	8.31578	8.58481	8.44992	8.65749	8.56802	8.62214	8.56969	8.7078	8.42718	8.62596				B4galt1	8.90637	8.70717	8.82763	9.24687	9.18782	8.97182	9.8455	10.012	9.28832	9.84759	9.66303	8.74079	9.15639	9.11798	8.91802	9.12548	9.12038	8.74006	8.81474	8.72413				Ccdc181	8.4375
Smu1	9.27684	9.22563	9.53438	9.21641	9.34219	9.35289	9.39093	9.33622	9.4028	9.27941	9.28905	9.36018	9.45586	9.58451	9.40375	9.42347	9.49118	9.52617	9.40336	9.55531				Bbs5	7.94202	7.94202	7.94202	7.94202	8.09373	7.94202	8.22816	8.24298	8.18181	8.26658	8.28137	7.94202	8.20162	7.94202	7.94202	8.13799	8.18086	7.94202	7.94202	8.19104				Tmod3	8.96808
Ssb	8.87153	8.61701	9.00991	8.92705	8.71171	8.81298	9.02251	8.93153	9.06245	8.91572	8.97228	9.00921	8.97354	9.03324	8.84757	8.92759	9.03707	9.0571	8.94328	9.08366				Exosc6	8.17227	8.1385	8.12272	8.09815	8.11717	8.07096	8.03754	8.50255	8.16953	8.4727	8.1988	8.08174	8.04025	8.22388	8.01742	8.18195	8.25012	8.03596	8.14513	8.13231				Ftsj1	8.66922
Snx2	9.05147	8.84929	9.30582	9.11908	9.01508	9.19232	9.29296	9.22398	9.15775	9.02148	9.06343	9.2615	9.1457	9.19277	9.334	9.26141	9.25896	9.23383	9.3322	9.29494				Glt8d1	8.19067	8.29562	7.94202	8.46502	7.94202	8.25733	8.03754	9.30494	7.94202	8.92727	8.29322	8.13954	8.13837	8.36139	8.54098	8.29471	8.03962	8.22345	8.50437	8.57265				Lyz2	10.5608
Stk19	8.37164	7.94202	8.36457	8.31285	8.2187	8.32781	8.37816	8.38745	8.40796	8.26658	8.35716	8.33614	8.3458	8.40109	8.49281	8.47608	8.3313	8.46233	8.44763	8.42262				Ebi3	8.948	8.79239	8.82763	8.74816	8.80535	9.04321	8.80969	9.0581	8.93781	9.14986	9.07339	8.74079	8.92941	8.78224	8.85344	8.86182	8.77033	8.80062	8.9337	8.92047				Cyc1	8.54739
LOC102636309	8.07505	7.94202	7.94202	7.94202	7.94202	8.03321	8.07708	7.94202	8.01793	7.94202	8.07054	7.94202	8.04025	8.07506	7.94202	8.08065	8.08002	8.03596	8.14513	8.10288				Dhrs13	7.94202	7.94202	7.94202	7.94202	7.94202	8.09991	8.03754	8.27158	8.04936	8.2539	8.14512	7.94202	7.94202	7.94202	7.94202	7.94202	7.94202	7.94202	7.94202	8.08591				Rida	8.66336
Pon2	9.32757	9.2867	9.37121	9.20794	9.33511	9.44257	9.4858	9.1923	9.36712	9.2661	9.24832	9.29019	9.41507	9.36552	9.334	9.51039	9.39522	9.32566	9.3699	9.5928				Mvb12b	9.48855	8.8835	9.18792	9.59832	9.49168	9.4679	9.5573	9.74571	9.54402	9.77757	9.54651	9.5444	9.54075	9.57571	9.3988	9.54781	9.49118	9.62095	9.34491	9.39627				Pde12	9.17052
Pef1	8.81151	8.75948	8.783	8.71883	8.76666	8.9606	8.78451	8.65458	8.83851	8.79479	8.82794	8.75803	8.80249	8.85813	8.85051	8.94989	8.79181	8.8245	8.91911	8.98661				Cyth4	9.60611	9.17472	9.97053	9.31297	10.2252	10.4386	9.10364	11.1433	9.41278	11.5284	10.2029	10.3383	11.381	9.47668	9.61791	9.97536	9.75747	11.3712	9.40635	10.6816				Lekr1	8.33998
Gm26760	7.94202	7.94202	7.94202	7.94202	7.94202	8.03321	7.94202	8.03735	7.94202	7.94202	8.03291	7.94202	7.94202	7.94202	7.94202	8.04006	8.03962	8.03596	8.16906	8.22944				Sdr42e1	8.3055	8.20179	8.39225	8.34404	8.34229	8.47085	8.31103	8.6232	8.40184	8.62843	8.47675	8.41392	8.40092	8.36139	8.25234	8.41025	8.2177	8.47057	8.37166	8.40095				Immp1l	8.9993
Lurap1	8.0361	8.04032	7.94202	7.94202	7.94202	8.03321	7.94202	8.03735	7.94202	7.94202	7.94202	8.04084	8.04025	8.03611	7.94202	8.04006	7.94202	8.03596	8.29325	8.30097				Smc4	8.22386	8.26741	8.2546	8.31285	8.02963	8.54264	8.40803	8.31028	8.32051	8.53618	8.33703	8.4713	8.20162	8.07506	8.32541	8.18195	8.34321	8.3168	8.33446	8.36024				Lpcat3	8.59511
Cops8	7.94202	7.94202	7.94202	7.94202	7.94202	7.94202	7.94202	8.10707	7.94202	7.94202	7.94202	7.94202	7.94202	8.15226	7.94202	8.42023	8.2177	8.07485	8.21055	9.02449				Vopp1	8.23906	8.1385	8.24134	8.26651	7.94202	8.39616	8.34603	8.34521	8.32051	8.39124	8.32655	8.43382	8.18241	8.17228	8.39264	8.26657	8.3063	8.07485	8.43752	8.34148				Slc35f6	7.94202
Slc25a3	7.94202	8.04032	7.94202	7.94202	7.94202	7.94202	7.94202	8.27158	7.94202	7.94202	7.94202	7.94202	7.94202	8.03611	7.94202	8.77946	8.31901	8.03596	8.76287	9.70679				Zfp330	8.07505	8.38002	7.94202	8.62827	7.94202	8.75216	9.36657	8.34521	8.66648	8.5428	8.32655	8.81803	8.20162	8.20781	8.87363	8.18195	8.67746	8.1903	8.78056	8.93748				Gpaa1	7.94202
Pnpla6	8.0361	8.04032	7.94202	7.94202	7.94202	8.03321	8.03754	8.03735	7.94202	7.94202	8.03291	8.04084	8.21949	8.03611	7.94202	8.71122	8.03962	8.03596	8.04364	9.02667				Poc1b	8.5107	8.52789	8.51712	8.58698	8.54473	8.58793	8.76899	8.61021	8.52606	8.6884	8.6042	8.60648	8.60261	8.58857	8.70933	8.68075	8.71958	8.4945	8.49533	8.62959				Nubp2	7.94202
Klhl13	7.94202	8.21967	7.94202	8.16272	8.2187	8.21522	8.1074	8.13257	8.21533	8.24067	8.16447	8.18384	8.39046	8.19069	8.15512	8.29471	8.18086	8.1903	8.33446	8.37227				Map2k5	8.62704	8.68262	8.64129	8.69858	8.61467	8.66408	8.88074	8.75684	8.68529	8.87194	8.5733	8.70504	8.73618	8.73066	8.70222	8.71122	8.74821	8.5174	8.57965	8.59988				LOC108167423	8.37164
Pfdn5	7.94202	7.94202	7.94202	7.94202	7.94202	7.94202	7.94202	7.94202	7.94202	7.94202	7.94202	7.94202	7.94202	7.94202	7.94202	7.94202	9.08342	7.94202	7.94202	8.86989				Ptpn6	8.0361	9.21899	7.94202	7.94202	7.94202	9.6984	9.11068	9.11889	7.94202	11.6824	8.56692	8.04084	8.73037	9.06948	10.5484	9.02581	11.0338	8.1298	8.0857	10.7905				Cln6	8.50306
Anapc2	7.94202	7.94202	7.94202	7.94202	7.94202	7.94202	7.94202	7.94202	7.94202	7.94202	7.94202	7.94202	7.94202	8.45475	7.94202	7.94202	8.7538	8.78098	8.58744	9.49184				Arpc2	9.53519	9.78734	9.82841	9.65084	9.82478	9.94507	9.97518	10.0104	9.76797	10.0229	9.87342	9.78984	9.75349	9.91584	9.93619	9.78513	9.96046	9.77944	9.81495	9.81627				Aoc2	8.10492
Slc25a53	8.0361	8.04032	7.94202	7.94202	7.94202	8.07096	8.03754	7.94202	7.94202	7.94202	8.03291	8.04084	8.18241	8.03611	7.94202	8.04006	8.03962	8.03596	7.94202	8.30804				Grb2	8.78715	8.9524	8.97786	8.89191	8.77106	9.02237	9.12462	9.09787	8.97961	9.25261	8.98691	8.93051	8.88289	9.21139	8.95763	8.83194	9.124	8.77096	8.89424	8.98205				Tnfaip8	9.20823
Borcs8	8.10492	8.29562	7.94202	7.94202	7.94202	8.44723	8.03754	8.03735	7.94202	7.94202	8.03291	7.94202	8.21949	8.32886	8.53168	8.28094	8.40814	8.32826	8.04364	8.81596				Tns4	8.19067	8.40123	8.26731	8.18036	8.2187	8.39616	8.47098	8.19395	8.32051	8.48748	8.21433	8.16281	8.33382	8.22388	8.27002	8.32073	8.40814	8.28002	8.30751	8.38397				Cox19	8.07505
Cept1	9.25644	9.22563	9.14639	9.15558	8.98855	9.25788	9.41737	9.39088	9.48186	9.12244	8.71982	8.98375	9.30135	9.42501	9.32518	9.41246	9.42542	9.35815	9.37606	9.64386				Eif3a	9.16409	9.35327	9.17033	9.2359	9.16574	9.28244	9.51013	9.26973	9.31945	9.439	9.21455	9.21185	9.36695	9.29411	9.45055	9.43978	9.32034	9.22781	9.30958	9.3228				D830046C22Rik	8.10492
Rnf34	8.79209	8.71913	8.64129	8.73364	8.77543	8.84384	8.83408	8.80302	8.91887	8.76727	8.77816	8.59934	8.66314	8.79705	8.83272	8.98443	8.83305	8.90499	8.73242	8.85939				Gm20604	7.94202	8.35771	7.94202	7.94202	7.94202	8.41382	8.31103	7.94202	8.66648	8.58713	8.2563	8.29748	8.13837	7.94202	8.65413	8.3789	8.3063	8.37101	8.41662	7.94202				Btbd10	8.62078
Adck1	8.76709	8.69501	8.61254	8.73364	8.71171	8.74727	8.61154	8.78794	8.76915	8.80375	8.63363	8.65431	8.78103	8.77221	8.70579	8.85198	8.77033	8.85676	8.7071	8.82704				Smap1	8.49531	8.70717	8.55069	8.47257	8.49287	8.59413	8.87619	8.54072	8.61076	8.88008	8.46141	8.60648	8.35743	8.76714	8.49783	8.52639	8.37693	8.48665	8.49533	8.43308				Gstm4	8.41964
D030055H07Rik	8.07505	7.94202	8.03242	8.03219	7.94202	8.03321	7.94202	8.13257	8.12784	7.94202	8.12371	8.08174	8.04025	7.94202	8.01742	8.16108	8.1371	8.1903	7.94202	8.11821				Rnf130	9.00694	9.28044	9.1342	8.91936	8.95424	9.06358	9.41998	9.47059	9.02924	9.55201	8.81468	9.14526	8.92031	9.14464	8.95245	8.80088	9.02511	8.99011	9.08414	9.09182				Gm5113	8.19067
LOC108167645	8.07505	7.94202	7.94202	7.94202	7.94202	8.07096	7.94202	8.03735	8.11167	7.94202	8.09939	8.11311	7.94202	7.94202	8.01742	8.13799	8.1371	8.1903	8.04364	8.20118				Itgb5	10.6357	11.2468	10.7848	10.3	10.4783	10.7393	11.5442	11.2963	10.6632	11.8164	10.3326	11.1627	10.2258	11.1075	10.4165	9.8931	10.0686	10.4163	10.8382	10.6431				Grwd1	8.52567
Gimap1	8.0361	8.35771	7.94202	7.94202	7.94202	8.03321	8.03754	8.03735	9.20113	7.94202	8.03291	8.11311	8.04025	8.03611	7.94202	8.68695	8.08002	9.27211	8.04364	9.12574				Bet1	8.51824	8.55912	8.61254	8.50172	8.49963	8.58167	8.73693	8.61674	8.5853	8.70387	8.52713	8.61353	8.51122	8.60168	8.53168	8.68695	8.54719	8.53214	8.50437	8.61862				AU041133	8.22386
Zdhhc16	8.17227	7.94202	8.19741	8.03219	8.06591	7.94202	7.94202	7.94202	8.414	7.94202	7.94202	8.20316	7.94202	8.19069	8.12661	8.59427	8.44667	8.60711	7.94202	8.40095				Nfix	8.42866	8.40123	8.55069	8.45736	8.46492	8.49342	8.59825	8.59019	8.52124	8.58713	8.52021	8.53094	8.44992	8.51828	8.43976	8.4672	8.46484	8.48665	8.41662	8.43823				A130051J06Rik	8.2535
Tm2d2	9.23262	9.29912	9.46924	9.23037	9.25387	9.42141	9.39893	9.40149	9.41939	9.20254	9.29436	9.18086	9.35824	9.36286	9.39548	9.48475	9.39522	9.4077	9.3606	9.47787				Gnb2	8.0361	7.94202	8.09854	8.12228	8.25734	8.28248	8.38835	8.27158	8.14271	8.43372	8.12371	8.20316	8.18241	8.1301	8.11055	8.2357	8.18086	8.22345	8.04364	8.13231				Tmem68	8.9641
Igtp	8.9916	9.11739	9.14336	9.05167	9.15169	9.18642	9.16194	9.26674	9.26767	8.98283	9.21741	9.0258	9.11294	9.12806	9.1811	9.2486	9.06053	9.2634	9.21749	9.2799				Rfng	8.41964	8.36901	8.48134	8.46502	8.53221	8.66408	8.77937	8.54072	8.53084	8.69875	8.42084	8.37125	8.49443	8.54028	8.50772	8.53434	8.48236	8.46233	8.46726	8.34148				Grk4	8.17227
Ncbp1	8.72525	8.7367	8.7453	8.77637	8.73049	8.8395	8.83408	8.83711	8.83245	8.68316	8.79206	8.71716	8.73037	8.71989	8.82064	8.88591	8.82294	8.85223	8.80351	8.92047				Abcg3	8.4631	8.44085	8.39225	8.5492	8.45034	8.52209	8.74777	8.53329	8.45421	8.6936	8.61613	8.49768	8.59551	8.43753	8.52222	8.41025	8.39798	8.47057	8.32123	8.42788				Neto1	8.10492
Hexb	14.8175	14.7532	15.202	14.4117	14.5462	14.8212	14.4178	14.7476	14.913	14.8395	14.8996	14.6474	14.8053	14.812	14.8233	15.4176	14.91	15.3478	14.742	15.1983				Med25	8.7144	8.56667	8.64688	8.66164	8.70693	8.77613	8.99115	8.75153	8.65104	8.95364	8.79206	8.6989	8.70667	8.82583	8.78958	8.50183	8.64568	8.78098	8.49533	8.57662				Ccnd2	8.23906
Isyna1	9.28547	9.28982	9.32637	9.11286	9.13744	9.34019	9.22642	9.19552	9.44222	9.35352	9.35112	9.066	9.26379	9.30822	9.30371	9.52801	9.25262	9.58439	9.329	9.47927				Ap4e1	8.40106	8.34607	8.374	8.48002	8.5129	8.47849	8.69185	8.53329	8.4651	8.79028	8.51321	8.38232	8.23626	8.44622	8.44533	8.44896	8.71958	8.65044	8.33446	8.32846				Qprt	8.36136
Mcm3	9.21131	8.98702	9.14032	8.93086	9.06903	9.05345	9.1001	9.05068	9.1168	9.07493	9.29701	8.97509	8.99479	9.09404	9.14589	9.31112	9.2366	9.20647	9.02517	9.33086				Snta1	7.94202	8.21967	7.94202	7.94202	7.94202	7.94202	9.05655	8.73536	8.78547	9.03174	7.94202	8.16281	7.94202	7.94202	8.32541	8.26657	8.78649	8.17193	7.94202	7.94202				Vaultrc5	8.10492
Tmx1	9.20204	9.0912	9.20234	9.07142	9.09937	9.16547	9.14515	9.0544	9.17864	9.12552	9.26207	9.08161	9.15284	9.21447	9.12673	9.45319	9.10576	9.19407	9.17376	9.41128				Pithd1	8.533	8.56667	8.51015	8.44166	8.47909	8.49342	8.79468	8.60361	8.63922	8.66181	8.33703	8.46219	8.45914	8.41967	8.55466	8.44896	8.59841	8.54651	8.44763	8.34148				Slc39a8	8.62704
Klf11	8.13008	8.08101	8.09854	8.09815	8.13781	8.30587	8.03754	8.19395	8.19348	8.12232	8.1988	8.16281	7.94202	8.19069	8.21351	8.25153	8.16009	8.25304	8.22903	8.32178				St3gal5	9.01827	8.98277	8.97786	8.98618	9.05348	9.1745	9.28118	9.02808	9.10573	9.41591	8.88707	9.42036	8.87327	9.25062	8.91531	8.87154	9.013	9.00162	8.94804	8.9518				Pmpca	9.00313
Ets2	8.58852	8.50326	8.50309	8.74816	8.62559	8.71721	8.66211	8.66068	8.62312	8.79479	8.82354	8.48024	8.60261	8.61451	8.67303	8.76852	8.70184	8.66231	8.84748	8.6649				Thap1	8.36136	8.25233	8.40109	8.35391	8.36974	8.54933	8.54192	8.38745	8.34244	8.58713	8.28137	8.44346	8.26719	8.40109	8.318	8.35664	8.38758	8.46233	8.29325	8.32178				Ly6e	8.07505
Nova2	7.94202	7.94202	7.94202	7.94202	7.94202	8.09991	8.1074	7.94202	7.94202	8.12232	8.16447	7.94202	7.94202	7.94202	8.14138	8.16108	7.94202	7.94202	8.16906	8.11821				Lrrc59	8.57513	8.60304	8.56993	8.55567	8.59225	8.76184	8.97098	8.75153	8.68529	9.0111	8.52713	8.71716	8.37973	8.73599	8.55014	8.4672	8.65858	8.7608	8.58744	8.6649				Krt10	8.15224
Copb2	9.12464	9.00384	9.09028	9.12833	8.9112	9.20983	8.93771	9.05068	9.06942	9.22788	9.21741	8.8639	9.13852	9.18649	9.16469	9.36152	9.09466	9.17518	9.21392	9.24914				Gm31683	7.94202	7.94202	7.94202	8.03219	7.94202	8.09991	8.1074	8.10707	8.04936	8.16277	7.94202	8.11311	7.94202	7.94202	7.94202	7.94202	8.111	7.94202	7.94202	8.06665				Zfp593	8.26729
Mcm2	8.2535	8.29562	8.2546	8.41709	8.37849	8.44723	8.28567	8.47827	8.28074	8.66721	8.49893	8.11311	8.58833	8.40109	8.51743	8.61529	8.50759	8.53214	8.41662	8.43308				Ttc3	8.9021	8.91174	8.93704	9.00036	8.80954	8.95683	9.21701	8.85128	9.04836	9.14685	8.87061	9.10833	8.96489	9.10779	8.93673	8.94547	9.02511	8.96265	8.89424	8.96356				Camk2a	8.40106
Dnm2	10.1516	9.68846	10.0632	10.2053	10.1597	10.5401	10.0989	9.85298	10.134	10.7621	10.4288	10.0815	10.4799	10.2169	10.0996	10.5543	10.2912	10.4742	10.307	10.2514				Hpcal1	8.85807	8.80305	8.86159	8.78097	8.80535	8.89414	9.00697	8.77772	8.95634	9.02491	8.77816	8.84384	8.92487	8.9839	8.77032	8.77401	8.93222	8.84309	8.84212	8.86465				Apoa1bp	9.08701
Rab40c	8.57513	8.61701	8.59464	8.60501	8.52585	8.62421	8.53448	8.58337	8.67029	8.6169	8.65065	8.62051	8.63022	8.56836	8.60224	8.82684	8.70184	8.61979	8.62499	8.77588				Cep78	8.10492	8.20179	8.18095	8.31285	7.94202	8.47849	8.31103	8.17531	8.18181	8.53618	8.1988	8.16281	8.08092	8.29326	8.20289	8.26657	8.31901	8.32826	8.04364	8.20118				Mdc1	9.10086
Drap1	7.94202	7.94202	8.03242	8.06952	7.94202	7.94202	7.94202	7.94202	8.04936	8.12232	7.94202	7.94202	7.94202	7.94202	8.01742	8.49338	8.29311	7.94202	8.22903	8.19104				Aven	7.94202	8.1385	8.14402	8.12228	7.94202	8.27015	8.19446	8.13257	8.09378	8.38224	7.94202	8.31083	8.16151	8.15226	8.09277	8.08065	8.1371	8.1903	7.94202	8.11821				Fam234b	8.93983
Limd2	8.0361	7.94202	8.03242	7.94202	8.02963	7.94202	7.94202	7.94202	8.01793	9.18818	7.94202	7.94202	7.94202	7.94202	8.66176	10.3826	7.94202	7.94202	7.94202	8.77588				Ccdc85b	8.22386	8.23646	8.22746	8.31285	8.2187	8.33832	8.43603	8.24298	8.2722	8.40872	8.2563	8.16281	8.25212	8.28054	8.24311	8.2357	8.23437	8.2074	8.37166	8.22035				Brms1l	8.59511
Tpra1	9.04419	9.12839	9.06425	9.07142	9.07518	9.06022	9.18498	9.04321	9.11899	9.0814	9.13727	8.91201	9.23142	9.1314	9.11156	9.2389	9.19373	9.19718	9.1123	9.3228				1700052K11Rik	8.19067	8.1385	8.03242	8.18036	8.11717	8.24395	8.38835	8.15502	8.15654	8.354	8.14512	8.08174	8.1121	8.19069	8.28677	8.21896	8.03962	8.07485	8.35964	8.11821				Dcaf10	8.47134
Thoc5	8.65148	8.77061	8.67418	8.61675	8.563	8.60633	8.68601	8.61674	8.62718	8.78573	8.70446	8.51457	8.68835	8.61451	8.65413	8.92305	8.65858	8.81978	8.61024	8.84875				Ube2s	8.17227	8.16165	7.94202	8.14352	8.11717	8.24395	8.22816	8.10707	8.16953	8.34414	8.03291	8.11311	7.94202	8.1301	8.12661	8.11177	8.19995	8.1298	8.26278	8.16939				Txnrd1	8.79209
Tmem41b	8.63324	8.71318	8.69004	8.6562	8.74427	8.68046	8.64983	8.64221	8.69998	8.76259	8.71982	8.57741	8.63022	8.73066	8.5724	8.82684	8.83805	8.72947	8.75084	8.76701				Nudt9	8.59511	8.55147	8.5375	8.61091	8.62559	8.7017	8.69185	8.67865	8.68899	8.80375	8.57961	8.59211	8.4682	8.71989	8.57676	8.50183	8.60539	8.69109	8.81474	8.58447				Pnpla8	8.80186
1700096K18Rik	8.20779	8.20179	8.24134	8.22675	8.15647	8.27015	8.22816	8.22758	8.23553	8.36363	8.12371	8.22114	8.32145	8.23908	8.20289	8.30795	8.4278	8.2074	8.29325	8.34148				Ptdss1	9.01827	8.93906	8.98148	8.9826	8.95074	9.17749	9.08581	9.15628	9.02682	9.24443	8.87888	8.82326	8.99058	9.07656	8.92341	9.13634	8.90046	9.03163	9.17003	9.09182				Tspyl1	9.45228
D3Ertd254e	8.60808	8.4862	8.47388	8.54266	8.42761	8.55594	8.66211	8.42591	8.61903	8.92727	8.46141	8.4713	8.44992	8.84904	8.5724	8.59427	8.95854	8.50224	8.73242	8.64039				Sdhaf1	8.50306	8.45026	8.48869	8.36353	8.37849	8.65853	8.50367	8.50255	8.51637	8.60516	8.38561	8.33614	8.35743	8.45475	8.42265	8.44896	8.4278	8.44544	8.53907	8.48226				Rala	8.89348
Siglece	8.20779	8.74818	8.85323	8.50876	7.94202	8.83514	8.54192	8.2113	8.76585	9.31583	9.25934	8.61353	8.96922	8.76714	9.19123	8.84202	9.92882	8.60711	8.62499	9.09789				Tpgs2	8.28052	8.46855	8.41826	8.39996	8.24501	8.50794	8.58466	8.25761	8.5677	8.59921	8.44559	8.26912	8.39046	8.47138	8.46699	8.51014	8.35476	8.59416	8.60274	8.41729				Gm15704	8.07505
Gm30396	8.0361	8.08101	7.94202	8.12228	7.94202	8.14579	8.07708	8.10707	8.01793	8.12232	8.18225	8.08174	8.1121	8.10493	8.14138	8.13799	8.25012	8.07485	8.04364	8.23826				S1pr2	8.4631	8.4862	8.54413	8.59906	8.41979	8.65853	8.69185	8.44399	8.65494	8.6936	8.5407	8.41392	8.67586	8.57517	8.49783	8.44896	8.63253	8.66231	8.57965	8.51846				Ccdc102a	8.32883
Stx7	9.60396	9.72728	9.74815	9.67532	9.48962	9.69277	9.76849	9.78442	9.79342	9.73748	9.77447	9.62416	9.64959	9.65054	9.82362	9.94735	9.82693	9.65641	9.80007	9.80777				Ddx46	8.82577	8.7367	8.75012	8.78097	8.86973	8.98289	8.88976	8.94419	8.86812	9.16181	8.85804	8.71112	9.03587	8.89786	8.86215	8.72305	8.77033	9.15268	9.0509	8.94706				Bag4	8.35081
Acvrl1	8.67504	8.45949	8.69525	8.64517	8.38707	8.59413	8.74777	8.56244	8.72845	8.73383	8.71474	8.63424	8.61656	8.49535	8.65028	8.77401	8.80232	8.56052	8.89424	8.74588				Smndc1	8.44618	8.4862	8.39225	8.70878	8.76224	8.83076	8.77937	8.67865	8.67407	9.23065	8.81021	8.82846	8.9821	8.82583	8.74047	8.3789	8.29311	8.95061	9.1123	8.60744				Uhmk1	8.44618
Mettl10	8.33998	8.3217	8.45082	8.34404	8.25734	8.27015	8.3983	8.31028	8.38296	8.40872	8.33703	8.34819	8.3458	8.25352	8.27002	8.4848	8.51574	8.36074	8.4058	8.42262				Stam	8.41964	8.72503	8.58241	8.71382	8.60914	8.92606	8.95034	8.58337	8.59816	9.11	8.63935	8.84384	8.71267	8.70343	8.78001	8.54991	8.59136	9.11625	8.6741	8.70169				Kat5	8.4375
LOC102642832	8.19067	8.18257	8.29133	8.2406	8.11717	8.21522	8.27225	8.25761	8.26344	8.26658	8.1988	8.31083	8.20162	8.20781	8.23358	8.32073	8.4278	8.25304	8.24638	8.33503				Nkap	8.47134	8.55912	8.51712	8.52935	8.5129	8.65294	8.68011	8.49458	8.5853	8.714	8.56048	8.65431	8.61656	8.55449	8.56802	8.52639	8.43733	8.62604	8.56376	8.55241				Fam213a	8.4375
Gpcpd1	8.93983	9.008	9.08061	9.01086	8.99191	9.00105	8.73145	9.0581	8.8652	9.40418	8.93459	9.03398	9.02374	8.91493	9.05302	9.41798	9.32629	9.03163	9.29974	8.96356				Irf2bp1	8.49531	8.42147	8.5762	8.38213	8.32287	8.60026	8.71475	8.56244	8.51637	8.59921	8.5407	8.23801	8.39046	8.49535	8.38004	8.36792	8.49931	8.40976	8.49533	8.6223				Plin3	8.52567
Cep112	7.94202	7.94202	7.94202	8.03219	8.02963	7.94202	7.94202	8.32229	8.04936	8.18042	7.94202	7.94202	7.94202	7.94202	8.38639	8.35664	8.31901	7.94202	8.32123	8.01399				Eif3h	9.06941	8.99126	9.10935	8.93466	9.01181	9.1533	9.21385	9.03945	9.07862	9.2223	9.03977	8.94413	9.08286	9.1314	9.0507	8.94104	9.12038	9.0499	9.19221	9.09789				Mest	8.29323
Sec24d	8.59511	8.50326	8.48134	8.63395	8.43531	8.60026	8.3983	8.49458	8.54028	8.62269	8.52021	8.44346	8.60261	8.48748	8.65795	8.68695	8.75935	8.61979	8.61766	8.56059				Ddx56	8.72525	8.75385	8.84902	8.69858	8.56897	9.01532	8.9545	8.6232	8.814	8.98642	8.87476	8.63424	8.86353	9.0108	8.84462	8.70523	8.84303	8.73479	8.66044	8.86465				Lrrc14b	8.15224
Acot2	8.45471	8.39076	8.45082	8.47257	8.31277	8.52902	8.29858	8.5104	8.44867	8.61106	8.48425	8.37125	8.44992	8.51074	8.5126	8.53434	8.62585	8.38103	8.64649	8.53143				Peo1	8.70891	8.26741	8.65243	8.52935	8.36079	8.66958	8.83408	8.61674	8.61903	8.86785	8.5733	8.43382	8.60962	8.80676	8.65028	8.58711	8.74257	8.67397	8.45754	8.65799				Dusp18	8.41045
Cdt1	7.94202	7.94202	8.03242	8.03219	7.94202	7.94202	7.94202	7.94202	8.04936	8.37304	7.94202	7.94202	7.94202	7.94202	8.01742	7.94202	8.48236	8.52482	7.94202	8.04379				Ubac1	8.56142	8.41146	8.43482	8.38213	8.41183	8.67504	8.54926	8.53329	8.50651	8.77656	8.55396	8.3237	8.43093	8.47949	8.40489	8.34503	8.44667	8.71328	8.26278	8.53143				Eri1	8.57513
Hdhd2	8.65148	8.61006	8.65794	8.62827	8.62015	8.68046	8.7091	8.66068	8.65881	8.73383	8.69927	8.63424	8.63022	8.68656	8.73707	8.68075	8.76486	8.7608	8.69409	8.7114				Asb10	8.64545	8.47745	8.58241	8.50876	8.52585	8.65853	8.71475	8.68453	8.61076	8.85543	8.72987	8.33614	8.60261	8.68085	8.46166	8.43	8.53168	8.64443	8.39471	8.55241				Tnfsf9	8.0361
Gm3248	8.0361	8.04032	7.94202	7.94202	7.94202	8.03321	8.03754	8.07681	7.94202	8.22682	8.12371	7.94202	7.94202	8.03611	7.94202	8.08065	8.2177	8.17193	7.94202	8.11821				Prmt5	8.7144	8.53586	8.66881	8.56207	8.69241	8.91819	8.73145	8.60361	8.77245	8.94619	8.92296	8.60648	8.59551	8.73066	8.61866	8.54218	8.81784	8.73479	8.59514	8.651				Hmgn3	8.28052
Pecr	8.7144	8.74246	8.79213	8.7037	8.6624	8.78551	8.69765	8.83711	8.74227	8.85959	8.91905	8.6927	8.67586	8.73066	8.7605	8.81137	8.89583	8.85223	8.73242	8.90811				Triobp	8.42866	8.3217	8.48869	8.39114	8.40373	8.55594	8.52693	8.48649	8.51637	8.53618	8.29322	8.39311	8.36873	8.5031	8.2785	8.30795	8.52377	8.38103	8.44763	8.42262				Gm13707	8.19067
Ndufs3	7.94202	7.94202	8.03242	7.94202	8.02963	7.94202	7.94202	7.94202	8.11167	8.14357	7.94202	7.94202	7.94202	7.94202	8.01742	7.94202	7.94202	8.6967	7.94202	8.23826				Polr2m	8.8163	8.71913	8.8189	8.75768	8.80115	9.03285	9.00697	8.91868	8.93513	8.86373	8.69403	8.74079	8.68835	8.81157	8.56802	8.73469	8.78114	8.71328	8.77471	8.87249				LOC105243453	8.47134
Cox16	8.66336	8.50326	8.55717	8.46502	8.42761	8.65294	8.49569	8.66068	8.63122	8.6884	8.5733	8.48024	8.5737	8.5031	8.54558	8.44896	8.61228	8.87903	8.56376	8.75803				Hsp90aa1	8.8163	8.93005	8.81451	8.63395	8.70213	9.13788	9.02251	8.91435	9.06942	8.94992	8.69403	8.81803	8.73618	8.66927	8.71286	8.6931	8.76486	8.71328	8.80351	8.90561				Psd3	8.15224
Ubl5	7.94202	7.94202	8.06984	7.94202	7.94202	8.03321	7.94202	8.03735	8.07346	8.354	8.22901	8.11311	7.94202	7.94202	7.94202	7.94202	7.94202	8.23862	8.37166	8.04379				Mrps33	8.48744	8.59594	8.65243	8.51571	8.46492	8.71208	8.69765	8.64221	8.58095	8.72892	8.53396	8.58481	8.48584	8.49535	8.50772	8.54991	8.59841	8.5174	8.69409	8.651				Slc35a1	8.96011
Rpa1	8.64545	8.67635	8.82763	8.6724	8.55088	8.68046	8.67416	8.66672	8.72495	8.86373	8.79664	8.68014	8.63022	8.66341	8.76379	8.86669	8.82801	8.98624	8.79212	8.76701				Lsm4	8.32883	8.04032	7.94202	7.94202	7.94202	8.60633	8.03754	8.03735	8.64713	8.58713	8.03291	8.08174	8.21949	8.17228	7.94202	8.04006	8.03962	8.03596	8.42718	8.55241				Tmem65	8.5107
Katna1	8.72525	8.67635	8.75966	8.74336	8.65209	8.69645	8.62456	8.66068	8.74908	8.7387	8.7447	8.66735	8.65669	8.68656	8.64252	8.77946	8.79181	8.84767	8.82029	8.75803				Zfp61	8.51824	8.42147	8.56993	8.42542	8.49287	8.74727	8.51929	8.55529	8.56322	8.63411	8.5407	8.49768	8.49443	8.49535	8.40489	8.57985	8.53168	8.39082	8.53059	8.57662				Gm33023	8.39148
B4galt7	8.6808	8.47745	8.67951	8.51571	8.563	8.63006	8.656	8.5695	8.67407	8.66181	8.6042	8.59934	8.66953	8.58857	8.58108	8.68075	8.74821	8.66817	8.58744	8.70494				Map1lc3a	8.62078	8.58148	8.59464	8.44166	8.54473	8.75701	8.57075	8.6296	8.66648	8.65636	8.61019	8.53094	8.60261	8.54743	8.49281	8.4848	8.56969	8.45396	8.50437	8.61491				Nipbl	9.31093
Phgdh	9.19582	8.88828	9.25537	9.03827	9.15734	9.27974	9.26022	9.16292	9.33735	9.15585	9.27565	9.12327	9.23798	9.34133	9.11592	9.30808	9.24624	9.32566	9.14351	9.41128				Fbxo31	8.22386	8.3217	8.43482	8.30183	8.34229	8.76663	8.37816	8.31028	8.28907	8.7387	8.52021	8.46219	8.44992	8.47138	8.25234	8.20112	8.45584	8.17193	8.29325	8.37227				Unc50	8.85807
Ptpro	9.39945	9.20557	9.4213	9.33579	9.34923	9.45645	9.29881	9.43273	9.41774	9.53743	9.4542	9.41477	9.36115	9.53757	9.32163	9.50531	9.49118	9.4453	9.37913	9.49045				Klhl25	9.04419	9.15004	9.05096	9.05167	9.12005	9.68144	9.38825	8.94837	8.97961	9.55615	9.02249	9.19129	9.14212	9.31937	9.23846	9.02581	9.24943	8.91768	9.27978	9.27314				Smad5	8.8163
Ndfip1	9.72086	9.62084	9.76218	9.57015	9.62381	9.771	9.80289	9.65385	9.69743	9.9666	9.84571	9.6967	9.77406	9.7307	9.69342	9.87074	9.8153	9.92977	9.59573	9.94393				Prrg2	8.37164	8.40123	8.40976	8.33393	8.41183	8.50794	8.43603	8.36687	8.49136	8.52948	8.41229	8.40363	8.41115	8.51074	8.38639	8.45816	8.49931	8.33939	8.47679	8.45828				Phka1	8.77215
Prkrip1	8.39148	8.3089	8.374	8.32354	8.29167	8.29437	8.35702	8.31028	8.45969	8.49471	8.49164	8.38232	8.41115	8.42869	8.39881	8.47608	8.44667	8.50987	8.34725	8.45828				Tnfrsf1a	9.69717	9.71448	9.71778	9.85688	9.64926	9.87896	9.9553	9.72589	9.81952	9.81806	9.89421	9.68787	9.75556	9.80591	9.86563	9.85179	9.76358	9.73403	9.73194	9.7263				Itpkc	8.65148
Rufy3	8.48744	8.56667	8.48869	8.48002	8.55088	8.51506	8.55651	8.59019	8.61076	8.79479	8.44559	8.33614	8.66953	8.58191	8.49281	8.53434	8.71958	8.67397	8.71987	8.56059				LOC108167485	7.94202	7.94202	7.94202	8.12228	7.94202	8.03321	8.21185	8.07681	8.01793	8.24067	8.07054	8.04084	8.04025	8.07506	8.09277	8.21896	8.03962	8.03596	8.0857	8.01399				F13a1	8.2535
Acad9	8.68651	8.61701	8.59464	8.6507	8.58651	8.56895	8.63097	8.69615	8.63122	8.8126	8.75441	8.56233	8.76453	8.59516	8.67303	8.56507	8.80753	8.79086	8.74475	8.77588				Tcf7l2	9.25644	9.03254	9.14942	9.15259	9.17408	9.25234	9.66543	9.16953	9.30125	9.64548	9.34355	9.14888	9.36115	9.25946	9.34623	9.46908	9.30834	9.17835	9.18118	9.17916				Ddost	7.94202
Ache	8.4631	8.52789	8.31376	8.68823	8.563	8.38705	8.41755	8.58337	8.73539	8.62843	8.5733	8.46219	8.72452	8.47949	8.53168	8.68075	8.82801	8.7608	8.73242	8.67513				Dnaja2	9.36543	9.27729	9.45801	9.22201	9.2384	9.53208	9.4784	9.33622	9.29388	9.57456	9.51004	9.27435	9.28586	9.30541	9.41686	9.34106	9.36988	9.36613	9.3322	9.35153				Farsb	8.73061
Eepd1	8.64545	8.58875	8.45082	8.61091	8.60356	8.49342	8.48758	8.6232	8.64319	8.83858	8.68876	8.49768	8.77007	8.69785	8.73366	8.69919	8.96714	8.71328	8.6535	8.70169				Mag	8.76199	8.45949	8.74045	8.62253	8.61467	8.90224	8.86702	8.67271	8.66266	8.93867	8.76875	8.71112	8.58833	8.58857	8.64641	8.69919	8.83805	8.69109	8.71351	8.76402				Ndufaf7	7.94202
Atxn7l3b	9.16409	9.16422	9.20234	9.07792	8.95773	8.98289	9.31328	9.16623	9.29572	9.3386	9.00131	9.066	9.2115	9.25652	9.19925	9.19573	9.24943	9.33114	9.31933	9.21922				Got1	8.65148	8.41146	8.75491	8.50876	8.59225	8.86518	8.69765	8.64221	8.62718	8.85959	8.76875	8.73496	8.63022	8.70343	8.73024	8.81137	8.59136	8.71872	8.53907	8.68187				Nradd	8.13008
Sf3b5	8.66922	8.69501	8.7157	8.59906	8.67255	8.54264	8.8624	8.67865	8.83548	8.82136	8.77347	8.6989	8.71862	8.71445	8.64641	8.71122	8.79708	8.87463	8.77471	8.82704				Pak4	8.57513	8.45026	8.48869	8.48002	8.51941	8.74234	8.58466	8.51813	8.63922	8.65636	8.66176	8.40363	8.73618	8.48748	8.70579	8.66178	8.54719	8.47057	8.57965	8.49154				Fkbp2	8.2535
Gm29808	8.10492	8.04032	7.94202	7.94202	7.94202	8.03321	8.1074	8.07681	8.07346	8.12232	8.03291	8.04084	8.04025	8.07506	8.09277	8.04006	8.111	8.1298	8.11796	8.10288				Inpp1	8.40106	8.3217	8.44289	8.37293	8.41979	8.63585	8.45381	8.50255	8.40796	8.60516	8.52021	8.26912	8.51122	8.43753	8.49281	8.43	8.43733	8.37101	8.42718	8.36024				Ankrd37	8.3055
Apoo	8.17227	7.94202	8.30272	7.94202	7.94202	8.1243	8.03754	8.17531	7.94202	7.94202	8.03291	8.22114	8.08092	8.07506	8.18022	8.04006	7.94202	7.94202	7.94202	7.94202				4632415L05Rik	8.41045	8.5116	8.42662	8.44957	8.34229	8.79937	8.36773	8.43504	8.53558	8.64533	8.54737	8.37125	8.47709	8.3817	8.61866	8.62214	8.50759	8.53937	8.49533	8.45334				H2-DMb2	8.52567
Cox6c	7.94202	7.94202	8.92941	7.94202	7.94202	8.94158	7.94202	8.83711	7.94202	7.94202	7.94202	7.94202	7.94202	8.70896	8.66554	7.94202	7.94202	7.94202	7.94202	7.94202				Prpf38b	7.94202	7.94202	7.94202	7.94202	7.94202	8.4631	7.94202	7.94202	8.11167	8.14357	7.94202	7.94202	7.94202	7.94202	8.19181	7.94202	7.94202	7.94202	7.94202	8.01399				Hspa8	11.1517
Matk	8.87153	7.94202	9.04761	7.94202	7.94202	7.94202	8.57075	7.94202	8.45421	7.94202	7.94202	7.94202	7.94202	9.60406	8.64641	7.94202	7.94202	7.94202	7.94202	7.94202				Fam161b	7.94202	7.94202	7.94202	8.14352	7.94202	8.37775	7.94202	8.29786	7.94202	8.38224	7.94202	8.16281	8.18241	8.03611	8.2785	8.04006	8.16009	8.03596	8.11796	7.94202				Gtf3a	8.77719
Ip6k1	8.0361	8.04032	10.1223	7.94202	7.94202	8.03321	9.59147	8.03735	7.94202	7.94202	8.03291	10.2458	8.04025	10.563	9.69855	8.04006	8.03962	8.03596	8.04364	7.94202				Kdm2b	8.89348	8.787	8.86159	9.00388	9.10829	9.36294	8.96278	9.06546	8.91062	9.30813	9.07669	8.98375	8.92031	8.91914	9.02232	9.10711	9.06822	9.08191	9.03813	8.94228				Bend5	8.37164
Lgmn	13.2983	13.2615	13.5694	13.2079	12.9218	13.4195	13.3396	13.2831	13.2666	13.158	13.5861	13.1622	13.3982	13.3358	13.4416	12.9928	12.8989	13.2915	12.7572	13.0107				Map3k14	8.57513	8.83925	8.73065	8.78097	8.73049	9.06694	8.69185	8.83711	8.74569	9.08783	9.00842	8.88831	8.72452	8.79215	8.7768	8.86182	8.77033	8.7453	8.66044	8.80472				1500011B03Rik	8.56142
Srsf4	8.78715	9.10998	9.19948	8.87986	8.69728	9.08023	8.80969	8.55529	8.65104	8.74835	8.76401	8.79134	9.11664	9.04791	8.99056	8.68075	8.64568	8.93841	8.61024	8.70818				Prkd2	8.37164	8.5116	8.44289	8.50172	8.46492	8.64729	8.45381	8.61021	8.44306	8.70387	8.62202	8.58481	8.5275	8.41048	8.57676	8.50183	8.60539	8.35021	8.54741	8.52714				Nudt13	8.70891
Vcan	8.10492	8.11221	8.26731	7.94202	7.94202	8.03321	7.94202	8.03735	7.94202	7.94202	8.03291	7.94202	7.94202	8.03611	7.94202	8.04006	7.94202	7.94202	7.94202	7.94202				Paf1	8.8163	8.74818	8.76908	8.62253	8.72116	8.97922	8.79468	8.84659	8.93244	8.88411	8.71474	8.7693	8.58106	8.87603	8.68413	8.80088	8.85777	8.85676	8.57965	8.88539				Eef1akmt1	8.533
Ankzf1	7.94202	8.29562	8.44289	8.14352	8.09373	7.94202	7.94202	8.35619	7.94202	8.03221	8.14512	8.20316	8.21949	8.35084	7.94202	7.94202	7.94202	7.94202	7.94202	7.94202				Kcnj9	8.44618	8.46855	8.38322	8.35391	8.36079	8.58793	8.445	8.46992	8.5677	8.50889	8.46914	8.3237	8.29539	8.54028	8.39264	8.35664	8.40814	8.38103	8.42718	8.46801				Cd244	8.19067
Mgea5	9.08001	9.26462	9.23338	9.15558	9.03768	9.07361	9.04534	9.1596	9.08091	9.10686	9.13107	9.09315	9.09802	9.08008	9.01509	8.99286	9.02912	9.02793	9.17003	9.02449				Cwc15	8.7144	8.89774	8.79213	8.72874	8.85016	9.06022	8.88976	8.90563	8.96676	9.02833	8.94986	8.82326	8.68214	8.83983	8.79903	8.82172	9.00483	8.81978	8.84748	8.90311				Rad52	8.66336
Trim15	8.19067	8.3217	8.16326	8.12228	8.18956	8.07096	8.07708	8.15502	8.19348	7.94202	8.09939	8.18384	8.16151	8.03611	8.19181	8.11177	8.16009	8.07485	8.11796	7.94202				Mettl7a1	8.37164	8.60304	8.3349	8.52257	8.51941	8.58167	8.64983	8.59019	8.61903	8.60516	8.61019	8.65431	8.43093	8.49535	8.55014	8.52639	8.63253	8.42794	8.42718	8.61491				Mrpl48	8.40106
Inadl	8.07505	8.3089	8.30272	8.19677	8.25734	8.03321	8.15545	8.36687	8.25442	7.94202	8.26908	8.13954	8.30866	8.22388	8.29484	8.08065	8.16009	8.10467	8.11796	7.94202				Rogdi	9.14127	10.1164	9.29802	8.90379	9.46671	10.0913	10.1167	10.0072	10.5522	9.84434	10.1571	9.99091	8.75332	9.00701	9.96851	10.0833	9.99133	10.0745	9.09631	9.98161				Smim1	7.94202
Gm15651	8.17227	8.28182	8.18095	8.2406	7.94202	8.1652	7.94202	8.17531	8.22561	7.94202	8.24297	8.13954	8.25212	8.07506	8.27002	8.08065	8.1371	8.03596	7.94202	7.94202				Lpxn	9.13133	9.2678	8.99581	9.04499	9.2384	9.54279	9.71704	9.48784	9.71033	8.93867	9.45877	9.24192	8.99899	9.09404	9.3497	9.1717	8.89583	9.53986	8.78636	9.58386				Jag2	8.37164
Slc38a9	9.14127	9.29603	9.27424	9.1375	9.13168	9.15024	9.10717	9.16623	9.15986	9.05855	9.22876	9.23863	9.17045	9.1706	9.24804	9.13274	9.22686	9.01675	9.00317	9.07129				Hps6	8.56832	8.47745	8.36457	8.44166	8.60356	8.70691	8.67416	8.59694	8.61903	8.58713	8.68345	8.53895	8.51122	8.47949	8.6146	8.54991	8.3313	8.4945	8.46726	8.59222				Anapc5	9.1769
Maff	8.10492	8.18257	8.09854	8.14352	8.17361	8.1652	8.1074	7.94202	8.04936	7.94202	8.09939	7.94202	8.1121	8.03611	8.07259	7.94202	7.94202	7.94202	8.11796	8.04379				Cfap20	8.15224	8.40123	7.94202	8.41709	8.31277	8.98655	8.7034	8.58337	8.75584	8.40872	8.63363	8.23801	8.83866	8.25352	8.39881	8.29471	8.67122	8.07485	8.22903	9.00686				Aip	8.68651
Rnf220	8.59511	8.86413	8.82328	8.59906	8.85805	8.69116	8.72036	8.5104	8.66648	8.32363	8.59814	8.65431	8.72452	8.73599	8.69864	8.13799	8.58422	8.53937	8.79212	8.43308				AW011738	8.0361	8.11221	7.94202	8.14352	8.23216	8.47085	8.19446	8.31028	8.36989	7.94202	8.16447	8.04084	8.13837	8.19069	8.15512	8.04006	8.111	8.10467	8.11796	8.18046				Clic1	10.3646
LOC108168380	8.13008	8.1385	8.24134	8.16272	8.23216	8.07096	8.17578	8.13257	8.16953	7.94202	8.07054	8.11311	8.35743	8.17228	8.07259	7.94202	8.03962	8.03596	8.11796	7.94202				2310011J03Rik	8.0361	8.40123	7.94202	7.94202	7.94202	8.03321	8.76899	8.03735	9.61559	7.94202	8.03291	8.04084	8.45914	8.03611	7.94202	8.04006	8.03962	8.03596	8.34725	7.94202				Trappc3	8.74122
Pigm	8.79209	8.9742	8.75491	8.84262	8.86196	8.76663	8.78961	8.79803	8.92704	8.66721	8.68345	8.70504	8.92487	8.79215	8.68045	8.59427	8.74257	8.66817	8.78056	8.66833				Rsrp1	7.94202	7.94202	7.94202	7.94202	7.94202	7.94202	7.94202	7.94202	10.3613	9.02148	7.94202	7.94202	7.94202	7.94202	7.94202	7.94202	7.94202	7.94202	7.94202	7.94202				Cyhr1	8.94393
Tmtc3	8.63937	8.70112	8.67418	8.62253	8.63632	8.62421	8.59825	8.66672	8.66266	8.50185	8.57961	8.59934	8.66953	8.52571	8.6227	8.54218	8.48236	8.5674	8.69409	8.51406				Hgh1	7.94202	7.94202	7.94202	7.94202	7.94202	8.28248	7.94202	8.27158	8.48102	7.94202	7.94202	7.94202	8.29539	7.94202	7.94202	7.94202	8.25012	8.22345	7.94202	7.94202				Atxn10	9.34124
Gm35732	8.07505	8.3089	8.30272	8.09815	8.28062	8.29437	8.13295	8.2113	8.14271	8.09819	8.1988	8.16281	8.20162	8.07506	8.15512	8.13799	8.03962	8.10467	8.16906	8.10288				Slc22a17	8.0361	7.94202	7.94202	7.94202	7.94202	8.44723	8.03754	8.03735	8.54494	7.94202	8.03291	8.04084	7.94202	8.03611	7.94202	8.04006	8.03962	8.03596	8.04364	7.94202				Nudt3	9.02947
Rrp1b	8.77215	8.79774	8.82328	8.7238	8.76666	8.78084	8.66211	8.67271	8.65494	8.74835	8.72987	8.77487	8.71862	8.81635	8.73366	8.6931	8.76486	8.62604	8.69409	8.6649				Lancl2	8.0361	7.94202	7.94202	7.94202	7.94202	8.29437	7.94202	8.03735	8.32796	7.94202	7.94202	7.94202	8.04025	8.03611	7.94202	8.04006	8.03962	8.03596	8.04364	7.94202				Frs3	8.17227
Ercc5	9.13465	8.93005	8.93704	8.7037	8.87743	8.94542	8.66816	8.74618	8.74227	9.02491	8.87888	8.90733	8.83866	8.88483	8.86504	8.71122	8.77575	8.7659	8.73861	8.73353				Ddx20	8.57513	8.61006	8.65243	8.63395	8.59793	8.71208	8.76374	8.75153	8.74227	8.56221	8.5407	8.52282	8.58106	8.6455	8.48264	8.65534	8.59841	8.66817	8.52199	8.69843				Hist1h4n	8.07505
Hbp1	9.40202	9.41598	9.66036	9.38963	9.4062	9.47244	9.17845	9.08719	9.42432	9.27144	9.10266	9.51656	9.57976	9.63385	9.23074	9.16473	9.44155	9.26921	9.27978	9.05665				Snapc5	8.59511	8.61701	8.78758	8.59906	8.60914	8.66958	8.79972	8.79803	8.8202	8.64533	8.71982	8.57741	8.61656	8.74652	8.63861	8.80088	8.67122	8.66817	8.72617	8.72413				Polr3c	8.66922
Gm9159	8.0361	8.18257	8.06984	8.09815	8.06591	8.09991	7.94202	7.94202	8.01793	7.94202	8.09939	7.94202	8.04025	8.15226	8.12661	8.04006	7.94202	7.94202	8.04364	7.94202				Bst2	8.8978	8.77061	9.00991	8.7946	8.81783	8.84384	8.9545	9.20509	9.06478	8.89213	8.88707	8.82326	8.91572	9.03693	8.82064	8.94989	8.94108	8.91768	8.94804	9.10593				Prkce	8.533
Manba	8.86707	9.03657	9.00991	9.07467	9.04086	9.02937	8.77419	8.90563	8.84452	8.79479	9.09623	8.87375	9.02374	9.3026	9.11374	8.99286	8.94108	8.77598	8.68083	8.76402				Btla	8.0361	7.94202	7.94202	7.94202	8.02963	7.94202	8.15545	8.15502	8.20463	7.94202	8.03291	7.94202	7.94202	8.17228	8.07259	8.04006	7.94202	7.94202	8.0857	8.01399				Gcn1l1	9.67505
Sqle	8.2535	8.04032	8.14402	8.21218	8.17361	8.22995	7.94202	8.17531	8.12784	7.94202	8.16447	8.13954	8.18241	8.23908	8.20289	8.13799	8.08002	7.94202	8.04364	7.94202				Gm36025	8.0361	7.94202	7.94202	7.94202	7.94202	8.03321	8.03754	8.36687	8.67783	7.94202	8.03291	8.04084	8.04025	8.03611	7.94202	8.04006	8.03962	8.03596	8.04364	7.94202				Elf4	8.98772
Loxl2	8.17227	8.25233	8.14402	8.25383	8.23216	8.1652	7.94202	8.24298	8.15654	8.14357	8.18225	8.23801	8.23626	8.19069	8.19181	8.13799	8.16009	7.94202	8.14513	8.04379				9430085M18Rik	7.94202	8.04032	7.94202	7.94202	7.94202	8.03321	8.03754	8.17531	8.23553	7.94202	8.03291	8.04084	7.94202	8.03611	7.94202	7.94202	8.03962	7.94202	8.04364	7.94202				B3gnt2	7.94202
Exosc5	8.20779	8.1385	7.94202	7.94202	8.67757	8.36825	8.03754	8.32229	8.8202	8.82136	8.07054	8.25396	8.68835	9.29127	7.94202	8.04006	8.03962	8.03596	8.04364	7.94202				Rft1	8.66336	8.71318	8.75012	8.7037	8.82195	8.94542	8.90311	8.96489	8.68529	8.93489	8.79206	8.641	8.93842	8.77221	8.91531	8.95865	8.74821	8.75051	8.83128	8.9006				Bop1	7.94202
Spns1	8.0361	8.04032	7.94202	7.94202	9.80594	8.83076	8.21185	8.36687	8.64713	7.94202	8.61019	8.04084	8.93842	8.93579	7.94202	8.04006	8.03962	8.10467	8.04364	7.94202				Bud13	8.39148	8.43126	8.49594	8.31285	8.39548	8.57534	8.52693	8.54072	8.4651	8.63975	8.51321	8.20316	8.58833	8.66927	8.47747	8.51014	8.41808	8.39082	8.57176	8.651				Cul9	9.04784
Ufd1l	7.94202	7.94202	8.03242	8.30183	8.5129	8.98655	7.94202	7.94202	8.28907	8.03221	7.94202	7.94202	7.94202	8.9839	7.94202	7.94202	7.94202	7.94202	7.94202	8.01399				Hcls1	9.72671	9.69284	9.66036	9.62584	9.66711	9.83455	9.91975	9.74767	9.78499	9.87801	9.88945	9.50885	9.91656	9.7365	9.81318	9.93847	9.68168	9.81965	9.62572	9.94297				Top3a	8.66336
Gm35999	8.17227	8.20179	8.12272	8.21218	8.20454	8.18304	8.1074	8.17531	8.15654	8.12232	8.1988	8.18384	8.16151	8.19069	8.11055	8.16108	8.1371	7.94202	7.94202	8.11821				Tubb2a	9.46935	9.58554	9.63544	9.52868	9.37923	9.72064	9.92489	9.82564	9.83817	9.76204	9.72276	9.3835	9.79229	9.76323	9.54601	9.65115	9.47055	9.79971	9.47865	9.91687				Cnnm4	8.97992
Gm16599	8.2535	8.21967	7.94202	8.22675	8.30238	8.14579	8.1074	8.17531	8.20463	8.21225	8.33703	8.20316	8.25212	8.19069	8.11055	8.21896	8.111	8.03596	7.94202	8.10288				Tubb2b	8.82105	8.97849	8.94083	8.93086	8.8422	9.06358	9.1947	9.0581	9.07633	9.14383	9.06343	8.88348	9.10923	9.08008	8.92072	8.96733	8.91422	9.09923	8.81474	9.16607				Mrpl4	7.94202
Zfp1	8.64545	8.56667	8.55717	8.59305	8.63632	8.61235	8.445	8.68453	8.54028	8.60516	8.56692	8.52282	8.63022	8.54743	8.38639	8.51014	8.44667	8.43677	8.34725	8.45334				Ociad1	10.2115	10.0524	10.1341	10.0885	10.1501	10.448	10.3547	10.4707	10.2807	10.4165	10.4435	10.1962	10.1183	10.1983	10.2127	10.2236	10.1536	10.3652	10.0841	10.4793				Adck2	8.80186
Esyt2	8.69218	8.75948	8.65243	8.7946	8.79267	8.69645	8.7091	8.68453	8.65494	8.48748	8.72486	8.77487	8.77557	8.74127	8.79274	8.67448	8.66493	8.55356	8.22903	8.47755				Eif5a	9.58001	9.5039	9.70688	9.43867	9.49579	9.70585	9.74304	9.87088	9.71033	9.8164	9.73364	9.4035	9.55062	9.75944	9.66221	9.64664	9.62837	9.77758	9.59826	9.73084				Apbb3	8.41964
Cactin	8.39148	8.45949	8.41826	8.43361	8.47205	8.4631	8.45381	8.42591	8.49646	8.26658	8.46914	8.43382	8.45914	8.45475	8.49783	8.43957	8.34321	8.32826	7.94202	8.21094				Acsl5	9.13797	9.24205	9.18501	9.07467	9.33036	9.37043	9.36108	9.33622	9.34443	9.33358	9.27024	9.13066	9.2796	9.18649	9.22296	9.43165	9.20045	9.26631	9.20312	9.32764				Il7r	8.69218
Gm8273	8.13008	8.23646	8.09854	8.12228	8.17361	8.18304	8.13295	8.13257	8.07346	8.12232	8.12371	8.04084	8.04025	8.15226	8.18022	8.04006	8.111	8.03596	7.94202	8.04379				Gm2a	10.1806	10.2112	10.2618	9.95284	10.0819	10.448	10.2943	10.2891	10.3156	10.3717	10.2556	10.0668	10.3146	10.1108	10.1542	10.3242	10.167	10.2285	9.92606	10.3468				ND4	8.15224
Zfyve1	8.76199	8.81356	8.76908	8.85938	8.87359	8.89007	8.85775	8.82268	8.79828	8.63975	8.66725	8.83362	8.83866	8.82111	8.83571	8.62214	8.63253	8.89212	8.66044	8.66833				Tmem14c	8.96808	9.07976	9.14639	8.91936	8.95424	9.20983	9.16858	9.21458	9.20315	9.0111	9.09945	8.97509	9.09425	8.99937	9.10058	9.18892	8.96714	9.10948	8.94804	9.20845				Oard1	8.07505
Dip2b	9.66485	10.0944	9.77433	10.1243	9.9279	9.86923	9.94019	10.0922	9.85197	9.71783	9.65149	9.81206	9.93822	9.92251	9.74002	9.6489	9.78173	9.82324	9.65015	9.70447				Dhrs1	8.62704	8.64405	8.59464	8.51571	8.65727	8.79016	8.74777	8.80798	8.73884	8.75313	8.61613	8.67378	8.70062	8.84904	8.65413	8.54218	8.63914	8.53214	8.6741	8.84607				Tmem243	8.20779
Cbl	9.64212	9.7649	9.60801	9.90886	9.88707	9.60912	10.0579	9.98144	9.65385	9.31583	9.27565	9.62182	9.61286	9.67312	9.63556	9.47955	9.38683	9.67882	9.56495	9.48348				Ptpn2	8.67504	8.95681	8.86159	8.5492	8.58072	9.1533	9.07494	9.02042	9.04362	8.62843	8.52713	8.88831	8.86842	8.96815	8.95245	8.58711	8.577	8.61348	8.69409	9.11787				Pdcd10	8.60808
Fam178a	8.0361	8.3089	7.94202	9.84881	7.94202	8.03321	9.22642	8.03735	9.93604	7.94202	8.03291	8.11311	9.61519	9.27114	7.94202	8.04006	8.03962	8.03596	8.04364	7.94202				Bcap31	9.4645	9.37649	9.61197	9.35568	9.30871	9.6507	9.66332	9.5817	9.64169	9.52902	9.43573	9.70109	9.53578	9.51686	9.48173	9.43165	9.44688	9.42289	9.49533	9.67633				Zfp362	8.36136
Gm40571	8.47946	8.35771	8.27954	8.48002	8.41979	8.28248	8.46247	8.40709	8.38296	8.24067	8.28137	8.31083	8.51942	8.41967	8.42842	8.2357	8.25012	8.36074	8.27836	8.30804				Tuba1c	9.23562	9.3385	9.34902	9.16746	9.1796	9.39013	9.39627	9.29041	9.50193	9.33107	9.22876	9.29958	9.3756	9.33861	9.25941	9.28033	9.13478	9.41532	9.44452	9.43927				Pcm1	8.70891
Fnip2	8.78219	8.67635	8.6242	8.89589	8.77543	8.57534	8.67416	8.74079	8.61491	8.64533	8.72486	8.56233	8.91572	8.82111	8.55014	8.53434	8.59841	8.70227	8.46726	8.64395				Nudc	8.86258	8.69501	8.80563	8.62253	8.73049	8.84815	8.94194	8.72438	8.97705	8.89213	8.66725	8.74079	8.86842	8.91069	8.75055	8.66178	8.73689	8.95464	8.84748	8.85939				Agl	8.54739
Dnase2a	7.94202	8.23646	7.94202	7.94202	7.94202	7.94202	7.94202	9.1923	7.94202	7.94202	7.94202	7.94202	9.18776	9.01458	7.94202	7.94202	7.94202	7.94202	7.94202	7.94202				Ubtd1	8.78219	8.74246	8.7257	8.58698	8.70693	8.86938	8.90311	8.67271	8.82328	8.85125	8.65623	8.72314	8.80249	8.84904	8.81452	8.66178	8.65216	8.82919	8.78056	8.81596				Zcchc14	8.70891
Stk16	8.98772	8.82394	7.94202	7.94202	7.94202	8.97922	8.96278	8.46992	7.94202	7.94202	7.94202	7.94202	8.8285	9.01834	7.94202	7.94202	7.94202	7.94202	7.94202	7.94202				Hspa5	11.09	10.9816	10.9206	10.1954	10.5732	11.526	11.5337	11.0012	11.8988	11.1717	9.29436	10.9054	11.0392	11.2123	10.6958	11.2879	11.0268	11.1442	11.0069	11.3599				1700034J05Rik	7.94202
Fam117b	8.6808	8.81356	8.78758	8.82115	8.9294	8.85244	8.80969	8.75153	8.65494	8.714	8.73979	8.8639	8.85368	8.96417	8.81452	8.60136	8.80753	8.63836	8.68749	8.69185				Tbcc	8.72525	8.61006	8.70555	8.63395	8.5129	8.80847	8.76374	8.72989	8.84452	8.74835	8.38561	8.52282	8.73618	8.69785	8.53168	8.67448	8.59136	8.68543	8.62499	8.63321				Tom1l1	8.67504
Ptprj	7.94202	8.42147	8.06984	8.68299	8.67757	8.53587	9.11068	8.36687	8.3564	8.03221	7.94202	8.42398	8.42115	9.16417	8.77356	7.94202	7.94202	7.94202	7.94202	8.01399				Ywhah	10.1221	10.1304	10.2724	9.97793	10.1669	10.2028	10.4782	10.3158	10.31	10.3016	10.0021	10.0503	10.1791	10.2393	9.9149	10.0494	10.0939	10.1805	10.1426	10.2084				2310033P09Rik	8.59511
Cnppd1	8.39148	8.34607	8.27954	8.93844	8.33271	8.49342	8.3983	8.44399	8.20463	8.33402	8.68876	8.72907	8.55871	8.88483	8.5126	8.34503	8.3063	8.29271	7.94202	8.43823				Cct8	9.49567	9.44605	9.62376	9.33328	9.43687	9.58674	9.70281	9.71384	9.58606	9.66633	9.33848	9.43147	9.49523	9.48148	9.32518	9.52801	9.31135	9.54665	9.60581	9.60672				Nutf2	8.50306
Emc10	8.0361	8.92551	8.7157	8.90771	7.94202	8.41382	8.42688	8.85128	7.94202	8.84282	8.21433	8.34819	8.08092	9.41996	8.98307	8.04006	8.29311	8.23862	8.04364	7.94202				Ahsa1	9.04784	8.91635	9.1342	8.93086	8.97156	9.18048	9.4432	9.10141	9.32665	9.18238	8.94607	8.90733	9.15992	9.14135	8.89612	9.08458	8.97141	9.08887	9.18855	9.19208				Selk	9.07295
Brwd1	8.948	9.0912	8.83195	9.12526	8.95074	8.8395	9.06026	8.91435	8.85935	8.95364	8.87476	8.99231	8.87327	9.14464	8.96534	8.82684	8.73117	8.85676	8.98517	8.82979				Sdf2l1	9.18008	9.10625	9.17917	8.94969	8.98518	9.30644	9.55267	9.26374	9.43249	9.17654	8.87061	8.98375	9.13852	9.0975	8.92341	9.10339	9.07204	9.00543	9.06767	9.28995				Rhoq	8.8163
Cacul1	8.75685	8.9071	8.77839	8.84684	8.70213	8.80393	8.80472	8.82268	8.7072	8.80375	8.70962	8.77487	8.68835	8.83983	8.82367	8.6931	8.55478	8.78098	8.73242	8.64748				Rexo2	8.58852	8.60304	8.50309	8.44957	8.53221	8.66958	8.82442	8.66068	8.58962	8.75787	8.42084	8.51457	8.54332	8.52571	8.63861	8.52639	8.50759	8.46233	8.56376	8.52282				Cmas	8.32883
Mab21l1	8.13008	8.11221	7.94202	8.03219	8.11717	7.94202	8.03754	7.94202	7.94202	8.03221	7.94202	8.04084	8.1121	8.03611	8.07259	7.94202	7.94202	7.94202	7.94202	7.94202				Gm9769	8.83978	8.74818	8.56359	8.63395	8.67255	8.81746	8.95034	8.86059	8.83548	8.90006	8.52713	8.61353	8.70062	8.6455	8.71637	8.72305	8.71372	8.6564	8.7071	8.76103				Pmepa1	9.59748
Rnf145	9.25053	9.29603	8.93323	9.2051	9.31114	8.99383	9.24192	9.24558	9.09453	9.22788	8.85804	9.11956	9.34651	9.15446	9.23654	8.98443	8.78649	9.13629	9.1995	8.86465				Ptges3	9.00694	8.88828	8.7453	8.78554	8.83416	8.95683	9.06026	8.99704	8.96157	9.05192	8.69403	8.74658	8.81299	8.82111	8.79589	8.84202	8.82294	8.78098	8.90427	8.90561				Rwdd3	8.17227
Map4k5	8.48744	8.86902	8.374	8.60501	8.69241	8.44723	8.34603	8.66672	8.414	8.714	8.41229	8.50619	8.44052	8.69223	8.45083	8.30795	8.48236	8.55356	8.48614	8.37816				Dnajb11	9.14127	9.0285	8.94461	8.68299	8.94013	9.02937	9.3104	8.97304	9.16196	9.10372	8.78746	8.7693	8.89241	8.79705	8.97298	8.98018	8.80232	8.91768	8.9337	8.85939				Rybp-ps	7.94202
B230219D22Rik	9.01827	9.39076	8.92171	9.1375	9.08432	8.83514	8.86702	9.21772	8.92974	9.23894	8.81021	9.01754	8.96922	9.05154	8.87363	9.02175	8.95854	8.68543	9.00761	8.73973				Egln2	8.97205	8.86902	8.58241	8.85104	8.7884	9.09659	9.12807	8.91435	8.94314	8.98642	8.64503	8.60648	8.85862	8.83053	8.87931	8.83194	8.84303	8.86126	8.74475	8.99115				Invs	8.33998
Ube3a	8.79699	9.12107	8.75012	8.97539	9.06284	8.7324	8.82442	9.10493	8.87391	8.85125	8.70962	8.92131	8.85368	8.85813	8.70222	8.63563	8.69583	8.53214	8.88917	8.56464				Ankrd54	8.44618	8.52789	8.30272	8.36353	8.43531	8.66408	8.78451	8.39738	8.5677	8.50889	8.32655	8.40363	8.53547	8.47138	8.6307	8.44896	8.34321	8.48665	8.48614	8.58836				Tmem150c	7.94202
Ccser2	8.54739	8.68262	8.55069	8.56839	8.67255	8.52902	8.51154	8.61021	8.49646	8.581	8.46914	8.61353	8.51122	8.58857	8.52222	8.43	8.49931	8.40976	8.64649	8.42262				2300009A05Rik	8.23906	8.26741	8.16326	8.19677	8.18956	8.317	8.25825	8.32229	8.36989	8.29055	8.14512	8.20316	8.28159	8.30552	8.16802	8.21896	7.94202	8.17193	8.26278	8.27114				Gm10509	8.23906
LOC108167679	8.07505	8.23646	7.94202	8.18036	8.17361	8.07096	7.94202	8.17531	8.09378	7.94202	8.07054	8.04084	7.94202	8.03611	7.94202	7.94202	7.94202	7.94202	7.94202	7.94202				Map2k2	8.87153	8.83925	8.34504	8.44166	8.73511	9.01177	9.19147	8.8698	9.46775	9.19395	8.55396	8.74079	8.70062	8.79215	8.39264	8.79024	7.94202	8.84767	8.76287	8.45334				Gm42357	7.94202
Gm16287	8.0361	8.18257	7.94202	8.14352	8.11717	8.07096	7.94202	8.07681	8.11167	7.94202	7.94202	8.04084	7.94202	8.1301	7.94202	7.94202	7.94202	7.94202	8.04364	7.94202				Wasl	8.71984	8.84929	8.5762	8.64517	8.63632	8.8395	8.81954	8.81781	8.8475	8.76727	8.56048	8.78589	8.68214	8.70343	8.82367	8.61529	8.58422	8.7078	8.7071	8.71779				Fgfr1	7.94202
Msl2	8.98383	9.04058	8.60663	9.01779	9.02806	8.67504	8.7034	8.96898	8.86812	8.70895	8.83666	9.08161	8.70062	8.86264	8.81452	8.62214	8.59136	8.86126	8.74475	8.72413				Irf8	10.8554	10.7134	10.8167	10.3538	10.464	10.8593	11.0623	10.849	10.9241	10.8482	10.457	10.5571	10.8273	10.7225	10.5929	10.4053	10.701	10.7282	10.4865	10.9361				Garnl3	8.77215
Mipep	8.33998	8.39076	8.06984	8.19677	8.09373	8.30587	7.94202	8.35619	8.21533	8.18042	7.94202	8.34819	7.94202	7.94202	8.19181	7.94202	7.94202	7.94202	7.94202	7.94202				Ddrgk1	9.22354	9.18511	9.34902	9.03149	9.11713	9.40708	9.37746	9.40413	9.38085	9.30038	9.37351	9.13799	9.20139	9.16417	9.21708	9.15771	9.19373	9.28646	9.14351	9.3625				Arfgap3	8.44618
Prkch	8.65744	8.61006	8.43482	8.69342	8.58651	8.74234	8.45381	8.69037	8.63122	8.63411	8.44559	8.72907	8.43093	8.56836	8.55915	8.47608	8.41808	8.50987	8.54741	8.40646				Nfkb1	9.41225	9.38792	9.54489	9.26043	9.32797	9.50375	9.64415	9.46562	9.54402	9.47277	9.52734	9.42593	9.44513	9.44498	9.47402	9.38729	9.53873	9.51926	9.30303	9.58642				Fgfr1op2	9.25053
Avl9	8.71984	8.57412	8.6184	8.77637	8.71645	8.63006	8.66211	8.76735	8.65881	8.65636	8.54737	8.79675	8.68214	8.70896	8.54098	8.61529	8.51574	8.46233	8.61766	8.51846				Tuba1b	10.1586	9.97991	10.2653	9.86808	9.99499	10.323	10.2577	10.2826	10.4445	10.1129	10.3074	9.85147	10.3146	10.3054	10.1153	9.96667	9.98112	10.406	10.1845	10.4307				Abcg1	10.1006
Nos1ap	9.12464	9.008	8.92557	9.03488	9.13168	8.92997	8.9791	9.12923	9.046	8.98998	9.05336	9.09315	8.91572	9.02954	8.99056	8.90932	9.00072	8.83385	9.01643	8.88794				Fkbp4	8.9916	9.10998	9.467	8.84262	8.72584	9.18048	9.89373	9.15628	9.65788	9.03851	9.11854	8.63424	9.09425	9.00701	8.96534	8.77401	8.8127	9.42289	8.99421	9.00016				Rxrg	7.94202
Fam76a	8.7144	8.5116	8.56359	8.61091	8.60914	8.61235	8.80969	8.64843	8.53084	8.77193	8.45357	8.49768	8.62343	8.62083	8.41681	8.43957	8.4278	8.53214	8.53059	8.52282				Ndufs2	8.6978	8.79239	9.23615	8.6507	8.67255	8.98289	9.25111	8.98512	9.37914	9.09422	9.24277	8.92592	8.99479	9.18963	8.87648	8.40005	9.27464	9.27211	9.17003	9.28828				Cars	8.28052
Rrs1	8.56832	8.35771	8.50309	8.35391	8.45768	8.58793	8.55651	8.44399	8.38296	8.6169	8.29322	8.48904	8.36873	8.5031	8.2785	8.34503	8.3063	8.32826	8.24638	8.34783				Atp1b3	9.46206	9.41875	9.63544	9.30783	9.44548	9.52127	9.77043	9.57038	9.73069	9.6531	9.6042	9.59578	9.48226	9.70523	9.47402	9.34694	9.57968	9.51463	9.64773	9.63038				Gm4841	7.94202
Clptm1	9.42239	8.93005	9.32382	9.12833	9.11124	9.95119	9.92147	9.35291	9.40112	9.63781	8.49164	9.33635	9.04387	8.83519	9.05534	8.34503	8.49931	8.29271	8.57965	7.94202				Rab32	9.08701	9.06818	9.17623	8.95341	9.16853	9.2905	9.35833	9.06911	9.23102	9.30038	9.27565	9.16322	9.1946	9.11798	9.17293	9.12548	9.12761	9.3366	9.12803	9.23692				Apmap	8.60808
Ube2m	8.36136	7.94202	8.03242	8.03219	8.34229	8.30587	7.94202	8.31028	8.04936	8.29055	7.94202	7.94202	7.94202	8.34001	8.11055	7.94202	7.94202	7.94202	7.94202	8.01399				Rbm38	8.73061	8.58875	8.81451	8.61675	8.58651	8.87356	8.8624	8.6296	8.8202	8.83858	8.88707	8.59211	8.77007	8.7253	8.63467	8.60836	8.70184	8.86126	8.7071	8.83253				Wdr92	8.49531
Ssbp4	9.02202	8.53586	8.43482	8.6507	8.6624	8.68583	8.56368	8.76735	8.61491	8.90006	8.5407	8.59934	8.51122	8.71989	8.60224	8.51833	8.50759	8.42794	8.64649	8.51406				Tmem50a	10.2827	9.95892	10.2771	9.85527	10.0139	10.1502	10.2119	10.3532	10.2559	10.3243	10.1726	10.104	9.977	10.0475	9.9859	10.0428	10.1625	10.1558	10.1813	10.2262				Zfp507	8.0361
Cand1	8.9993	8.787	8.94461	8.93086	8.72116	8.88185	8.93346	9.14622	8.71791	8.93867	8.71474	8.87375	8.73037	8.97606	8.98557	8.73469	8.65216	8.79576	8.78056	8.69515				Acbd3	8.75685	8.57412	8.89419	8.68823	8.72116	8.86938	8.81463	8.90123	8.84452	8.78573	8.79664	8.7804	8.73037	8.82583	8.68413	8.73469	8.86745	8.83385	8.79212	8.9006				Sla2	8.0361
Lpin1	9.23262	9.1988	9.06425	9.07467	9.06284	9.20403	9.23575	9.32211	8.97705	9.23065	9.02597	9.00501	9.17045	9.06948	9.31628	8.82684	8.92327	9.03531	9.02081	8.95652				Tra2a	9.03686	8.83925	8.97786	8.80799	8.9818	8.96809	9.13151	9.06178	9.09453	9.03851	8.91905	9.08161	8.96922	8.96417	8.95245	8.89064	9.02109	9.00543	9.1123	9.1316				Cggbp1	8.93572
Rabep1	8.78715	8.82394	8.67418	8.85522	8.75778	8.8395	8.75846	8.93153	8.60239	8.88008	8.51321	8.6989	8.80776	8.7569	8.70933	8.63563	8.577	8.7608	8.63223	8.64395				Hspd1	8.73593	8.69501	8.80116	8.74816	8.67255	9.06022	9.05283	8.74079	9.06012	8.66721	8.76875	8.60648	8.65669	8.8536	8.74384	8.80088	8.78649	8.95865	8.79212	8.96356				Cnga2	8.0361
C2cd2	8.4631	8.59594	8.51712	8.40861	8.70213	8.52209	8.68601	8.60361	8.44306	8.49471	8.40357	8.46219	8.50289	8.58191	8.47747	8.3789	8.35476	8.47867	8.42718	8.43823				Hspa1a	8.15224	7.94202	7.94202	8.14352	8.28062	8.78084	8.57775	8.07681	8.54028	7.94202	8.09939	8.16281	7.94202	8.07506	8.22373	8.21896	8.03962	8.35021	8.0857	8.43823				Slc25a47	8.0361
Eva1b	8.10492	8.41146	7.94202	7.94202	8.50631	8.40507	9.01477	8.13257	8.55871	7.94202	8.03291	8.11311	8.04025	8.1301	8.6307	8.08065	8.03962	8.03596	8.11796	7.94202				Hspa1b	7.94202	7.94202	7.94202	8.06952	8.13781	8.53587	8.36773	8.10707	8.37648	7.94202	8.03291	8.04084	7.94202	7.94202	8.14138	8.04006	8.03962	8.25304	8.11796	8.29375				Tmem251	8.0361
Kbtbd7	8.76199	8.66362	8.524	8.7624	8.73971	8.7714	8.79468	8.69615	8.5677	8.5932	8.6042	8.39311	8.77007	8.48748	8.72334	8.53434	8.62585	8.52482	8.55564	8.48226				Pdia6	9.9389	10.0242	10.1877	9.83743	9.83564	10.2786	10.4703	10.004	10.3682	10.1063	10.2387	10.0184	10.1821	9.88197	10.1471	9.96841	10.1476	9.99871	10.2096	10.2324				Wrap53	8.0361
Gramd1a	9.22657	9.39359	8.97423	9.36792	9.40398	9.04321	9.40687	9.22709	8.81711	9.19395	9.00131	8.45292	9.50294	9.20522	9.18516	8.79558	8.83805	9.03898	8.97603	8.68187				Derl2	9.17372	9.19539	9.14336	9.1314	9.05348	9.18937	9.29296	9.13265	9.31402	9.18238	9.20304	9.10833	9.15992	9.16417	9.13954	9.19573	9.21374	9.11962	9.16629	9.23341				Zfand2b	8.07505
Ccnd3	9.16409	8.04032	7.94202	8.93086	8.99191	9.31955	9.34724	8.44399	7.94202	9.00762	8.32655	8.04084	8.3458	8.20781	8.84462	8.04006	8.03962	8.2074	8.53907	7.94202				Idh3g	7.94202	7.94202	8.06984	7.94202	7.94202	7.94202	9.81974	7.94202	8.79191	8.06955	8.69403	7.94202	8.40092	7.94202	7.94202	7.94202	7.94202	7.94202	7.94202	9.15472				Psmc4	8.0361
Sun2	9.7189	9.2867	9.24992	9.70661	9.71913	9.89661	9.97189	9.81824	9.40447	9.57862	8.76401	9.3027	9.42883	9.43003	9.59583	9.44247	8.95854	9.19407	9.256	8.76997				Itpk1	8.84898	8.74246	8.86159	8.8124	8.79267	8.92214	9.04158	8.90563	8.90785	8.80819	8.93459	8.77487	8.8437	8.79705	9.01509	8.93658	8.78114	8.95061	8.86859	8.89556				Mfsd6l	8.0361
Vps26b	9.01827	8.89302	8.96323	9.07467	8.91853	9.09983	9.1001	9.0049	8.83851	8.89611	8.83666	8.83874	8.92941	8.93579	8.98056	8.85691	8.73117	8.93841	8.924	8.83253				Tmem43	9.27395	9.12107	9.30062	9.17334	9.12297	9.33763	9.36657	9.28159	9.34089	9.3107	9.2648	9.16322	9.37272	9.11798	9.28363	9.23237	9.1971	9.29499	9.1995	9.18841				Qsox1	8.60163
Tmem150a	8.29323	8.20179	7.94202	8.39114	7.94202	8.09991	8.69765	8.03735	7.94202	7.94202	8.03291	8.04084	8.04025	8.03611	8.39264	8.04006	8.03962	8.03596	8.04364	7.94202				Gpatch1	8.58852	8.46855	8.42662	8.46502	8.61467	8.58167	8.68011	8.59694	8.62312	8.5748	8.46141	8.51457	8.4682	8.54743	8.55014	8.60136	8.45584	8.66231	8.56376	8.62596				Mrps2	7.94202
1500015A07Rik	8.28052	8.38002	8.26731	8.2787	8.13781	8.21522	8.34603	8.24298	8.19348	8.2539	8.16447	8.08174	8.21949	8.20781	8.29484	8.2357	8.18086	8.15193	8.16906	8.10288				Hddc2	8.15224	7.94202	8.12272	7.94202	8.17361	8.317	8.19446	8.15502	8.26344	8.22682	8.12371	8.29748	7.94202	8.1301	8.14138	8.21896	7.94202	8.1298	8.21055	8.22035				Nod1	8.59511
Proser1	8.66922	8.71318	8.524	8.6507	8.79267	8.66958	8.7091	8.54805	8.64319	8.63975	8.56692	8.59211	8.8182	8.56147	8.54098	8.43	8.62585	8.58093	8.48614	8.52282				Tex30	8.07505	8.20179	7.94202	7.94202	8.36974	8.32781	8.35702	8.5695	8.41996	8.40872	8.1988	8.50619	8.33382	8.03611	8.30273	8.08065	8.16009	8.40039	8.29325	8.46317				Fbxl15	8.28052
Nfatc2ip	8.10492	8.28182	7.94202	8.22675	8.2187	8.03321	8.19446	8.03735	7.94202	8.26658	8.09939	8.16281	8.13837	8.03611	7.94202	7.94202	8.03962	8.07485	7.94202	7.94202				Gm14680	8.31735	8.3217	8.29133	8.29046	8.34229	8.33832	8.33472	8.39738	8.44867	8.44969	8.40357	8.46219	8.40092	8.30552	8.35366	8.29471	8.2794	8.43677	8.43752	8.3663				Plcxd1	7.94202
Mast3	8.88038	9.64381	9.0134	9.48566	9.32319	8.81298	9.75681	8.98512	8.9847	9.37794	9.14035	9.11209	9.2796	8.86713	8.7572	8.64884	9.12038	9.02793	8.78056	8.68854				Ptar1	8.73061	8.74818	8.80116	8.69342	8.79267	8.90625	8.8624	8.83711	8.96676	8.75787	8.94607	8.8489	8.78103	8.70896	8.9044	8.76299	8.77575	8.90924	8.95277	8.86202				F9	8.15224
Helb	8.533	8.1385	8.32448	8.41709	8.53221	8.1652	8.78451	8.13257	8.38935	8.2539	8.30468	8.31083	8.20162	8.34001	7.94202	8.13799	8.08002	8.1298	8.04364	7.94202				Npepps	8.58852	8.58148	8.75491	8.87581	8.53851	8.7324	8.88976	9.05068	8.8652	9.01803	8.61019	8.95753	8.77007	8.88483	8.68778	8.82172	8.67122	8.84767	8.9385	8.85674				Tfdp1	8.3055
Syk	9.62954	9.83297	9.50444	9.78061	9.74433	9.59289	9.83268	9.4455	9.66189	9.55821	9.51439	9.59817	9.72196	9.54666	9.40045	9.45319	9.29926	9.68886	9.51449	9.46515				Gm15800	9.13133	9.19198	9.17623	9.23865	9.12005	9.1745	9.34166	9.29041	9.30125	9.26877	9.12795	9.232	9.28274	9.22666	9.21512	9.30198	9.16642	9.28931	9.16629	9.23164				Omd	7.94202
Adat3	8.29323	8.35771	8.22746	8.21218	8.31277	8.21522	8.33472	8.07681	8.3564	8.26658	8.21433	8.18384	8.26719	8.26732	8.12661	8.21896	8.111	8.22345	8.19068	8.11821				Cct6a	9.21744	9.35327	9.39535	9.11597	9.11419	9.23555	9.36108	9.54274	9.42923	9.44356	9.1465	9.21185	9.22813	9.27114	9.13102	9.16822	9.19036	9.569	9.329	9.43635				Rfc1	8.63324
Itga4	8.07505	8.16165	7.94202	8.21218	8.09373	8.14579	8.25825	7.94202	8.14271	7.94202	7.94202	7.94202	8.04025	8.10493	7.94202	7.94202	7.94202	7.94202	7.94202	7.94202				Cct5	9.19269	9.43248	9.50877	9.2414	9.20138	9.34529	9.60929	9.58395	9.61281	9.5034	9.2648	9.14888	9.4744	9.61692	9.25374	9.3673	9.39243	9.52846	9.51449	9.62667				Lrig1	8.07505
6330549D23Rik	8.23906	8.3089	8.26731	8.33393	8.35165	8.35851	8.35702	8.17531	8.22561	8.22682	8.2563	8.22114	8.23626	8.32886	8.20289	8.2357	8.111	8.25304	8.16906	8.18046				Mrps25	8.54739	8.80832	8.56359	8.70878	8.48602	8.59413	8.9545	8.78284	8.91613	8.67257	8.63935	8.6989	8.55107	8.83053	8.71286	8.52639	8.61228	8.71872	8.75084	8.79904				Ercc4	8.7144
Gm38720	8.15224	8.11221	8.16326	8.06952	8.13781	7.94202	8.1074	7.94202	8.09378	7.94202	8.03291	8.11311	8.16151	8.20781	8.11055	7.94202	7.94202	8.10467	7.94202	8.01399				3830403N18Rik	8.07505	8.29562	7.94202	8.16272	7.94202	8.1652	8.34603	8.35619	8.39564	8.34414	7.94202	8.23801	8.26719	8.22388	8.2785	7.94202	8.2794	8.3168	8.38334	8.37227				Cfap97	8.57513
Ncdn	8.6978	8.63739	8.56993	8.52257	8.7841	8.51506	8.59825	8.51813	8.5853	8.48748	8.54737	8.66735	8.5737	8.58191	8.50772	8.47608	8.45584	8.7078	8.33446	8.49612				Zfp523	8.3055	8.67001	8.40109	8.44166	8.26919	8.39616	8.76374	8.66672	8.41996	8.87194	8.40357	8.31083	8.18241	8.31738	8.46699	8.4848	8.35476	8.66817	8.59514	8.45828				LOC108168810	8.93159
Nat10	8.78219	8.40123	8.65243	8.64517	8.77106	8.45523	8.54926	8.34521	8.50151	7.94202	8.77816	8.31083	8.95175	8.86713	8.68045	8.32073	8.50759	8.39082	8.16906	8.54411				Slmo2	8.56142	8.76506	8.6634	8.55567	8.55697	8.66958	8.71475	8.84186	8.69998	8.8126	8.59814	8.59934	8.65017	8.56147	8.69142	8.62214	8.63253	8.71328	8.68083	8.66145				Hist1h2br	8.15224
Gpt2	8.70338	8.45026	8.56993	8.39114	8.46492	8.36825	8.61809	8.35619	8.43739	7.94202	8.22901	8.25396	8.40092	8.41967	8.41681	8.21896	8.25012	8.40976	8.11796	8.36024				Slamf7	8.0361	8.04032	7.94202	7.94202	7.94202	8.07096	8.07708	8.2113	8.12784	8.18042	7.94202	8.04084	7.94202	8.07506	7.94202	8.04006	8.03962	8.15193	7.94202	8.01399				Gm11753	9.05147
Pygo2	8.0361	8.3089	7.94202	9.30008	9.34219	8.38705	8.34603	8.03735	7.94202	7.94202	8.03291	8.04084	8.04025	8.83053	7.94202	8.04006	8.03962	8.42794	8.04364	7.94202				Tmem11	8.82577	8.9071	8.80563	8.7238	8.7488	8.80847	8.88074	8.92298	8.8995	8.94619	8.7447	8.71112	8.73618	8.81635	8.78001	8.91392	8.74257	8.90072	8.80351	8.84875				Tmem134	8.15224
Fam160b2	8.71984	8.79774	8.56359	8.69858	8.86973	8.8395	8.58466	8.53329	8.51146	8.5932	8.61019	8.68645	8.68214	8.69223	8.6227	8.3896	8.64568	8.6564	8.46726	8.61491				Ecsit	8.58852	8.53586	8.61254	8.53604	8.47909	8.34854	8.51154	8.36687	8.54494	8.27878	8.50612	8.52282	8.39046	8.49535	8.41681	8.51014	8.37693	8.7608	8.46726	8.59988				Gm16023	8.07505
Gpr180	8.59511	8.58148	8.5375	8.58698	8.69728	8.75701	8.63732	8.43504	8.53558	8.52948	8.42084	8.55464	8.51942	8.58857	8.5126	8.42023	8.58422	8.5174	8.4058	8.39536				Szt2	8.948	8.82394	8.76439	9.02466	8.9112	8.48601	8.8624	8.65458	8.90785	8.4172	8.79206	8.79675	8.71267	8.83053	8.88776	8.93658	8.62585	9.10266	9.03813	8.86727				LOC108167630	8.0361
Gm30992	8.19067	8.20179	8.16326	7.94202	8.15647	8.09991	8.13295	8.13257	8.09378	8.19683	8.18225	8.04084	7.94202	8.15226	8.01742	8.08065	7.94202	7.94202	8.0857	8.08591				Rab11fip3	8.31735	8.34607	8.30272	8.33393	8.38707	8.18304	8.28567	8.07681	8.2722	7.94202	8.26908	8.22114	8.28159	8.32886	8.33266	8.25153	8.31901	8.38103	8.26278	8.30097				Amz1	8.10492
Trim27	8.73061	8.80305	8.56359	8.70878	8.86973	8.82192	8.76899	8.94837	8.88538	8.66721	8.83666	8.58481	8.5737	8.78721	8.75055	8.66178	8.58422	8.50987	8.6394	8.58056				Dhcr7	8.65744	8.36901	8.59464	8.62253	8.68255	8.35851	8.42688	8.10707	8.57215	7.94202	8.52713	8.31083	8.75894	8.69785	8.5028	8.34503	8.49931	8.80062	8.53059	8.50963				Dapk1	8.23906
Gm29933	8.15224	8.20179	7.94202	8.09815	8.13781	8.09991	8.15545	7.94202	8.01793	8.19683	7.94202	8.04084	7.94202	8.10493	8.11055	7.94202	7.94202	7.94202	8.04364	7.94202				Rfx5	8.50306	8.62388	8.5762	8.68823	8.44288	8.43909	8.57775	8.33392	8.43165	8.30192	8.5733	8.6989	8.5275	8.56147	8.58963	8.61529	8.29311	8.59416	8.29325	8.55652				Lrrc20	8.22386
Zbtb7a	9.06584	9.06037	8.75491	8.9826	8.91853	9.06694	9.2075	8.85595	9.02682	9.18818	8.89113	8.74658	8.75894	9.14464	8.90165	8.67448	8.93222	8.7608	8.87379	8.73353				Tmlhe	8.22386	8.42147	8.42662	8.30183	8.30238	8.03321	8.22816	8.27158	8.28074	7.94202	8.14512	8.39311	8.28159	8.19069	8.22373	8.3789	8.18086	8.28002	8.21055	8.22944				H2-T24	7.94202
Gzf1	8.61446	8.82907	8.30272	8.63958	8.45768	8.85244	8.53448	8.46992	8.64319	8.83431	8.64503	8.61353	8.4682	8.66927	8.48775	8.29471	8.41808	8.36074	8.38334	8.56059				Sox15	8.20779	8.28182	8.18095	8.16272	8.13781	8.07096	8.07708	8.13257	8.19348	7.94202	8.14512	8.16281	8.16151	8.20781	8.19181	8.2357	8.08002	8.2074	8.11796	8.24682				Dcakd	8.83047
Lypla2	7.94202	8.93457	8.03242	8.03219	8.02963	9.01885	9.04158	8.71882	8.16953	9.20822	7.94202	7.94202	7.94202	8.60813	8.69864	7.94202	7.94202	7.94202	7.94202	8.01399				Nt5c2	8.8067	9.0874	8.94083	8.89191	9.04719	8.66958	8.81463	8.86059	8.94048	8.59921	8.95364	9.04612	8.73037	9.06948	8.85344	8.93658	8.80753	8.95865	8.82029	8.96122				Hjurp	9.11113
Mvb12a	8.15224	9.17819	7.94202	7.94202	7.94202	8.03321	8.03754	8.13257	9.00971	8.78116	8.03291	8.04084	8.58833	8.03611	7.94202	8.04006	8.03962	8.03596	8.04364	7.94202				Atp2a3	8.22386	8.42147	8.26731	8.46502	8.41979	8.18304	8.07708	8.2113	8.2722	7.94202	8.46141	8.51457	8.26719	8.51074	8.41089	8.26657	8.16009	8.36074	8.19068	8.30097				Cstf2	8.38167
Fndc3b	8.68651	8.94798	8.6848	8.78097	8.85412	8.92214	8.76899	8.74079	8.75919	8.89213	8.7447	8.77487	8.71267	8.87603	8.67303	8.63563	8.58422	8.69109	8.6394	8.61119				Mospd2	8.45471	8.7367	8.58856	8.6562	8.5129	8.33832	8.24359	8.41659	8.54957	7.94202	8.44559	8.88348	8.25212	8.43753	8.48264	8.45816	8.47367	8.7078	8.47679	8.60367				Hist1h1a	7.94202
Hnrnpll	8.28052	8.58148	8.26731	8.38213	8.49963	8.40507	8.34603	8.24298	8.34948	8.4172	8.24297	8.42398	8.21949	8.45475	8.18022	8.33307	8.29311	8.15193	8.24638	8.22944				Camk2g	8.87597	9.04058	8.92171	8.90771	8.95773	8.79016	8.72036	8.85595	8.8475	8.51584	8.73979	9.04209	8.68835	8.80676	8.81452	8.81137	8.63914	9.0784	8.71351	8.87509				Dusp16	8.62078
Hmg20b	8.0361	8.98277	8.374	8.66164	8.60356	9.03631	8.1074	8.22758	8.80775	8.65636	8.7447	8.20316	8.33382	8.40109	7.94202	8.28094	8.3313	8.25304	8.22903	7.94202				Urb2	8.39148	8.35771	8.39225	8.44957	8.54473	8.22995	8.24359	8.19395	8.33527	7.94202	8.21433	8.63424	8.21949	8.37167	8.33979	8.30795	8.35476	8.69109	8.21055	8.34148				Hist1h4c	8.19067
Bri3bp	8.533	8.43126	8.50309	8.47257	8.47205	8.41382	8.53448	8.49458	8.3564	8.40006	8.38561	8.46219	8.45914	8.35084	8.30273	8.41025	8.31901	8.29271	8.4058	8.46801				Sgsm2	8.39148	8.29562	8.40976	8.33393	8.31277	8.27015	8.07708	8.32229	8.24512	7.94202	8.28137	8.37125	8.45914	8.19069	8.31045	8.25153	8.16009	8.2074	8.29325	8.29375				Plekho2	8.85354
Maml3	9.31372	9.18855	9.2278	9.25503	9.51612	9.37291	9.36108	9.32778	9.27898	9.07493	9.23157	9.49848	9.29208	9.12472	9.20523	9.17517	8.85289	9.04627	9.1123	9.0113				0610010F05Rik	8.40106	8.20179	8.39225	8.39996	8.38707	8.317	8.03754	8.34521	8.19348	7.94202	8.28137	8.53895	8.3458	8.17228	8.32541	8.34503	8.29311	8.26681	8.27836	8.32846				P2rx7	9.86109
Gm31684	8.45471	8.40123	8.26731	8.35391	8.56897	8.37775	8.47935	8.22758	8.34244	8.36363	8.34722	8.50619	8.33382	8.31738	8.28677	8.42023	8.18086	8.22345	8.19068	8.23826				Meis1	8.42866	8.29562	8.40109	8.29046	8.563	8.19964	8.22816	8.19395	8.3129	7.94202	8.32655	8.55464	8.55107	8.03611	8.2785	8.30795	8.31901	8.44544	8.21055	8.38397				Gm21975	8.94393
Atp2b2	8.22386	8.11221	8.12272	8.16272	8.26919	8.25733	8.07708	8.10707	8.12784	8.14357	8.21433	8.13954	8.20162	7.94202	8.11055	8.13799	8.03962	7.94202	8.11796	7.94202				Ipp	8.29323	8.28182	8.34504	8.37293	8.53221	8.1652	8.15545	8.33392	8.3129	7.94202	8.35716	8.56233	8.51942	8.19069	8.21351	8.29471	8.25012	8.35021	8.19068	8.34783				Prune	8.41964
D3Ertd751e	8.44618	8.39076	8.374	8.50876	8.44288	8.4631	8.47098	8.45279	8.30514	8.38224	8.40357	8.43382	8.51942	8.22388	8.43976	8.3789	8.2177	8.33939	8.38334	8.29375				Mapkapk3	8.93983	8.79774	8.79666	8.71883	8.7841	8.59413	8.54192	8.71882	8.71791	8.43372	8.67809	8.71716	8.58833	8.67508	8.80526	8.71122	8.77033	8.93018	8.53907	8.70494				Relt	8.22386
Tcerg1	8.76709	8.9742	8.59464	8.77174	8.76224	8.96436	8.83408	8.71322	8.5939	8.98998	8.65065	8.72907	8.77007	8.57517	8.68045	8.62892	8.60539	8.42794	8.6394	8.60744				Obfc1	8.82105	8.50326	8.62994	8.64517	8.59225	8.49342	8.37816	8.53329	8.49646	8.29055	8.62785	8.55464	8.44992	8.42869	8.58108	8.51014	8.66493	8.69109	8.41662	8.57265				Ppp2r2a	8.96808
Fbxo40	8.37164	8.52789	8.40109	8.38213	8.40373	8.40507	8.32306	8.34521	8.28074	8.4172	8.33703	8.31083	8.41115	8.32886	8.318	8.29471	8.2794	8.3168	8.34725	8.28638				D230017M19Rik	8.65148	8.58148	8.45863	8.50172	8.62559	8.35851	8.36773	8.47827	8.47577	8.30192	8.46914	8.49768	8.48584	8.30552	8.52222	8.4848	8.53168	8.53214	8.26278	8.37816				Rpl36al	7.94202
Kctd21	8.78219	8.92094	8.82328	8.68299	8.80115	8.85671	8.85307	8.80798	8.63922	8.93109	8.84528	8.7693	8.86842	8.59516	8.82972	8.79558	8.55478	8.71872	8.60274	8.67174				Mapre2	9.25644	9.23879	9.18209	9.21359	9.10533	9.13164	9.06026	9.08	9.09678	8.97563	9.14035	9.18783	9.15284	9.02582	9.10937	9.0537	9.10576	9.24575	9.05932	9.23517				Ppp1r13b	8.56142
Trip6	8.0361	8.18257	8.2546	7.94202	8.15647	7.94202	7.94202	8.28498	7.94202	8.16277	7.94202	8.20316	8.08092	7.94202	7.94202	8.04006	7.94202	7.94202	7.94202	7.94202				Fam160a2	8.96011	8.71913	8.83625	8.81679	8.86196	8.60026	8.57775	8.54805	8.80145	8.32363	8.89113	8.57741	9.07903	8.59516	8.65795	8.54218	8.88176	8.98235	8.47679	8.89049
LOC108167736	9.3165	9.52674	9.40958	9.4318	9.10533	9.11268	9.21701	9.28454	9.26767	9.57659	9.3661	9.68343	9.31053	9.41743	9.11374	9.1717	8.96285	9.01299	9.27641	9.05876				Mbp	8.8978	8.68884	8.7157	8.68823	8.59793	8.52902	8.69765	8.51813	8.7072	8.38224	8.59814	8.70504	8.65669	8.51828	8.65795	8.68695	8.53949	8.50987	8.57176	8.62596
Ncoa2	9.19894	9.08359	9.00641	9.20794	9.12005	8.93386	8.90311	9.18908	9.01463	9.25261	9.07339	9.34534	9.21818	9.19277	9.09393	9.09215	8.93666	8.97452	9.00761	8.92047				Rgs11	8.42866	8.35771	8.36457	8.2406	8.17361	8.18304	8.19446	8.15502	8.23553	7.94202	8.14512	8.29748	8.21949	8.1301	8.33979	8.3896	8.29311	8.03596	8.24638	8.29375
Pnrc1	8.0361	8.04032	7.94202	7.94202	9.34219	9.25234	8.03754	8.03735	7.94202	10.0768	8.03291	11.2033	8.04025	8.22388	7.94202	8.04006	8.03962	8.03596	8.04364	7.94202				Gm30541	8.45471	8.21967	8.18095	8.32354	8.29167	8.14579	8.15545	8.15502	8.23553	7.94202	8.34722	8.31083	8.18241	8.15226	8.29484	8.33307	8.2651	8.10467	8.27836	8.31497
Gatc	7.94202	7.94202	8.06984	8.03219	8.64162	8.64729	8.76374	8.70758	8.04936	8.85959	7.94202	8.78589	8.51942	7.94202	8.01742	7.94202	7.94202	7.94202	7.94202	8.06665				Lypla1	9.09396	8.78158	8.75491	8.83837	8.7884	8.55594	8.47098	8.10707	8.71436	7.94202	8.7447	9.08932	8.68835	8.51828	8.80215	8.72305	8.83805	8.52482	8.63223	8.89303
Pisd-ps3	7.94202	7.94202	8.40109	9.20794	7.94202	7.94202	7.94202	10.9958	9.74324	7.94202	7.94202	9.47215	7.94202	7.94202	8.93937	7.94202	7.94202	7.94202	7.94202	7.94202				Gm8801	8.49531	8.29562	8.39225	8.26651	8.37849	8.18304	8.17578	8.19395	8.32796	8.03221	8.35716	8.48024	8.20162	8.29326	8.42265	8.40005	8.31901	8.22345	8.33446	8.29375
Bcl2a1a	8.20779	8.77061	8.93704	8.46502	7.94202	8.4631	8.25825	8.93999	8.95109	8.52271	8.26908	8.96196	8.30866	8.58857	8.41089	8.40005	8.2794	8.03596	8.34725	7.94202				Nt5dc1	8.77719	8.56667	8.59464	8.5492	8.61467	8.49342	8.27225	8.31028	8.48622	7.94202	8.75923	8.45292	8.50289	8.25352	8.55466	8.43	8.70184	8.1903	8.46726	8.55241
Ndufb4	7.94202	8.39076	7.94202	8.33393	7.94202	8.43909	7.94202	8.46992	8.45421	7.94202	7.94202	8.43382	8.36873	7.94202	8.38639	7.94202	7.94202	7.94202	7.94202	7.94202				Gas5	9.62743	9.47534	9.51522	9.42719	9.55183	9.44953	9.13835	9.27864	9.30674	9.12552	9.53803	9.52422	9.2733	9.31381	9.38043	9.52551	9.47574	9.21261	9.30631	9.44072
Nat9	8.07505	8.18257	7.94202	8.37293	7.94202	8.21522	7.94202	8.13257	8.18181	7.94202	7.94202	8.48904	8.13837	7.94202	7.94202	7.94202	7.94202	7.94202	7.94202	7.94202				Ptpmt1	8.60808	8.74246	8.51712	8.50876	8.36974	8.34854	8.33472	8.13257	8.55871	7.94202	8.28137	8.37125	8.44992	8.48748	8.49783	8.32073	8.62585	8.40976	8.37166	8.48692
Gcnt7	8.23906	8.20179	8.21285	8.30183	8.15647	8.28248	8.19446	8.22758	8.23553	8.21225	8.1988	8.2836	8.30866	8.15226	8.22373	8.11177	8.16009	8.1903	8.11796	8.11821				Ypel5	9.25644	9.40764	9.21374	9.15856	9.25898	9.11587	9.06026	8.99704	9.03406	8.91959	9.10586	9.19129	9.09425	9.27981	9.14378	9.09966	9.23336	8.97844	9.05932	9.27483
LOC108168979	7.94202	8.1385	8.06984	8.03219	8.02963	7.94202	7.94202	8.10707	8.01793	7.94202	8.09939	8.11311	8.1121	7.94202	8.12661	7.94202	7.94202	7.94202	7.94202	7.94202				Fggy	8.75168	8.88828	8.64688	8.62827	8.77543	8.18304	8.22816	8.36687	8.54494	7.94202	8.57961	8.83874	8.44992	8.67508	8.6693	8.43957	8.74821	8.45396	8.46726	8.59988
Neb	7.94202	8.33408	8.24134	8.09815	7.94202	7.94202	7.94202	8.15502	7.94202	7.94202	7.94202	8.18384	8.16151	7.94202	8.14138	7.94202	7.94202	7.94202	7.94202	7.94202				Kctd18	8.57513	8.55147	8.55717	8.61675	8.62559	8.22995	8.27225	8.22758	8.54494	7.94202	8.61019	8.81803	8.3458	8.73599	8.57676	8.44896	8.6191	8.50224	8.49533	8.59222
Zfp36l1	7.94202	9.99027	8.03242	8.03219	8.09373	7.94202	10.1108	10.0263	8.96417	8.69875	7.94202	10.0235	10.1806	7.94202	10.0279	7.94202	7.94202	7.94202	7.94202	8.04379				Gm41553	8.31735	8.56667	8.42662	8.44166	8.49963	8.19964	8.31103	8.07681	8.3632	7.94202	8.41229	8.42398	8.13837	8.39151	8.2613	8.54218	8.43733	8.25304	8.24638	8.34148
Senp1	8.71984	8.82907	8.6848	8.61091	8.70693	8.7324	8.47935	8.77772	8.67029	8.29055	8.61019	8.7804	8.66314	8.61451	8.87363	8.32073	8.71372	8.28002	8.54741	8.58056				Syn3	8.22386	8.3089	8.35492	8.34404	8.25734	8.09991	8.22816	8.10707	8.23553	7.94202	8.30468	8.38232	8.04025	8.35084	8.18022	8.2357	8.25012	8.22345	8.29325	8.27114
Trpm7	9.14456	9.48841	9.00289	9.38244	9.4625	9.06022	9.1001	9.25167	9.07633	9.10686	9.23998	9.59098	9.23142	9.29411	9.37198	9.04185	9.14544	8.86126	9.32579	9.08366				Pank4	8.83978	8.83925	8.6242	8.73364	8.80535	8.72737	8.69185	7.94202	8.39564	8.44969	8.86644	8.7693	8.65669	8.7253	9.04368	8.79024	8.75935	8.72947	8.6535	8.73353
Foxn3	9.55782	9.77106	9.5407	9.71746	9.71573	9.4379	9.6203	9.7098	9.61002	9.46386	9.54016	9.76928	9.64051	9.7307	9.7011	9.4925	9.58204	9.49356	9.59065	9.49599				Edc4	9.01827	8.85427	8.69004	9.14054	8.88125	8.95304	8.59825	7.94202	8.73539	8.36363	8.93073	8.91201	8.91572	8.75173	8.94724	8.82172	8.84303	8.99396	8.83128	8.74894
Crebbp	9.48139	9.87323	9.5428	9.54752	9.71573	9.50816	9.58697	9.48539	9.7039	9.27411	9.27295	9.61713	9.55797	9.64847	9.48019	9.46116	9.49118	9.41024	9.41527	9.39172				Ap3s2	8.68651	8.76506	8.6848	8.79909	8.6675	8.61831	8.67416	8.46143	8.64319	8.48748	8.57961	8.641	8.73618	8.68656	8.74047	8.72305	8.7538	8.61979	8.71987	8.63321
Ammecr1	7.94202	8.1385	8.06984	8.12228	8.13781	7.94202	8.1074	8.10707	8.11167	7.94202	8.12371	8.04084	8.04025	8.17228	7.94202	7.94202	7.94202	7.94202	7.94202	7.94202				Zfp143	8.83978	9.10625	8.96691	9.0583	9.11419	8.86095	9.03779	8.38745	8.83548	8.5748	8.96487	8.92131	9.00316	8.93579	9.02232	9.11081	9.00483	9.01299	9.06767	9.03964
Arl5b	8.57513	8.68262	8.5762	8.62253	8.60914	8.60633	8.58466	8.59019	8.68899	8.5932	8.59203	8.66086	8.58833	8.69785	8.5126	8.45816	8.56969	8.4945	8.57965	8.51846				Drosha	8.56832	8.54372	8.50309	8.59906	8.61467	8.50073	8.50367	8.28498	8.48622	8.37304	8.49164	8.44346	8.54332	8.56836	8.47226	8.57251	8.47367	8.4945	8.53059	8.47755
LOC108167542	8.32883	8.35771	8.27954	8.52257	8.39548	8.21522	8.29858	8.41659	8.34244	7.94202	8.21433	8.48024	8.4682	8.47138	8.33979	8.2357	8.08002	8.10467	8.29325	8.24682				Hip1r	8.3055	8.21967	8.26731	8.16272	8.15647	8.09991	8.07708	8.10707	8.09378	7.94202	8.33703	8.08174	8.16151	8.03611	8.16802	8.04006	8.18086	8.17193	8.16906	8.23826
Plppr3	8.29323	8.5198	8.51015	8.44957	8.52585	8.50794	8.63097	8.27158	8.49646	7.94202	8.32655	8.72907	8.39046	8.3817	8.48264	8.32073	8.08002	8.23862	8.30751	8.32846				Nup210l	8.4375	8.3217	8.27954	8.36353	8.39548	8.09991	8.17578	8.22758	8.20463	7.94202	8.47675	8.20316	8.25212	8.19069	8.36706	8.13799	8.2651	8.40976	8.30751	8.28638
Kdm7a	8.93572	9.04058	8.97058	9.00036	8.94013	8.73739	9.034	9.02425	9.03885	8.714	8.90321	9.0299	8.86842	8.8536	8.81452	8.85691	8.76486	8.86126	8.86859	8.85409				Nt5c3b	8.56142	8.46855	8.51712	8.39996	8.45768	8.37775	8.28567	8.32229	8.4651	8.16277	8.54737	8.35989	8.3458	8.37167	8.40489	8.36792	8.23437	8.48665	8.60274	8.4728
Gid4	8.65148	8.7367	8.58241	8.61675	8.67757	8.56895	8.59149	8.54805	8.64713	8.40006	8.61613	8.63424	8.63694	8.45475	8.53168	8.55754	8.4278	8.47057	8.53059	8.55652				Zfp111	8.67504	8.60304	8.50309	8.63958	8.68255	8.53587	8.51154	8.5104	8.53558	8.46515	8.62202	8.44346	8.53547	8.52571	8.47226	8.60136	8.48236	8.50987	8.82029	8.66145
Ncam1	8.20779	7.94202	8.09854	8.12228	7.94202	8.09991	7.94202	7.94202	7.94202	7.94202	8.03291	7.94202	8.1121	8.03611	8.12661	7.94202	7.94202	7.94202	7.94202	7.94202				AI854703	8.23906	8.04032	8.09854	8.03219	8.2187	8.03321	7.94202	7.94202	8.01793	7.94202	8.14512	7.94202	8.1121	7.94202	8.04864	7.94202	8.03962	8.03596	8.14513	8.13231
Zfp612	8.2535	7.94202	8.2546	8.14352	7.94202	8.07096	7.94202	8.13257	7.94202	7.94202	7.94202	8.04084	8.04025	8.03611	7.94202	7.94202	7.94202	7.94202	8.04364	7.94202				Slc9a1	9.05508	8.96988	8.90609	8.91161	9.08735	8.83076	8.7034	8.70758	8.87967	8.63411	9.25384	8.74079	9.01145	8.84445	8.79274	8.963	9.09466	8.7078	8.9337	9.16041
Rrnad1	8.39148	7.94202	8.18095	8.14352	8.09373	7.94202	7.94202	7.94202	8.01793	8.06955	7.94202	7.94202	8.33382	7.94202	7.94202	7.94202	7.94202	7.94202	7.94202	8.01399				Fam84b	8.65148	8.50326	8.22746	8.50876	8.49287	8.25733	8.28567	8.17531	8.26344	7.94202	8.07054	8.16281	8.35743	8.54028	8.318	8.35664	8.25012	8.35021	8.24638	8.44836
Snx7	8.26729	8.20179	8.2546	7.94202	7.94202	8.22995	7.94202	7.94202	8.26344	7.94202	7.94202	7.94202	8.1121	7.94202	7.94202	7.94202	7.94202	7.94202	7.94202	7.94202				Fam117a	8.47134	8.3217	8.27954	8.32354	8.23216	8.22995	8.1074	8.19395	8.15654	8.03221	8.18225	8.20316	8.16151	8.35084	8.22373	8.2357	8.19995	8.1903	8.24638	8.37227
Il1rn	8.20779	8.08101	8.16326	8.09815	7.94202	8.03321	7.94202	7.94202	8.12784	7.94202	8.03291	7.94202	8.08092	8.15226	7.94202	7.94202	7.94202	7.94202	7.94202	7.94202				Pafah2	8.57513	8.34607	8.32448	8.35391	8.25734	8.28248	8.15545	8.07681	8.15654	7.94202	8.18225	8.26912	8.25212	8.44622	8.39264	8.13799	8.3313	8.17193	8.29325	8.41729
Mmp9	8.55445	7.94202	8.30272	8.18036	7.94202	8.25733	7.94202	7.94202	8.2722	7.94202	7.94202	8.11311	8.28159	8.17228	7.94202	7.94202	7.94202	7.94202	7.94202	8.01399				Cog7	9.26815	8.61006	8.7453	8.79008	8.65727	8.7324	8.29858	8.5104	8.66648	7.94202	8.36686	8.45292	8.5275	8.69223	8.68413	8.36792	8.43733	8.7659	8.51325	8.66145
Slfn4	8.39148	7.94202	8.06984	8.19677	7.94202	8.1652	8.1074	7.94202	8.21533	7.94202	7.94202	8.11311	7.94202	7.94202	7.94202	7.94202	7.94202	7.94202	7.94202	7.94202				Enpp5	8.77719	8.3217	8.35492	8.48735	8.41183	8.43082	8.19446	8.2113	8.44306	7.94202	8.46141	8.26912	8.47709	8.56147	8.42265	8.29471	8.3063	8.3168	8.39471	8.55241
Car12	8.39148	7.94202	7.94202	8.25383	7.94202	8.38705	7.94202	8.03735	8.25442	7.94202	8.03291	8.04084	8.08092	8.03611	7.94202	7.94202	7.94202	7.94202	8.04364	7.94202				Arl11	9.31928	7.94202	8.18095	8.03219	8.02963	7.94202	7.94202	7.94202	8.01793	8.03221	7.94202	7.94202	7.94202	8.35084	8.52697	7.94202	7.94202	7.94202	7.94202	8.53992
Paqr4	8.62704	8.40123	8.45863	8.48002	8.31277	8.50073	8.36773	8.45279	8.48622	8.43372	8.39468	8.3237	8.3458	8.41967	8.42842	8.42023	8.3313	8.37101	8.39471	8.30804				1110006O24Rik	8.26729	8.3217	8.35492	8.21218	8.2187	8.22995	8.1074	8.24298	8.19348	8.19683	8.18225	8.20316	8.25212	8.19069	8.23358	8.25153	8.18086	8.23862	8.32123	8.22944
Vat1l	8.29323	7.94202	7.94202	7.94202	8.29167	8.35851	8.07708	7.94202	8.15654	7.94202	7.94202	7.94202	8.1121	8.03611	7.94202	7.94202	7.94202	7.94202	7.94202	7.94202				Tmem154	8.3055	8.35771	8.36457	8.18036	8.2187	8.21522	7.94202	8.19395	8.07346	8.2539	8.16447	8.11311	8.26719	8.17228	8.16802	8.28094	8.111	8.30496	8.24638	8.22944
Rnf187	9.01073	8.11221	8.60067	8.64517	8.75331	9.51473	8.07708	8.17531	8.78547	8.77193	8.09939	8.22114	8.65017	8.47138	7.94202	8.30795	8.2794	8.2074	8.21055	7.94202				Mthfsl	8.6978	8.65064	8.783	8.61675	8.63098	8.55594	8.445	8.64843	8.55415	8.581	8.70962	8.78589	8.74765	8.68656	8.64252	8.60836	8.6191	8.6564	8.82581	8.84338
Gpsm1	8.97205	8.68884	8.81008	8.78554	8.85016	8.91819	8.75846	8.55529	8.95634	8.75787	8.64503	8.94413	8.99899	8.70343	8.73024	8.82172	8.59136	8.67973	8.6673	8.49612				Rad21	8.68651	8.67001	8.78758	8.63395	8.563	8.51506	8.48758	8.59019	8.51146	8.62269	8.55396	8.7693	8.66953	8.63328	8.60224	8.57985	8.60539	8.68543	8.71351	8.66145
Rpgrip1l	8.40106	8.20179	8.29133	8.34404	8.40373	8.38705	8.07708	8.10707	8.22561	7.94202	8.33703	8.26912	8.35743	8.19069	8.36706	8.2357	8.2177	8.1903	7.94202	7.94202				Tceb1	8.97205	9.05251	9.03067	8.81679	8.79692	8.81746	8.73145	8.82752	8.8995	8.71901	8.89113	8.82326	8.90181	8.93166	8.83272	8.85691	8.80753	8.77598	8.85811	8.94943
E430025E21Rik	9.03317	8.81877	8.77375	8.93086	8.81783	8.93773	8.59825	8.79803	8.73539	8.5932	8.90321	8.6927	8.91572	8.59516	8.93937	8.84202	8.65216	8.7078	8.61766	8.66145				Rnf215	8.49531	8.47745	8.77839	7.94202	7.94202	7.94202	7.94202	7.94202	7.94202	7.94202	8.54737	7.94202	7.94202	8.1301	7.94202	7.94202	8.111	7.94202	8.0857	8.29375
Wdr35	8.50306	8.33408	8.18095	7.94202	8.29167	8.47085	7.94202	7.94202	8.16953	7.94202	8.29322	7.94202	8.32145	8.36139	8.41681	7.94202	7.94202	7.94202	7.94202	8.18046				LOC100049077	8.17227	8.11221	8.16326	8.12228	7.94202	7.94202	7.94202	7.94202	7.94202	8.03221	8.03291	8.04084	8.04025	8.1301	8.09277	8.11177	7.94202	7.94202	8.04364	8.06665
Kctd13	8.47946	8.45026	8.44289	8.42542	8.45034	8.54264	8.43603	8.44399	8.49646	8.33402	8.38561	8.26912	8.42115	8.37167	8.38639	8.36792	8.39798	8.35021	8.29325	8.30804				LOC108168899	8.56142	8.41146	8.54413	8.52257	8.45768	8.37775	8.29858	8.43504	8.40184	8.32363	8.2563	8.53094	8.4682	8.51828	8.28677	8.49338	8.40814	8.33939	8.33446	8.40095
Tgif2	8.60163	8.54372	8.48869	8.5492	8.58651	8.66958	8.53448	8.39738	8.42584	8.29055	8.43748	8.31083	8.55871	8.46313	8.55014	8.43	8.46484	8.40039	8.26278	8.42788				Abhd14b	8.85354	8.67001	8.80563	8.57465	8.72584	8.50794	8.36773	8.32229	8.53558	7.94202	8.34722	8.59211	8.65017	8.56836	8.42842	8.55754	8.48236	8.53937	8.16906	8.60744
Rtn1	9.04419	9.0874	8.83195	9.0583	8.96813	8.94158	9.15526	8.92726	8.87967	9.13472	8.96487	9.08161	8.77557	8.83983	8.97044	8.80088	8.94108	8.72411	8.924	8.74894				Cep57l1	8.5107	8.25233	8.43482	8.26651	8.31277	8.29437	8.03754	8.2113	8.25442	7.94202	8.22901	8.38232	8.21949	8.29326	8.15512	8.25153	8.111	8.32826	8.14513	8.34148
Pde8b	8.76709	8.9071	8.5375	8.03219	8.49963	8.90625	8.89424	7.94202	8.04936	9.02148	8.84956	8.87375	7.94202	7.94202	8.34678	7.94202	7.94202	7.94202	7.94202	8.01399				Gusb	10.2287	8.80832	9.47592	8.64517	9.21741	8.8395	8.78451	8.87436	9.24467	8.24067	8.90321	8.72907	10.21	8.99553	9.25563	8.83194	8.91422	8.97058	8.57176	9.6572
Ctage5	8.82577	8.65716	8.60067	8.70878	8.67757	8.70691	8.76374	8.71882	8.64713	8.89213	8.65623	8.85893	8.63022	8.54743	8.70933	8.62892	8.53168	8.66231	8.54741	8.50066				Hspa9	9.36277	9.19539	9.31614	9.06816	9.07518	9.00105	9.00697	9.09432	9.01953	8.87602	9.03634	8.99231	9.31053	8.97999	9.03898	9.08837	8.91876	9.03531	9.16629	9.25087
Cluh	8.79699	8.91635	8.7257	8.75768	8.64162	8.81298	8.86702	8.69615	8.74227	8.89213	8.71474	8.83362	8.63694	8.66927	8.80215	8.64226	8.577	8.79576	8.60274	8.59988				Etl4	8.13008	8.1385	8.09854	8.16272	8.02963	8.03321	7.94202	7.94202	8.04936	7.94202	8.03291	7.94202	8.18241	8.1301	7.94202	8.04006	7.94202	7.94202	8.04364	8.11821
Ngp	10.3371	9.15716	9.02035	9.28176	7.94202	8.64729	7.94202	8.44399	9.36366	9.66068	8.1988	9.35723	8.5275	8.29326	7.94202	8.11177	7.94202	8.58093	8.51325	7.94202				BC020402	8.15224	8.20179	8.14402	8.18036	8.17361	8.03321	7.94202	8.03735	8.07346	7.94202	8.14512	8.04084	8.25212	8.1301	7.94202	8.11177	8.08002	8.07485	8.04364	8.11821
Ahcyl2	8.8978	8.62388	8.49594	8.54266	8.59793	8.74727	8.51929	8.64843	8.47577	8.85959	8.42923	8.67378	8.36873	8.41967	8.54558	8.51014	8.39798	8.50224	8.52199	8.40646				Golim4	8.66336	8.4948	8.61254	8.63395	8.63632	8.52209	8.40803	8.46992	8.53558	8.4727	8.58585	8.58481	8.56625	8.56147	8.64252	8.65534	8.63914	8.53937	8.75688	8.46801
Nadk2	8.55445	8.43126	8.42662	8.32354	8.41979	8.43082	8.41755	8.42591	8.2972	8.55581	8.35716	8.46219	8.33382	8.35084	8.33979	8.25153	8.18086	8.38103	8.37166	8.34148				Baz1b	9.08001	8.91635	8.91394	9.01779	8.92217	8.72737	8.61154	8.90563	8.88538	8.83431	8.91905	8.82326	8.83866	8.73599	8.99799	8.98018	8.82801	8.96265	9.16629	8.6223
Zc3h4	9.19269	9.14647	8.97423	9.07142	9.15452	9.08023	8.90311	8.92298	8.8995	9.15286	9.18847	8.87863	9.20139	8.81635	8.89056	8.90932	8.97988	8.97058	8.85281	8.88794				Tmem241	8.96011	8.67635	8.73065	8.87173	8.76666	8.66958	8.445	8.76735	8.73193	8.42554	8.64503	8.59934	8.66953	8.63942	8.77032	8.9185	8.77575	8.53937	8.87895	8.65799
Zbtb11	8.95609	8.86413	8.51015	8.75294	8.71645	8.65853	8.58466	8.61674	8.67407	8.93109	8.49164	8.53895	8.88766	8.65152	8.55014	8.64226	8.69583	8.39082	8.63223	8.51846				Orm3	8.29323	8.21967	8.16326	8.29046	8.25734	8.1243	8.03754	8.10707	8.15654	7.94202	8.24297	8.04084	8.08092	8.03611	8.14138	8.28094	8.2177	8.07485	8.21055	8.01399
Zfp442	8.65744	8.55147	8.45082	8.58085	8.46492	8.61831	8.25825	8.35619	8.28907	8.58713	8.35716	8.48024	8.40092	8.46313	8.39264	8.32073	8.2651	8.48665	8.46726	8.32178				Lrrc39	8.62704	8.46855	8.53079	8.62253	8.56897	8.4631	8.43603	8.5104	8.4651	8.32363	8.48425	8.53094	8.41115	8.48748	8.43976	8.73469	8.41808	8.32826	8.57965	8.54411
Ap2a2	9.4424	9.18511	8.97786	9.21641	9.16295	9.2156	9.11419	8.93153	8.87967	9.32093	9.27834	9.01338	9.09425	9.18963	9.13954	8.80088	8.92327	9.19407	8.98517	9.05243				LOC108167801	8.31735	8.08101	8.03242	8.45736	8.33271	8.28248	8.07708	8.03735	7.94202	7.94202	8.12371	8.46219	8.08092	8.10493	8.22373	8.47608	8.19995	8.2074	8.35964	8.23826
Ralgapa2	8.71984	8.62388	8.374	8.61091	8.67757	8.77613	8.28567	8.47827	8.4651	8.66181	8.50612	8.53895	8.58833	8.48748	8.49281	8.52639	8.38758	8.50224	8.37166	8.40646				Eya4	8.76709	8.68262	8.59464	8.76708	8.73971	8.61235	8.43603	8.59694	8.57215	8.5748	8.79664	8.62741	8.66314	8.57517	8.60639	8.70523	8.56969	8.68543	8.60274	8.62596
Gm41338	8.33998	8.36901	8.19741	8.42542	8.29167	8.50073	8.25825	8.17531	8.23553	8.354	8.22901	8.26912	8.36873	8.23908	8.31045	8.2357	8.2651	8.23862	8.16906	8.20118				Gm32584	8.42866	8.21967	7.94202	8.49458	8.35165	8.1243	8.03754	8.19395	8.22561	7.94202	8.35716	8.08174	8.33382	8.1301	8.25234	8.54991	8.19995	8.28002	8.21055	8.24682
Npnt	9.19269	9.06037	8.83195	9.0583	9.06284	9.21848	8.93346	8.86521	8.88538	9.08783	9.04318	8.91668	9.01556	8.94399	9.03188	8.93209	8.91876	8.93841	8.6394	8.82152				9530027J09Rik	8.13008	8.18257	7.94202	8.18036	8.23216	7.94202	7.94202	8.10707	7.94202	7.94202	8.09939	8.08174	7.94202	8.03611	8.01742	8.20112	8.111	8.10467	8.04364	7.94202
Ptprf	8.37164	8.04032	7.94202	8.03219	8.02963	8.1652	8.03754	8.10707	8.07346	8.03221	7.94202	8.11311	8.1121	7.94202	8.29484	7.94202	7.94202	7.94202	8.04364	7.94202				Gm32133	8.15224	8.11221	7.94202	8.16272	8.18956	7.94202	7.94202	7.94202	7.94202	7.94202	8.09939	8.08174	8.1121	8.03611	8.11055	8.2357	8.1371	8.07485	8.11796	7.94202
Ubb	9.95844	8.67635	7.94202	7.94202	7.94202	9.45184	7.94202	7.94202	7.94202	7.94202	7.94202	10.0603	7.94202	7.94202	11.1	7.94202	7.94202	7.94202	7.94202	7.94202				Gm39908	8.20779	8.20179	8.19741	8.22675	8.25734	7.94202	8.15545	8.19395	7.94202	7.94202	8.09939	8.18384	8.26719	8.1301	8.16802	8.11177	8.03962	8.1298	8.26278	8.14543
0610011F06Rik	8.32883	7.94202	7.94202	7.94202	7.94202	8.19964	7.94202	8.22758	8.41996	7.94202	8.18225	8.13954	7.94202	8.20781	8.36041	7.94202	7.94202	7.94202	7.94202	7.94202				Fam214a	8.59511	8.77061	8.67418	8.64517	8.64688	8.32781	8.48758	8.52576	8.44306	8.32363	8.46914	8.51457	8.5737	8.68656	8.48775	8.45816	8.38758	8.55356	8.69409	8.59606
Sgk1	7.94202	7.94202	8.03242	8.2787	8.06591	9.30644	7.94202	7.94202	8.34244	7.94202	9.16169	7.94202	7.94202	7.94202	8.92072	7.94202	7.94202	7.94202	7.94202	7.94202				Atp13a3	8.69218	8.9524	8.58241	8.8341	8.71171	8.28248	8.61809	8.56244	8.7036	8.26658	8.52713	8.75233	8.77557	8.5031	8.6693	8.43957	8.55478	8.7659	8.71351	8.66833
Per1	8.22386	8.04032	7.94202	8.82981	7.94202	9.08681	8.03754	8.03735	7.94202	7.94202	8.55396	8.08174	8.04025	8.83053	8.94985	8.04006	8.03962	8.03596	8.04364	7.94202				Ubr5	8.6978	8.91635	8.90215	8.94596	8.82195	8.47849	8.62456	8.80798	8.87102	8.53618	8.71474	8.90261	8.8487	8.78721	8.68045	8.6931	8.71958	8.89212	8.99421	8.67851
Dusp6	7.94202	7.94202	7.94202	9.84394	7.94202	11.6228	7.94202	7.94202	7.94202	9.35105	7.94202	7.94202	7.94202	7.94202	9.90195	7.94202	7.94202	7.94202	7.94202	7.94202				Dyrk1b	9.03686	8.92551	8.83195	9.04164	8.98855	8.83076	8.79972	8.90123	8.86812	8.70387	8.84098	9.10456	8.8285	8.78721	8.89334	8.88591	8.6191	8.83848	8.98061	8.79044
Faap20	8.31735	8.3089	7.94202	8.94221	7.94202	8.55594	8.03754	8.03735	7.94202	7.94202	8.03291	8.23801	8.04025	8.03611	8.29484	8.04006	8.1371	8.03596	8.04364	7.94202				Gm34408	8.41045	8.28182	8.18095	8.49458	8.45768	8.03321	8.31103	8.25761	8.2972	7.94202	8.36686	8.37125	8.42115	8.41048	8.32541	8.26657	8.03962	8.29271	8.30751	8.18046
Zzz3	9.02575	8.86902	8.77839	8.99684	8.85412	8.9606	8.79468	8.88342	8.88253	8.88411	8.66176	8.85393	8.70062	8.88044	8.71986	8.77946	8.97141	8.54651	8.57965	8.56866				2700097O09Rik	8.48744	8.60304	8.56359	8.43361	8.5129	8.37775	8.32306	8.49458	8.44867	8.30192	8.46914	8.49768	8.39046	8.46313	8.41089	8.4672	8.37693	8.40039	8.48614	8.45828
Hccs	8.533	8.44085	8.41826	8.52935	8.43531	8.58793	8.48758	8.41659	8.37648	8.32363	8.32655	8.40363	8.37973	8.32886	8.48775	8.33307	8.46484	8.26681	8.30751	8.29375				Kdm6a	8.63937	9.21899	8.58856	8.80799	8.73049	8.25733	8.45381	8.67271	8.61076	7.94202	8.43748	8.68014	8.3458	8.44622	8.72334	8.33307	8.70184	8.40039	8.68749	8.54828
Adra1a	8.15224	7.94202	8.03242	8.12228	8.06591	8.1243	7.94202	8.03735	8.12784	7.94202	8.14512	8.11311	7.94202	7.94202	8.07259	7.94202	7.94202	7.94202	8.04364	7.94202				1190002N15Rik	8.23906	8.56667	8.32448	8.39114	8.29167	8.03321	8.17578	8.22758	8.2722	7.94202	8.16447	8.3237	8.1121	8.26732	7.94202	8.08065	8.3063	8.1298	8.29325	8.26324
LOC102632465	8.26729	8.04032	7.94202	8.22675	8.20454	8.21522	7.94202	8.10707	8.01793	7.94202	8.2563	8.22114	8.04025	8.03611	8.23358	7.94202	8.03962	8.03596	8.04364	7.94202				Gm32581	8.22386	8.25233	8.16326	8.19677	8.15647	8.1243	7.94202	8.07681	8.11167	7.94202	8.14512	8.23801	8.08092	8.15226	8.01742	8.04006	8.03962	8.10467	8.11796	8.22944
Ppl	8.29323	8.04032	7.94202	8.22675	8.20454	8.09991	8.07708	8.03735	8.15654	7.94202	8.14512	8.23801	8.13837	8.10493	8.15512	8.04006	7.94202	8.10467	8.04364	7.94202				Hipk1	9.38909	9.2867	8.97786	9.21359	9.11713	8.79016	8.3983	9.01269	9.15352	8.354	8.56048	9.00921	8.93842	9.22058	8.88214	8.68695	8.99244	8.91768	9.23517	9.13937
Tstd2	8.96808	8.73089	8.75966	8.96812	8.86973	8.89007	8.95865	8.71882	8.61076	8.72892	8.93459	8.85893	8.60962	8.62709	8.85926	8.44896	8.80232	8.81026	8.64649	8.59222				Zfp386	8.69218	8.73089	8.70042	8.80799	8.73049	8.7017	8.445	8.67271	8.62312	8.4727	8.68876	8.91201	8.58106	8.71989	8.71286	8.69919	8.70781	8.56052	8.75688	8.7114
Particl	8.47134	8.29562	8.24134	8.45736	8.49287	8.40507	8.45381	8.48649	8.36989	8.4172	8.41229	8.48904	8.23626	8.29326	8.39881	8.25153	8.34321	8.38103	8.16906	8.24682				Dcdc2b	8.13008	8.18257	8.16326	8.26651	8.13781	8.09991	8.07708	8.13257	8.11167	7.94202	8.12371	8.23801	8.16151	8.15226	8.12661	8.20112	8.1371	8.03596	8.24638	8.16939
Kdm6b	8.76199	8.47745	8.42662	8.59906	8.73511	8.84384	8.68011	8.64843	8.5677	8.70895	8.68876	8.7804	8.45914	8.43753	8.70222	8.26657	8.49091	8.58758	8.45754	8.34148				Mphosph6	8.37164	8.61701	8.51015	8.49458	8.47909	8.33832	8.21185	8.27158	8.39564	7.94202	8.30468	8.641	8.28159	8.42869	8.39881	8.30795	8.41808	8.23862	8.70062	8.50517
Phkg2	8.50306	7.94202	8.42662	8.19677	8.06591	8.60026	8.656	8.64843	8.01793	7.94202	8.21433	7.94202	8.30866	7.94202	8.69864	7.94202	7.94202	7.94202	7.94202	8.04379				Dnah17	8.23906	8.43126	8.27954	8.36353	8.36079	8.18304	8.13295	8.15502	8.26344	7.94202	8.37634	8.25396	8.26719	8.34001	8.23358	8.08065	8.34321	8.2074	8.30751	8.27885
H2-K1	10.5903	9.15361	9.83171	10.1817	9.10533	10.4438	10.2839	9.53337	8.82941	9.41123	9.53377	9.43972	9.35532	9.36286	9.93936	9.13634	9.36702	9.1656	9.10434	9.80777				Tcf20	9.07649	9.24855	9.00991	9.12833	9.16295	8.87356	8.90751	8.81291	9.1035	8.714	8.96487	9.15248	9.10177	9.1314	9.13102	8.74044	9.12038	8.93841	9.2246	8.92537
Ppat	8.44618	8.41146	8.41826	8.51571	7.94202	8.49342	8.49569	8.39738	8.3632	7.94202	8.31578	8.26912	8.04025	8.31738	8.2613	8.08065	8.1371	8.1298	8.11796	8.34783				Ccdc14	8.26729	8.34607	8.35492	8.39114	8.25734	8.21522	8.1074	8.15502	8.23553	7.94202	8.33703	8.37125	8.04025	8.30552	8.27002	8.08065	8.1371	8.1298	8.39471	7.94202
P3h1	8.39148	8.3089	8.3349	8.40861	8.52585	8.63006	8.57775	8.39738	8.39564	7.94202	8.34722	8.40363	8.18241	8.22388	8.38639	8.25153	8.23437	8.17193	8.14513	8.31497				Fam149b	8.47134	8.50326	8.53079	8.37293	8.41183	8.24395	8.1074	8.24298	8.48622	7.94202	8.14512	8.62051	8.63022	8.3817	8.58108	8.33307	8.52377	8.30496	8.46726	8.34148
Hibadh	8.82577	8.75948	8.71064	8.62253	8.69728	8.79477	8.80472	8.81781	8.77245	8.30192	8.49893	8.49768	8.4682	8.65749	8.71986	8.54991	8.54719	8.39082	8.53059	8.6223				Csnk1g1	9.07295	9.12107	9.14942	9.06488	9.21209	8.91025	9.00697	8.65458	8.96157	8.5748	8.82354	9.33031	9.14928	8.83983	9.12242	9.15771	8.99244	8.62604	9.26285	8.92537
4930473H19Rik	8.10492	8.1385	8.12272	8.14352	8.18956	8.09991	8.03754	8.07681	8.12784	7.94202	8.18225	8.18384	7.94202	8.07506	7.94202	7.94202	7.94202	8.10467	7.94202	7.94202				Gm33864	8.82105	8.74246	8.5762	8.78097	8.7884	8.35851	8.41755	8.34521	8.71791	7.94202	8.54737	9.04209	8.71267	8.73066	8.89056	8.59427	8.79181	8.10467	8.75084	8.59222
Gm32853	8.32883	8.50326	8.27954	8.35391	8.37849	8.44723	8.15545	8.15502	8.2972	7.94202	8.2563	8.31083	8.13837	8.25352	8.2785	8.11177	8.18086	8.17193	8.11796	8.13231				Ank	8.88477	8.69501	8.80563	8.69858	8.72116	8.58167	8.69765	8.72989	8.67407	8.49471	8.5407	8.7693	8.65669	8.65749	8.76706	8.65534	8.77033	8.61979	8.77471	8.70169
Pnpla7	8.78219	8.93005	7.94202	7.94202	9.45827	8.92606	7.94202	8.72989	8.2722	7.94202	8.65065	8.80213	7.94202	8.36139	8.43412	7.94202	7.94202	8.10467	7.94202	8.16939				Fads3	8.79699	8.26741	8.56359	8.43361	8.563	8.317	8.33472	8.38745	8.32796	7.94202	8.44559	8.50619	8.33382	8.31738	8.50772	8.28094	8.3313	8.1298	8.73242	8.44332
Pstpip2	8.29323	8.18257	8.18095	8.12228	8.18956	8.1652	8.15545	8.19395	7.94202	7.94202	8.12371	8.20316	7.94202	7.94202	8.23358	7.94202	7.94202	7.94202	7.94202	7.94202				Gm42158	8.54024	8.21967	8.3349	8.26651	8.41183	8.35851	8.15545	8.19395	8.16953	7.94202	8.16447	8.37125	8.16151	8.37167	8.41681	8.41025	8.4278	8.1298	8.44763	8.44332
Rbm15	9.05508	9.16069	8.98148	9.17334	9.09937	9.15636	9.08581	9.07276	9.00724	8.93867	9.06343	9.11583	8.91111	8.91493	9.03662	9.0537	8.86263	8.95464	9.00317	8.97516				Gm16206	8.19067	8.08101	8.2546	8.14352	8.25734	8.03321	8.07708	8.19395	7.94202	7.94202	8.2563	8.22114	8.16151	8.03611	8.15512	8.16108	8.03962	8.03596	8.19068	8.01399
Usp27x	8.15224	8.11221	8.12272	8.14352	8.18956	8.09991	8.07708	8.10707	8.07346	7.94202	8.07054	7.94202	8.08092	8.15226	8.09277	8.08065	7.94202	8.03596	8.14513	7.94202				Cpm	8.10492	7.94202	8.18095	8.16272	8.11717	8.07096	7.94202	8.03735	7.94202	7.94202	8.16447	8.11311	8.08092	7.94202	8.09277	8.08065	8.23437	7.94202	8.16906	7.94202
Mib2	8.62704	8.04032	7.94202	7.94202	8.72584	8.45523	8.19446	8.19395	7.94202	7.94202	8.03291	8.13954	8.04025	8.30552	8.38639	8.04006	8.03962	8.03596	8.04364	7.94202				Lamb2	8.62704	8.23646	8.71064	8.57465	8.6624	8.37775	8.46247	8.34521	8.28074	8.27878	8.46141	8.641	8.51122	8.53304	8.54098	8.56507	8.58422	8.40976	8.96215	8.60744
Gm36527	8.75168	8.58875	8.56359	8.66164	8.92217	8.7324	8.52693	8.72438	8.58095	8.354	8.43748	8.48904	8.48584	8.82111	8.58108	8.57251	8.58422	8.44544	8.32123	8.42262				Sptbn1	8.29323	8.26741	8.22746	8.47257	8.6675	8.1652	8.24359	8.24298	8.23553	7.94202	8.33703	8.3237	8.25212	8.15226	8.39881	8.20112	8.19995	8.1903	9.09631	8.18046
Hspb6	8.37164	8.08101	8.19741	8.19677	8.35165	8.29437	8.15545	8.2113	8.21533	7.94202	8.16447	8.25396	8.04025	8.22388	8.09277	8.08065	8.1371	8.03596	8.19068	8.15774				Mcc	8.13008	8.28182	8.30272	8.26651	8.26919	8.1243	8.07708	8.17531	8.12784	7.94202	8.16447	8.13954	8.26719	8.17228	8.20289	8.21896	8.1371	8.1298	8.46726	8.15774
Gm2260	8.10492	8.11221	8.09854	7.94202	8.02963	7.94202	8.03754	8.03735	7.94202	8.14357	8.09939	7.94202	8.1121	8.03611	8.14138	7.94202	8.03962	7.94202	7.94202	7.94202				Trdmt1	8.23906	8.29562	8.35492	8.34404	8.25734	8.1243	8.22816	8.19395	8.23553	7.94202	8.1988	8.22114	8.1121	8.37167	8.38004	8.4672	8.47367	8.1903	8.26278	8.22035
Gm2274	8.10492	8.11221	8.09854	7.94202	8.02963	7.94202	8.03754	8.03735	7.94202	8.16277	8.09939	7.94202	8.1121	8.10493	8.14138	7.94202	8.03962	7.94202	7.94202	7.94202				LOC108167915	8.22386	8.28182	8.30272	8.49458	8.38707	8.03321	8.24359	8.31028	8.2722	7.94202	8.29322	8.51457	8.18241	8.36139	8.33266	8.40005	8.46484	8.30496	8.30751	8.29375
Cacnb1	8.2535	7.94202	8.09854	7.94202	8.06591	7.94202	7.94202	8.25761	8.09378	8.33402	8.16447	8.26912	8.21949	7.94202	8.12661	7.94202	7.94202	7.94202	7.94202	7.94202				Acta2	8.23906	8.20179	8.22746	8.29046	8.18956	8.09991	7.94202	8.24298	8.15654	7.94202	8.1988	8.20316	8.08092	8.17228	8.20289	8.20112	8.29311	8.10467	8.21055	8.18046
Mbd3	8.62078	7.94202	8.21285	8.06952	8.06591	7.94202	7.94202	8.34521	8.12784	8.972	8.48425	8.44346	8.63694	8.56147	8.04864	7.94202	7.94202	7.94202	7.94202	8.06665				Pcsk4	8.15224	8.16165	8.09854	8.21218	8.18956	7.94202	7.94202	8.10707	8.07346	7.94202	8.21433	8.16281	7.94202	8.19069	8.18022	8.13799	8.19995	7.94202	8.11796	8.10288
Mdp1	7.94202	7.94202	8.69525	8.03219	8.13781	7.94202	7.94202	7.94202	8.47047	8.03221	9.03977	7.94202	9.31053	7.94202	8.16802	7.94202	7.94202	7.94202	7.94202	7.94202				Sept2	10.0184	10.1951	10.0863	10.0518	10.0378	9.816	9.9266	10.0696	10.0299	9.69603	10.2042	10.0269	9.92924	10.0992	10.1453	10.0313	10.0412	9.93961	10.1475	10.1535
Slc12a9	8.13008	7.94202	7.94202	8.21218	8.70693	7.94202	8.13295	7.94202	7.94202	7.94202	8.65623	7.94202	8.18241	8.03611	7.94202	8.11177	7.94202	7.94202	7.94202	7.94202				Zfp335os	8.32883	8.5198	8.39225	8.42542	8.49287	8.28248	8.25825	8.32229	8.34244	8.21225	8.57961	8.38232	8.42115	8.41048	8.43976	8.45816	8.3313	8.36074	8.4058	8.44836
Gm14025	8.07505	8.08101	8.21285	8.12228	8.2187	8.03321	7.94202	8.13257	7.94202	7.94202	8.37634	8.04084	8.08092	8.03611	7.94202	8.04006	8.03962	8.03596	7.94202	7.94202				Zdhhc4	8.62078	8.96119	8.48869	8.5492	8.75778	8.21522	8.21185	8.25761	8.53558	7.94202	8.84528	8.45292	8.63022	8.59516	8.74721	8.42023	8.40814	8.4945	8.80915	8.73973
Abcb9	8.35081	8.29562	8.39225	8.26651	8.36974	8.27015	8.21185	8.39738	8.14271	8.43372	8.59814	8.23801	8.25212	8.29326	8.24311	8.20112	8.18086	8.2074	8.26278	8.20118				Gm32715	8.20779	8.3217	8.27954	8.42542	8.43531	8.22995	8.13295	8.17531	8.20463	7.94202	8.5407	8.35989	8.30866	8.44622	8.41681	8.26657	8.1371	8.07485	8.42718	8.27885
Nol9	8.60163	8.5116	8.54413	8.59906	8.63098	8.53587	8.57775	8.52576	8.53558	8.581	8.66176	8.62741	8.58106	8.57517	8.5636	8.41025	8.58422	8.47057	8.55564	8.46317				Ppp4r1l-ps	8.44618	8.52789	8.42662	8.33393	8.41979	8.39616	8.19446	8.36687	8.36989	8.14357	8.36686	8.53094	8.26719	8.41967	8.46166	8.29471	8.38758	8.26681	8.26278	8.42262
Inpp4b	9.32205	9.14288	9.23059	9.33579	9.46038	9.18048	9.12115	9.27568	9.11017	9.26877	9.33848	9.4035	9.33167	9.51686	9.20324	9.19573	9.27464	8.96662	9.0509	9.06713				Tmem220	8.39148	8.23646	8.2546	8.30183	8.17361	8.18304	8.07708	8.25761	8.19348	7.94202	8.32655	8.35989	8.16151	8.20781	8.33979	8.11177	8.19995	8.1903	8.0857	8.21094
Pias4	8.64545	7.94202	8.03242	8.03219	8.02963	7.94202	8.83408	7.94202	8.28074	8.581	8.69927	7.94202	7.94202	8.60168	8.5126	7.94202	7.94202	7.94202	7.94202	8.01399				Dcbld2	8.97205	9.10251	8.94836	8.94596	9.00522	8.56895	8.87162	8.91	8.82328	8.48014	8.90321	9.10077	9.03184	8.87159	8.93408	8.71122	8.97565	8.58093	8.75084	9.00463
Il10ra	13.4164	8.68884	11.8681	11.669	7.94202	10.1607	11.9221	8.2113	9.34443	11.921	12.6158	10.0303	9.72409	9.18649	12.0251	8.26657	8.1371	10.4709	8.64649	7.94202				Cdc27	8.57513	8.47745	8.56359	8.73364	8.58072	8.28248	8.41755	8.54805	8.55871	8.30192	8.42923	8.75803	8.59551	8.57517	8.79589	8.67448	8.59136	8.92187	8.66044	8.52282
Tagap	7.94202	7.94202	7.94202	8.59305	8.41183	7.94202	7.94202	7.94202	7.94202	9.0006	7.94202	7.94202	7.94202	7.94202	8.6693	7.94202	7.94202	7.94202	7.94202	7.94202				Heatr5a	9.2296	9.3385	9.1644	9.41091	9.41064	8.95683	9.24192	9.24863	9.17242	9.01803	9.093	9.46144	9.24124	9.17698	9.38211	9.19912	9.09092	9.50531	9.45315	9.16983
Sh3gl1	8.84439	8.77061	8.29133	8.2406	7.94202	7.94202	8.19446	7.94202	7.94202	8.66721	8.21433	8.11311	7.94202	7.94202	8.31045	8.11177	8.16009	8.15193	7.94202	8.04379				Gm34186	8.10492	8.26741	8.24134	8.31285	8.31277	8.07096	8.13295	8.2113	8.01793	7.94202	8.09939	8.23801	8.1121	8.37167	8.19181	8.11177	8.16009	8.37101	8.19068	8.16939
Snord71	8.15224	8.04032	8.03242	8.09815	8.09373	7.94202	7.94202	7.94202	8.04936	8.09819	8.09939	8.04084	7.94202	7.94202	8.01742	7.94202	8.03962	7.94202	7.94202	8.01399				Rapgef2	8.6808	8.64405	8.67418	8.68299	8.74427	8.57534	8.54192	8.57648	8.58962	8.44177	8.42084	8.65431	8.55871	8.73599	8.59807	8.68075	8.63253	8.78594	8.68083	8.651
LOC102638268	8.38167	8.35771	7.94202	8.26651	8.26919	8.03321	8.15545	8.10707	8.16953	8.34414	8.2563	8.31083	8.13837	8.10493	8.12661	8.08065	8.1371	8.10467	8.14513	8.08591				Ppp1r15b	9.33032	9.29293	9.2222	9.31808	9.39952	9.18642	8.82442	9.17609	9.14927	8.87602	9.03289	9.44792	9.00316	9.48865	9.33575	9.36152	9.21704	9.14942	9.18118	9.15281
Zbtb44	8.52567	8.5116	8.03242	8.48735	8.47205	8.21522	8.40803	8.24298	8.42584	8.56854	8.46141	8.58481	8.40092	8.41967	8.41089	8.11177	8.2794	8.33939	8.34725	8.21094				Cacna1e	8.20779	8.1385	8.09854	8.16272	8.20454	8.1243	7.94202	8.03735	8.04936	7.94202	7.94202	8.26912	7.94202	8.1301	8.24311	8.21896	8.111	8.2074	8.11796	8.10288
Wdr76	8.49531	8.3217	7.94202	8.33393	8.25734	8.19964	8.17578	8.07681	8.28074	8.32363	8.31578	8.16281	8.23626	8.07506	8.21351	8.11177	8.111	8.03596	8.22903	7.94202				Atxn1l	8.77719	8.74246	8.6242	8.59305	8.79267	8.57534	8.47098	8.52576	8.64319	8.48748	8.59203	8.74658	8.48584	8.62709	8.63861	8.54218	8.59136	8.67973	8.6535	8.52282
Etaa1	8.5107	8.36901	7.94202	8.37293	8.29167	8.28248	8.15545	8.22758	8.28074	8.37304	8.34722	8.18384	8.18241	8.20781	8.19181	8.08065	8.23437	8.1298	8.22903	8.21094				Tmem106b	9.12799	9.10251	9.13726	9.17919	9.07823	8.84815	8.95865	9.0581	9.00971	8.91183	9.06343	9.14526	8.97354	9.08709	9.02472	9.14352	8.91422	9.18467	8.9987	8.97054
																								Gm33487	8.07505	8.1385	8.18095	8.14352	8.15647	7.94202	7.94202	8.07681	7.94202	7.94202	7.94202	8.13954	8.04025	8.1301	8.11055	8.08065	8.08002	8.1298	8.0857	7.94202
																								Iqch	8.13008	8.21967	8.14402	8.16272	8.13781	7.94202	7.94202	8.07681	7.94202	7.94202	8.09939	8.08174	7.94202	8.15226	8.12661	8.16108	8.08002	8.07485	8.11796	7.94202
																								Sgip1	8.13008	8.08101	7.94202	7.94202	8.2187	7.94202	8.03754	8.03735	7.94202	7.94202	8.2563	8.22114	8.1121	7.94202	8.23358	8.11177	8.08002	8.1298	8.04364	8.01399
																								Gosr1	9.06941	8.75948	8.66881	8.92705	8.98518	8.50794	8.74777	8.65458	8.68529	8.62843	8.92296	8.79134	8.73037	8.58857	8.68778	8.78487	8.67122	8.8702	8.78056	8.74282
																								Ispd	8.15224	7.94202	8.03242	8.06952	8.18956	7.94202	7.94202	7.94202	7.94202	7.94202	8.18225	8.16281	7.94202	7.94202	8.11055	7.94202	7.94202	8.17193	7.94202	8.01399
																								Trim67	8.13008	7.94202	8.06984	8.09815	8.15647	7.94202	7.94202	7.94202	7.94202	7.94202	8.12371	8.20316	8.04025	7.94202	7.94202	7.94202	7.94202	8.03596	7.94202	7.94202
																								Brf2	8.35081	8.25233	8.24134	8.31285	8.31277	8.29437	8.17578	8.15502	8.12784	8.18042	8.24297	8.22114	8.29539	8.17228	8.2785	8.21896	8.18086	8.26681	8.26278	8.22944
																								Sun1	8.98383	8.91174	8.91783	8.8341	9.03128	8.95683	8.61154	8.66672	8.63122	8.714	9.11854	8.66735	8.8285	8.68656	8.99304	8.79558	8.74821	9.0499	8.9142	8.78465
																								Kpna1	9.07649	8.93906	8.93704	9.06488	8.93657	8.93386	8.90751	8.70189	8.77245	8.77193	8.89518	8.95309	8.92487	8.78224	9.11809	9.07696	8.67122	9.23981	8.9385	8.86202
																								Card6	9.32205	9.20219	9.1644	9.16746	9.24359	9.16244	9.10364	8.96489	9.02197	8.93489	9.20881	9.13066	9.16695	9.04791	9.27809	9.02984	8.91422	9.3897	8.9987	9.06713
																								Letmd1	8.62704	8.40123	10.0297	7.94202	9.09338	8.34854	8.59825	7.94202	7.94202	7.94202	8.70446	8.18384	8.39046	8.31738	8.91531	8.52639	8.55478	8.26681	8.24638	7.94202
																								Coasy	8.0361	8.04032	9.39535	7.94202	8.85412	8.09991	8.35702	8.03735	7.94202	7.94202	8.52713	8.04084	8.04025	8.07506	7.94202	8.99704	8.03962	8.03596	8.4058	7.94202
																								1700025N23Rik	8.10492	8.04032	8.24134	8.16272	8.26919	8.03321	8.1074	7.94202	7.94202	7.94202	8.14512	8.08174	8.20162	8.1301	8.19181	8.29471	8.111	8.23862	8.21055	7.94202
																								Gm36328	8.13008	8.1385	8.24134	8.18036	8.23216	8.07096	8.13295	7.94202	8.16953	7.94202	8.12371	8.23801	8.16151	8.1301	8.16802	8.28094	8.16009	8.17193	8.22903	8.08591
																								Gnai3	8.54739	8.91174	9.46924	8.97539	9.35623	8.68583	8.71475	8.25761	8.73884	7.94202	9.71728	8.7693	9.24124	8.28054	9.04836	9.18207	8.82801	8.94656	9.56495	8.78755
																								Pcdhgb1	8.35081	8.33408	8.41826	8.38213	8.42761	8.22995	8.27225	8.22758	8.36989	8.14357	8.43748	8.34819	8.4682	8.31738	8.34678	8.45816	8.35476	8.26681	8.47679	8.32846
																								Fbxo6	8.54739	8.58875	8.56993	8.32354	8.80535	8.43082	8.50367	8.10707	8.44867	8.30192	8.36686	8.46219	8.58106	8.31738	8.43976	8.61529	8.577	8.60711	8.6535	8.49154
																								Gm39424	8.13008	8.11221	8.16326	7.94202	8.15647	8.03321	8.1074	7.94202	7.94202	7.94202	8.07054	8.16281	8.08092	7.94202	8.09277	8.04006	8.1371	8.03596	8.11796	8.08591
																								Bbs7	8.41045	8.4862	8.6184	8.43361	8.65209	8.47085	7.94202	7.94202	7.94202	7.94202	8.32655	8.3237	8.54332	8.39151	7.94202	8.35664	8.40814	8.40039	7.94202	8.56059
																								Fam227a	8.07505	8.08101	8.12272	7.94202	8.15647	7.94202	7.94202	7.94202	7.94202	8.03221	8.12371	8.11311	8.13837	8.15226	7.94202	8.16108	8.16009	8.15193	7.94202	8.20118
																								Cd200r1	8.58186	8.4862	8.7453	8.6507	8.72584	8.48601	8.22816	8.29786	7.94202	8.52948	8.81912	8.41392	8.32145	9.05876	8.6227	8.45816	8.74821	8.61348	8.43752	8.64039
																								Chfr	8.78715	8.75385	8.79666	8.85522	8.80535	8.78551	8.62456	8.71882	8.64713	8.70387	8.85804	8.80213	8.76453	8.78721	8.81145	8.76852	8.88176	8.87463	8.68749	8.81317
																								Slc35a5	9.10086	9.25822	9.0741	8.9933	9.09037	9.04321	8.83887	8.92298	8.79828	9.09422	9.10266	8.94862	8.90181	8.99167	9.03425	9.13274	9.08718	8.8702	8.83128	8.92537
																								Sp2	8.62704	8.65716	8.524	8.5492	8.62559	8.47085	8.42688	8.33392	8.38296	8.66181	8.73979	8.53895	8.51122	8.41967	8.52697	8.57985	8.60539	8.47867	8.47679	8.44836
																								Larp4b	9.15112	9.19198	9.12805	8.9155	9.04719	8.86938	8.79972	8.79803	8.76585	8.91959	9.093	9.24849	9.03988	8.9839	9.23461	9.07696	9.21374	9.00922	8.78056	9.09182
																								Polr1a	8.9993	8.9071	8.98148	8.7946	8.9112	8.91819	8.68011	8.80302	8.80145	8.85125	8.9072	8.92592	8.82336	8.86713	8.9602	8.94547	9.00072	8.81978	8.80351	8.82429
																								Zfp719	8.93983	8.82907	8.79666	8.82115	8.96813	8.73739	8.61809	8.76735	8.73884	8.77656	8.91116	8.91668	8.80776	8.80192	8.85635	8.87636	8.93222	8.78594	8.70062	8.74894
																								Parp11	8.60163	8.60304	8.56359	8.66164	8.62015	8.52209	8.51154	8.48649	8.53084	8.50889	8.62202	8.60648	8.54332	8.60168	8.63467	8.7518	8.59136	8.68543	8.50437	8.56464
																								Arap1	9.84175	9.67745	9.64316	9.86808	9.76902	9.84456	9.42519	9.46811	9.50804	9.4816	9.72639	9.69008	9.65635	9.75184	9.71379	9.85179	9.61696	9.80154	9.27304	9.63653
																								St14	8.72525	8.39076	8.54413	8.72874	8.54473	8.49342	8.48758	8.42591	8.44306	8.52948	8.53396	8.50619	8.51942	8.58857	8.49783	8.62892	8.53949	8.72411	8.39471	8.4728
																								Tob2	9.08701	7.94202	8.03242	9.01779	8.85016	7.94202	7.94202	7.94202	8.23553	8.03221	7.94202	9.02168	7.94202	9.1146	8.11055	9.19912	7.94202	9.17518	7.94202	8.11821
																								B3gntl1	8.76199	8.68262	8.81451	8.76708	8.73049	8.75701	8.53448	8.61021	8.67029	8.62843	8.79664	8.74658	8.63022	8.73066	8.71286	8.76299	8.80232	8.75051	8.68083	8.66145
																								Mlh3	8.54739	8.28182	8.43482	8.54266	8.46492	8.35851	8.19446	8.29786	8.40184	8.24067	8.44559	8.51457	8.43093	8.37167	8.38639	8.4672	8.48236	8.43677	8.37166	8.32846
																								Trappc12	9.29686	9.04058	9.24168	9.21077	9.37467	9.15636	9.17188	8.84659	9.19911	8.94992	9.35863	9.25176	9.25418	9.1738	9.11809	9.24538	9.1419	9.29781	8.98061	9.09789
																								Cabyr	8.20779	7.94202	8.27954	8.33393	8.15647	8.14579	8.13295	8.03735	8.11167	7.94202	8.26908	8.13954	8.23626	8.15226	8.14138	8.34503	8.111	8.28002	8.04364	8.10288
																								Bend6	8.64545	8.55912	8.74045	8.53604	8.69241	8.43909	8.51154	8.5695	8.5939	8.4727	8.59814	8.6927	8.63694	8.58857	8.55014	8.74044	8.55478	8.71328	8.52199	8.59606
																								Aim1	8.07505	7.94202	8.14402	8.03219	8.17361	7.94202	7.94202	7.94202	7.94202	7.94202	8.03291	8.16281	7.94202	8.03611	7.94202	8.2357	7.94202	8.07485	8.0857	7.94202
																								Mn1	8.39148	7.94202	8.22746	8.09815	8.31277	8.1243	8.07708	7.94202	8.18181	7.94202	8.1988	8.13954	8.04025	8.20781	7.94202	8.18195	8.1371	8.15193	8.14513	8.15774
																								Slc23a2	9.75744	9.61387	9.53015	9.63166	9.6777	9.42851	9.32756	9.412	9.39609	9.58869	9.73002	9.44519	9.53826	9.41743	9.51805	9.69313	9.5938	9.32841	9.65257	9.36871
																								Acss1	9.7071	9.59743	9.55944	9.63552	9.94643	9.52777	9.12462	9.34738	9.32305	9.46386	10.0281	9.41196	9.52074	9.49813	9.43784	9.71466	9.53135	9.35548	9.75877	9.44651
																								Haao	8.47946	8.44085	8.41826	8.44957	8.55697	8.40507	8.13295	8.07681	8.19348	8.34414	8.43748	8.48904	8.40092	8.40109	8.41089	8.54218	8.37693	8.22345	8.37166	8.20118
																								March7	9.21438	8.94353	8.83195	9.25232	9.24617	8.79016	8.656	8.70189	8.77572	9.14383	9.23157	9.25501	9.12764	9.04061	9.03188	9.21255	9.31135	8.75567	8.9337	8.79904
																								Tceanc	8.58852	8.54372	8.35492	8.6507	8.70213	8.45523	8.29858	8.24298	8.45421	8.48748	8.67809	8.54685	8.62343	8.48748	8.64252	8.76852	8.70781	8.38103	8.43752	8.35408
																								Btbd6	7.94202	7.94202	7.94202	7.94202	8.56897	7.94202	7.94202	7.94202	7.94202	7.94202	8.09939	7.94202	8.20162	8.15226	7.94202	8.16108	8.16009	7.94202	7.94202	7.94202
																								Gm12781	8.07505	7.94202	7.94202	7.94202	8.24501	7.94202	7.94202	7.94202	7.94202	7.94202	7.94202	7.94202	8.04025	8.03611	7.94202	8.04006	8.03962	8.07485	8.04364	7.94202
																								Parp16	8.62704	8.42147	8.65794	8.51571	8.58651	8.44723	8.3983	8.42591	8.44306	8.36363	8.58585	8.48024	8.72452	8.66341	8.56802	8.72889	8.48236	8.5174	8.57176	8.68521
																								Pnma2	8.20779	8.08101	8.18095	8.14352	8.02963	7.94202	7.94202	8.10707	7.94202	7.94202	8.1988	8.08174	8.20162	8.10493	8.23358	8.28094	8.08002	8.1298	8.16906	8.16939
																								Fam53a	8.88038	8.77611	8.97423	8.69858	8.86196	8.55594	8.74777	8.80302	8.7072	8.72398	8.75923	8.77487	8.86353	8.97999	8.90714	8.95865	8.79708	8.79576	8.88407	8.78465
																								Slc2a10	8.0361	8.11221	8.18095	8.12228	7.94202	7.94202	8.03754	8.03735	7.94202	7.94202	8.03291	7.94202	8.29539	8.1301	8.23358	8.13799	8.18086	8.10467	8.14513	8.13231
																								Plxdc2	8.0361	9.03254	12.8508	7.94202	7.94202	8.03321	8.03754	8.19395	7.94202	7.94202	8.53396	8.08174	13.4277	8.87603	12.9056	11.3238	9.51395	8.03596	8.04364	12.8782
																								Wsb1	9.78371	10.1427	10.2887	9.12217	9.1796	9.92185	8.75313	8.41659	8.72144	9.03513	9.26752	9.34833	10.0011	9.81318	10.2481	10.2364	8.67122	10.0848	9.29974	9.95345
																								Mtcp1	8.10492	8.23646	8.18095	8.14352	8.15647	8.07096	8.13295	7.94202	7.94202	8.14357	8.21433	8.20316	8.20162	8.1301	8.18022	8.29471	8.1371	8.17193	8.16906	8.27114
																								Nars	7.94202	7.94202	9.28751	8.03219	8.02963	7.94202	7.94202	7.94202	8.01793	8.03221	7.94202	7.94202	9.07133	9.13804	8.01742	9.28966	7.94202	9.03898	7.94202	8.70818
																								Gclc	7.94202	8.62388	8.75012	7.94202	8.38707	7.94202	7.94202	7.94202	7.94202	7.94202	7.94202	7.94202	8.5737	8.65749	7.94202	8.54991	7.94202	8.54651	7.94202	8.42262
																								Ankib1	8.49531	8.33408	7.94202	7.94202	7.94202	8.03321	8.03754	8.03735	7.94202	7.94202	8.03291	8.04084	8.04025	8.52571	7.94202	8.04006	8.03962	8.03596	8.04364	9.13355
																								Aldh1l2	8.07505	8.08101	8.34504	7.94202	7.94202	7.94202	8.07708	8.03735	7.94202	7.94202	8.16447	8.11311	8.1121	8.54028	8.18022	8.20112	8.03962	8.03596	8.04364	8.37816
																								Chrac1	8.0361	8.04032	7.94202	9.47686	7.94202	8.03321	8.03754	8.07681	7.94202	7.94202	8.03291	9.43698	8.16151	10.1546	7.94202	8.04006	8.03962	8.03596	8.22903	9.69866
																								Map7	8.29323	8.41146	8.48869	8.36353	8.47909	8.27015	8.22816	8.35619	8.26344	8.18042	8.34722	8.20316	8.41115	8.34001	8.46166	8.45816	8.50759	8.47867	8.6673	8.4728
																								2410002F23Rik	8.8163	8.76506	8.92557	8.70878	8.81783	8.74727	8.53448	8.75684	8.54494	8.66721	8.91116	8.62051	8.90647	8.70343	8.80836	8.72305	8.90507	8.60067	8.97143	8.89049
																								Slc18a2	8.4631	8.63739	8.6848	8.56207	8.48602	8.4224	8.45381	8.53329	8.45969	8.46515	8.72987	8.56992	8.5275	8.58857	8.67303	8.55754	8.73689	8.52482	8.6394	8.62959
																								0610007P14Rik	8.15224	8.08101	8.55717	8.52257	7.94202	8.03321	8.03754	8.10707	7.94202	7.94202	8.70446	7.94202	8.20162	8.15226	8.16802	8.04006	8.44667	8.1903	8.59514	8.27885
																								Klrd1	8.20779	8.18257	8.26731	8.21218	7.94202	7.94202	7.94202	8.13257	7.94202	7.94202	8.18225	7.94202	8.1121	8.23908	8.23358	8.08065	8.2177	8.25304	8.14513	8.14543
																								Zdhhc13	8.72525	8.86413	8.91394	8.79909	8.74427	8.66958	8.64983	8.84659	8.67029	8.67789	8.80119	8.67378	8.73037	8.74127	8.67675	8.73469	8.82801	8.86126	8.78636	8.85409
																								Rpp30	8.17227	8.25233	8.6634	7.94202	7.94202	8.03321	8.07708	8.13257	7.94202	7.94202	8.16447	8.22114	8.13837	8.26732	8.59807	7.94202	8.36599	8.44544	8.42718	8.61862
																								Gemin7	7.94202	8.77061	8.55069	7.94202	7.94202	7.94202	7.94202	7.94202	7.94202	7.94202	8.65623	7.94202	7.94202	7.94202	8.12661	7.94202	7.94202	8.70227	8.74475	8.80755
																								Ndufa3	7.94202	8.75948	8.5375	8.22675	7.94202	7.94202	7.94202	7.94202	7.94202	7.94202	7.94202	7.94202	7.94202	8.77221	8.21351	7.94202	7.94202	7.94202	8.80915	8.34148
																								Noct	8.07505	8.25233	8.22746	7.94202	7.94202	8.07096	7.94202	8.03735	7.94202	7.94202	8.03291	8.04084	8.04025	8.17228	8.20289	8.08065	7.94202	7.94202	8.14513	8.08591
																								Tead2	8.31735	8.34607	8.27954	8.37293	8.25734	8.21522	8.15545	8.22758	8.28907	8.14357	8.32655	8.33614	8.28159	8.20781	8.22373	8.40005	8.35476	8.17193	8.26278	8.34148
																								Gm15232	8.23906	8.25233	8.16326	8.30183	8.18956	8.1243	8.07708	8.15502	8.14271	7.94202	8.22901	8.25396	8.21949	8.1301	8.23358	8.35664	8.2651	8.07485	8.22903	8.28638
																								Gm40468	8.15224	8.16165	8.18095	8.19677	8.11717	8.09991	8.1074	8.07681	8.11167	7.94202	8.14512	8.16281	8.1121	8.1301	8.01742	8.16108	8.1371	8.07485	8.16906	8.15774
																								Jak2	8.6808	8.78158	8.70555	8.67772	8.58651	8.60633	8.63732	8.58337	8.58962	8.56221	8.69927	8.63424	8.51942	8.57517	8.60224	8.71122	8.65858	8.55356	8.74475	8.76701
																								Gm41678	7.94202	8.23646	8.21285	8.09815	8.17361	7.94202	8.07708	8.07681	7.94202	7.94202	8.21433	8.11311	8.1121	8.07506	7.94202	8.11177	7.94202	8.07485	8.24638	8.18046
																								Dynlt1a	8.07505	8.42147	8.524	7.94202	8.02963	8.03321	8.15545	8.10707	7.94202	7.94202	8.29322	8.16281	8.25212	8.17228	8.01742	8.43	8.18086	8.07485	8.38334	8.29375
																								Zfp51	8.41045	8.65064	8.60663	8.63958	8.53221	8.33832	8.54192	8.28498	8.3129	8.38224	8.75441	8.57741	8.55107	8.48748	8.47747	8.58711	8.50759	8.48665	8.38334	8.60367
																								Gm38471	8.10492	8.18257	8.19741	8.25383	8.17361	8.07096	8.07708	8.07681	8.01793	7.94202	8.2563	8.18384	8.20162	8.03611	8.01742	8.25153	8.19995	8.1298	8.0857	8.16939
																								Arv1	8.64545	8.72503	8.7453	8.78554	8.63632	8.50073	8.51154	8.45279	8.69998	8.38224	8.97596	8.55464	8.63694	8.54028	8.54098	8.80614	8.577	8.77598	8.70062	8.77293
																								Tbc1d10c	8.15224	8.3217	8.24134	8.18036	8.29167	8.1243	8.07708	8.03735	8.15654	8.03221	8.30468	7.94202	8.23626	8.17228	7.94202	8.21896	8.111	8.1903	8.21055	8.24682
																								Asah1	7.94202	7.94202	9.95866	8.03219	8.02963	7.94202	7.94202	7.94202	8.01793	8.03221	7.94202	7.94202	11.5083	7.94202	8.7864	7.94202	7.94202	7.94202	11.4355	10.9597
																								Opa1	8.78219	8.81877	8.783	8.8839	8.71171	8.60633	8.84363	8.6232	8.57656	8.61106	8.56692	8.71112	8.92941	8.61451	8.66554	8.71716	8.68976	8.64443	8.9142	8.85939
																								Gm31474	8.33998	8.34607	8.27954	8.41709	8.20454	8.21522	8.19446	8.17531	8.20463	8.03221	8.14512	8.25396	8.45914	8.25352	8.19181	8.08065	8.25012	8.1903	8.39471	8.38397
																								Gm9706	8.31735	8.35771	8.22746	8.26651	8.36974	8.1243	8.24359	8.19395	8.11167	8.32363	8.24297	8.18384	8.47709	8.31738	8.27002	8.25153	8.2794	8.26681	8.29325	8.32178
																								Gna14	7.94202	8.04032	7.94202	8.12228	8.11717	7.94202	7.94202	7.94202	7.94202	7.94202	7.94202	7.94202	8.1121	8.15226	7.94202	8.04006	8.03962	8.03596	8.16906	8.13231
																								Gm20616	7.94202	8.04032	8.09854	8.18036	8.11717	7.94202	7.94202	7.94202	7.94202	7.94202	8.03291	7.94202	8.18241	8.07506	7.94202	8.04006	7.94202	8.03596	8.19068	7.94202
																								Lactb2	8.8163	8.68884	8.81008	8.85104	8.80115	8.75216	8.63097	8.61674	8.63523	8.79028	8.79664	8.81803	8.89241	8.83983	8.80215	8.66816	8.87225	8.73479	8.87895	8.68854
																								Pdzrn4	8.07505	8.04032	8.18095	8.14352	8.02963	8.07096	7.94202	7.94202	7.94202	7.94202	8.07054	8.04084	8.08092	8.07506	7.94202	7.94202	8.1371	7.94202	8.0857	7.94202
																								Gm41071	8.69218	8.81356	8.91394	8.90379	8.88505	8.47849	7.94202	7.94202	7.94202	7.94202	8.82794	7.94202	8.85862	8.71445	8.93673	7.94202	8.82801	8.63223	8.7071	7.94202
																								M1ap	8.17227	8.21967	8.31376	8.2787	8.23216	8.1243	7.94202	7.94202	7.94202	7.94202	8.31578	7.94202	8.23626	7.94202	8.11055	7.94202	8.3313	7.94202	8.29325	7.94202
																								Ufsp1	8.39148	8.35771	8.35492	8.2787	8.30238	8.21522	8.21185	8.2113	8.16953	8.29055	8.29322	8.31083	8.32145	8.3817	8.36041	8.26657	8.39798	8.1903	8.33446	8.32178
																								Idua	9.6104	8.74818	9.16142	9.25232	9.29157	7.94202	7.94202	7.94202	7.94202	9.05855	9.51872	9.25826	9.43701	9.34405	9.32518	9.31718	9.49373	9.48645	9.31284	9.25605
																								Slk	8.35081	8.50326	8.46631	8.41709	8.49287	8.28248	8.27225	8.34521	8.26344	8.50185	8.39468	8.61353	8.45914	8.42869	8.45083	8.36792	8.49091	8.39082	8.49533	8.32178
																								Map4k3	8.61446	8.76506	8.65794	8.62827	8.60914	8.52209	8.54926	8.52576	8.48622	8.65636	8.5733	8.62051	8.64359	8.60813	8.58963	8.58711	8.65858	8.63836	8.6741	8.651
																								Magef1	8.32883	8.36901	8.64129	8.44166	8.49287	8.317	8.21185	8.33392	8.41996	8.21225	8.41229	8.37125	8.49443	8.57517	8.43412	8.57985	8.6191	8.47057	8.54741	8.42262
																								Ptch1	8.48744	8.43126	8.60067	8.52935	8.47909	8.43082	8.29858	8.33392	8.4651	8.24067	8.31578	8.42398	8.4682	8.69223	8.39881	8.43957	8.6191	8.39082	8.46726	8.42788
																								Gm13212	8.41964	8.28182	8.41826	8.40861	8.41183	8.30587	8.29858	8.35619	8.30514	8.30192	8.31578	8.29748	8.41115	8.46313	8.30273	8.44896	8.4278	8.38103	8.34725	8.42262
																								Gm34079	8.13008	8.18257	8.19741	8.2787	8.33271	8.03321	8.19446	8.03735	8.12784	8.12232	8.1988	8.08174	8.08092	8.26732	7.94202	8.28094	8.3063	8.29271	8.27836	8.22035
																								Mir7676-2	8.60808	8.9524	9.19948	8.59906	8.45034	8.07096	8.35702	8.03735	7.94202	8.03221	8.38561	8.04084	8.04025	8.86264	8.15512	8.08065	8.79708	8.30496	8.924	8.27114
																								Ap5m1	8.75168	8.89774	8.82328	8.85522	8.98855	8.72737	8.72036	8.75684	8.7072	8.71901	8.70446	8.75233	8.74765	8.91069	8.68413	8.74044	9.06438	8.66231	8.85811	8.76103
																								Tssk6	8.22386	8.1385	8.18095	8.12228	8.02963	7.94202	8.03754	8.03735	8.07346	7.94202	8.14512	8.11311	7.94202	7.94202	7.94202	7.94202	8.1371	8.03596	7.94202	8.06665
																								Ppip5k1	8.48744	8.46855	8.48869	8.44957	8.55697	8.30587	8.53448	8.33392	8.43739	8.2539	8.47675	8.42398	8.39046	8.40109	8.39881	8.4672	8.47367	8.42794	8.35964	8.41729
																								Syncrip	9.08001	9.06818	8.96691	9.06816	9.06284	8.91025	9.07494	8.86521	8.97961	8.93867	8.99414	8.98375	8.96053	9.0032	8.88495	8.95428	9.10576	8.97452	8.91911	9.0223
																								Plekha1	8.76199	9.04855	9.00991	8.87581	8.9112	8.76663	8.76899	8.75684	8.67029	8.53618	8.73485	8.54685	9.01966	8.85813	8.78958	8.53434	8.95421	8.83848	8.72617	8.79618
																								AW146154	8.68651	8.58875	8.6848	8.52257	8.6624	8.44723	8.49569	8.61021	8.54494	8.51584	8.5733	8.53094	8.60261	8.58191	8.5724	8.4672	8.7254	8.56052	8.49533	8.46317
																								Lin9	8.17227	8.54372	8.58856	8.44957	8.33271	8.14579	8.25825	8.10707	8.3129	7.94202	8.09939	8.08174	8.43093	8.37167	7.94202	8.42023	8.3313	8.71328	8.0857	8.37816
																								LOC102635200	8.31735	8.50326	8.38322	8.53604	8.2187	8.24395	8.25825	8.13257	8.22561	8.16277	8.16447	8.25396	8.45914	8.17228	8.22373	8.40005	8.3063	8.39082	7.94202	8.20118
																								Gm26641	8.10492	8.11221	8.18095	8.14352	7.94202	8.07096	8.03754	7.94202	7.94202	7.94202	8.12371	7.94202	8.04025	7.94202	7.94202	8.11177	8.16009	8.10467	7.94202	8.11821
																								Fam103a1	8.56832	8.80305	8.77375	8.46502	8.58072	8.47849	8.46247	8.51813	8.62312	8.44969	8.59814	8.75803	8.62343	8.69785	8.64252	8.58711	8.7254	8.58758	8.51325	8.74894
																								Mpc1	9.00694	9.01625	9.04087	8.71382	8.92217	8.68583	8.71475	8.8789	8.8652	8.70895	8.84098	8.88348	8.66314	9.07303	8.81145	8.95428	9.00893	8.91768	8.78056	9.10793
																								Snapc2	8.77719	8.11221	9.01688	8.57465	7.94202	8.03321	8.25825	8.07681	7.94202	7.94202	8.21433	8.72907	8.04025	8.52571	7.94202	8.28094	8.51574	8.03596	8.04364	8.96822
																								Bckdhb	8.42866	7.94202	8.6184	8.12228	8.02963	7.94202	7.94202	7.94202	8.01793	8.03221	7.94202	8.50619	7.94202	8.47949	8.32541	8.41025	8.48236	7.94202	7.94202	8.04379
																								Nsf	8.86707	8.75385	8.82763	8.66704	8.60914	8.6416	8.66211	8.58337	8.56322	8.67257	8.73485	8.48904	8.63694	8.69223	8.79589	8.74614	8.7254	8.82919	8.57176	8.68521
																								Ccr2	8.66336	8.63739	8.6184	8.58085	8.53851	8.52902	8.59149	8.42591	8.42584	8.48014	8.65065	8.45292	8.5737	8.56836	8.6307	8.62892	8.53168	8.54651	8.38334	8.58836
																								B9d1	8.23906	8.16165	8.14402	8.18036	7.94202	7.94202	8.1074	7.94202	7.94202	7.94202	8.07054	8.08174	7.94202	7.94202	8.12661	8.13799	8.08002	8.07485	7.94202	7.94202
																								D930028M14Rik	8.15224	8.11221	8.18095	8.12228	7.94202	8.1243	7.94202	7.94202	7.94202	7.94202	8.21433	8.18384	7.94202	8.07506	8.19181	8.08065	8.08002	8.1298	8.0857	8.08591
																								Gm16120	8.13008	8.26741	8.26731	8.22675	7.94202	8.03321	8.03754	8.03735	7.94202	7.94202	8.18225	8.23801	8.13837	8.10493	8.27002	8.21896	8.36599	8.36074	8.04364	8.34148
																								Zfp658	9.49567	9.24205	9.50661	9.44096	9.38377	9.41427	9.21701	9.17281	9.17864	9.06841	9.32053	9.3027	9.3406	9.29411	9.33224	9.02175	9.35842	9.66257	9.39433	9.3625
																								Slc9a5	8.10492	7.94202	8.16326	8.16272	7.94202	8.03321	7.94202	7.94202	7.94202	7.94202	8.12371	7.94202	7.94202	7.94202	8.01742	7.94202	8.18086	8.2074	8.04364	8.11821
																								Ckap5	8.7144	8.7367	8.84053	8.6562	8.70213	8.61831	8.58466	8.70189	8.63922	8.62843	8.68876	8.81803	8.62343	8.70343	8.73707	8.70523	8.73689	8.81504	8.59514	8.66145
																								D8Ertd738e	8.92327	8.16165	9.00289	7.94202	7.94202	8.03321	7.94202	7.94202	7.94202	7.94202	8.03291	8.04084	7.94202	8.03611	8.33266	8.04006	8.03962	8.89643	7.94202	7.94202
																								Gm31606	8.0361	8.04032	8.19741	7.94202	8.11717	7.94202	8.03754	7.94202	7.94202	7.94202	8.07054	8.04084	7.94202	7.94202	7.94202	8.04006	8.1371	8.1298	8.11796	7.94202
																								Ier3	8.17227	7.94202	8.47388	7.94202	7.94202	7.94202	7.94202	7.94202	7.94202	7.94202	8.03291	7.94202	7.94202	7.94202	7.94202	8.08065	8.2794	8.03596	7.94202	7.94202
																								Gm36148	8.15224	8.08101	8.18095	7.94202	7.94202	7.94202	7.94202	7.94202	7.94202	7.94202	8.09939	8.08174	7.94202	7.94202	7.94202	8.11177	7.94202	8.03596	8.0857	7.94202
																								Zfp445	9.19269	9.15361	9.17917	9.36792	9.19868	9.01885	9.14176	9.10844	9.09902	9.08783	9.1465	9.45605	9.17045	9.17698	9.1522	9.13634	9.16988	9.18781	9.2898	9.15662
																								Smurf2	8.85807	8.74246	8.75966	8.86352	8.92579	8.62421	8.69765	8.86059	8.65104	8.72892	8.57961	8.90733	8.81299	8.76204	8.7572	8.75741	8.80753	8.79086	8.87379	8.72728
																								LOC108167735	8.0361	8.08101	7.94202	8.19677	8.17361	7.94202	8.03754	8.07681	7.94202	7.94202	8.03291	8.22114	8.16151	8.03611	8.09277	8.08065	8.03962	8.03596	8.04364	7.94202
																								Gm41107	9.54656	9.56869	9.19082	9.61413	9.60529	9.00105	9.41213	9.26374	9.26956	9.07168	8.88707	9.80201	9.35239	9.09057	9.48327	9.39855	9.24624	9.41024	9.29974	9.06296
																								Gm32336	8.37164	8.40123	8.30272	8.34404	8.49963	8.25733	8.34603	8.17531	8.24512	8.26658	8.24297	8.4713	8.39046	8.26732	8.30273	8.3789	8.2651	8.40039	8.22903	8.29375
																								1700010L04Rik	8.10492	7.94202	8.06984	8.18036	8.13781	8.03321	8.03754	7.94202	7.94202	7.94202	7.94202	8.18384	8.1121	7.94202	8.12661	8.18195	8.03962	8.22345	7.94202	8.08591
																								Parp1	9.03317	7.94202	8.09854	8.14352	8.02963	7.94202	7.94202	7.94202	8.01793	8.03221	7.94202	8.98804	7.94202	7.94202	9.38547	9.82672	7.94202	9.12966	7.94202	8.43823
																								LOC102637577	8.50306	8.16165	8.31376	8.33393	8.31277	8.19964	8.22816	8.10707	8.16953	8.29055	8.29322	8.42398	8.39046	8.25352	8.47226	8.29471	8.2651	8.30496	8.38334	8.19104
																								Gbf1	9.22657	9.13928	9.14942	9.12833	9.14886	9.04663	9.06763	9.00098	9.046	9.04188	9.09623	9.15608	9.13852	9.12807	9.32163	9.19573	9.11675	9.2634	9.22105	9.10593
																								Pafah1b2	9.20823	8.87387	9.07736	9.11597	9.04086	8.95304	8.86702	8.85128	8.88822	8.85959	8.83231	9.19129	9.10923	9.04791	9.22686	9.22581	9.05278	9.10266	9.14351	9.00686
																								Kcnj16	8.28052	8.11221	8.21285	8.21218	8.13781	8.07096	7.94202	7.94202	8.07346	7.94202	8.07054	8.13954	8.13837	8.07506	8.19181	8.21896	8.2177	8.17193	8.16906	8.11821
																								Ercc6l2	8.35081	8.35771	8.27954	8.48002	8.43531	8.19964	8.25825	8.2113	8.34244	8.16277	8.42084	8.48904	8.3458	8.17228	8.38004	8.41025	8.47367	8.46233	8.39471	8.37816
																								LOC108167511	9.28833	9.45144	9.40249	9.57218	9.79801	9.38278	9.01088	9.25167	9.27334	9.11624	9.67256	9.712	9.26697	9.05876	9.6138	9.75454	9.83462	9.49828	9.45887	9.24914
																								AW549877	8.93983	9.21899	9.10935	9.38244	9.03768	8.97182	8.82927	8.92298	8.87967	9.07168	9.07339	9.32118	9.09802	8.89786	9.12026	9.21255	9.32629	9.20647	9.23517	9.04606
																								Ctnnd1	9.31928	9.40764	9.22501	9.57827	9.22006	9.2985	8.92059	9.03945	9.19708	9.31327	9.34355	9.49587	9.21485	9.21753	9.53138	9.43708	9.39243	9.61031	9.53334	9.19208
																								Fam126b	8.63324	8.55912	8.59464	8.82549	8.70213	8.50794	8.51154	8.58337	8.50651	8.49471	8.5733	8.81277	8.4682	8.48748	8.72334	8.57251	8.77575	8.7078	8.924	8.51846
																								1110037F02Rik	8.78219	8.69501	8.70555	8.9155	8.93657	8.66958	8.62456	8.67271	8.77245	8.70895	8.81468	8.8639	8.75894	8.7253	8.7268	8.83194	8.86263	8.98235	8.94804	8.73353
																								LOC108167875	8.31735	8.28182	8.16326	8.29046	8.25734	8.19964	8.03754	8.17531	8.20463	8.16277	8.28137	8.25396	8.16151	8.19069	8.31045	8.35664	8.23437	8.15193	8.16906	8.13231
																								Fyco1	9.1864	9.11739	8.93323	9.10973	8.95074	8.98655	8.74777	9.04321	8.90785	8.73383	8.9574	9.01754	8.77007	8.80676	9.09837	9.07696	8.95421	8.88342	8.77471	8.90811
																								Gm38850	8.47946	8.61701	8.36457	8.39996	8.62559	8.40507	8.21185	8.38745	8.25442	8.19683	8.48425	8.4713	8.13837	8.35084	8.5636	8.49338	8.3063	8.54651	8.11796	8.31497
																								Btbd17	8.29323	8.18257	8.12272	8.12228	8.28062	8.07096	8.07708	8.19395	8.09378	7.94202	8.18225	8.20316	7.94202	8.17228	8.21351	8.21896	8.08002	8.03596	8.04364	8.14543
																								Zfp385c	8.56832	8.75948	8.72072	8.6724	8.7841	8.56248	8.36773	8.57648	8.47047	8.21225	9.05336	8.66086	8.5275	8.25352	8.73707	8.83699	8.61228	8.60067	8.34725	8.60744
																								Gramd1b	8.62078	8.39076	8.5375	8.55567	8.65209	8.43082	8.17578	8.28498	8.40796	7.94202	8.43748	8.53895	8.49443	8.15226	8.54098	8.84202	8.64568	8.43677	8.21055	8.3897
																								LOC108168750	8.44618	8.4948	8.27954	8.49458	8.49963	8.19964	8.07708	8.35619	8.32796	7.94202	8.42923	8.2836	8.28159	8.10493	8.3736	8.52639	8.51574	8.37101	8.16906	8.34783
																								Mtm1	8.60808	8.5116	8.41826	8.52935	8.53221	8.317	8.29858	8.19395	8.34244	7.94202	8.51321	8.34819	8.23626	8.37167	8.3736	8.62892	8.23437	8.40976	8.11796	8.39536
																								Rxfp1	8.2535	8.20179	8.22746	8.34404	8.25734	8.1243	8.15545	8.07681	8.15654	7.94202	8.30468	8.23801	8.20162	8.15226	8.19181	8.43	8.19995	8.28002	8.11796	8.22035
																								Mfap3l	8.13008	8.28182	7.94202	8.26651	8.17361	8.14579	8.07708	8.07681	8.01793	7.94202	8.14512	8.16281	8.20162	8.07506	8.22373	8.3789	8.16009	8.07485	7.94202	8.25514
																								Tmem136	8.13008	8.16165	7.94202	8.12228	8.09373	7.94202	7.94202	7.94202	7.94202	7.94202	8.12371	8.13954	7.94202	7.94202	8.07259	8.13799	7.94202	7.94202	7.94202	8.06665
																								Hmgcr	8.68651	8.64405	8.56359	8.66704	8.67255	8.58167	8.53448	8.5104	8.5853	8.51584	8.71474	8.72907	8.67586	8.65749	8.74721	8.79024	8.6191	8.58093	8.61766	8.7146
																								Cdc14a	8.35081	8.50326	8.30272	8.61675	8.45034	8.19964	8.33472	8.39738	8.3632	8.27878	8.6042	8.61353	8.28159	8.30552	8.48264	8.50183	8.37693	8.44544	8.39471	8.36024
																								Fry	8.9641	9.13204	8.86574	9.15558	9.00191	8.87356	8.71475	8.87436	8.96934	8.83858	9.23998	9.09697	8.9821	8.96417	9.07823	8.98443	8.90507	8.9343	8.95747	8.87509
																								Gm16118	8.64545	8.86413	8.67418	8.7946	8.69241	8.61235	8.60493	8.58337	8.7072	8.55581	8.89518	8.75803	8.75332	8.66341	8.84757	8.79024	8.74257	8.5674	8.66044	8.63681
																								Gm40841	8.92744	8.9071	8.82763	8.979	9.08432	8.61831	8.72593	8.77255	8.8652	8.70895	9.00842	9.02168	8.8336	8.68656	8.82367	9.04185	8.93222	8.60711	8.98517	8.66145
																								E130112N10Rik	8.22386	8.26741	8.22746	8.2787	8.31277	8.1243	8.19446	8.25761	8.15654	8.16277	8.32655	8.29748	8.25212	8.23908	8.28677	8.26657	8.29311	8.1298	8.24638	8.22035
																								F420015M19Rik	9.06941	9.20894	8.84902	9.27381	9.15734	8.47849	8.92919	8.98512	9.00228	8.85959	8.91511	9.15965	8.9821	9.02209	9.07142	9.19573	9.05666	9.07489	8.84212	8.74588
																								Col10a1	8.10492	8.28182	8.16326	8.2406	8.15647	7.94202	8.07708	8.10707	8.19348	7.94202	8.14512	8.18384	8.18241	8.17228	8.12661	8.18195	8.23437	8.17193	8.11796	8.10288
																								Skil	10.1164	10.4242	9.86426	10.1742	10.1693	9.51909	9.76072	9.87266	9.84509	9.512	9.77272	10.1494	10.0836	9.79675	10.156	9.95617	10.2722	10.025	9.82337	10.0441
																								Cxcr6	8.22386	8.35771	7.94202	8.22675	8.33271	8.03321	8.07708	8.10707	8.20463	7.94202	8.07054	8.33614	8.18241	8.10493	8.28677	8.2357	8.2794	8.03596	8.24638	8.14543
																								Gm40116	8.13008	8.28182	7.94202	8.22675	8.28062	8.03321	8.07708	8.03735	8.12784	7.94202	8.07054	8.31083	8.08092	8.23908	8.21351	8.21896	8.19995	8.1903	8.11796	8.14543
																								LOC105246961	8.54024	8.65716	8.64688	8.75294	8.65209	8.58793	8.42688	8.5104	8.61491	8.39124	8.77816	8.70504	8.54332	8.63942	8.57676	8.60136	8.79181	8.47867	8.44763	8.53143
																								Glis3	8.42866	8.61701	8.44289	8.50876	8.55088	8.39616	8.19446	8.39738	8.50651	8.31293	8.55396	8.4713	8.45914	8.63328	8.58963	8.47608	8.577	8.29271	8.38334	8.27885
																								Lrrc29	8.10492	8.08101	8.32448	8.45736	8.42761	8.21522	8.03754	8.03735	7.94202	7.94202	8.40357	8.42398	8.08092	8.47949	8.36041	8.41025	8.48236	8.07485	8.21055	8.19104
																								Gm10416	7.94202	8.08101	8.03242	8.12228	8.15647	8.03321	7.94202	7.94202	7.94202	7.94202	8.12371	8.11311	8.08092	8.1301	8.01742	8.16108	8.1371	8.03596	7.94202	8.06665
																								Ptprm	9.06941	9.06428	8.87397	9.185	9.05034	8.94158	8.81954	8.64221	8.83548	8.84705	8.91905	9.29646	8.74194	9.04426	9.07823	8.88591	9.16642	8.90499	8.77471	8.73973
																								Bckdk	8.56142	8.55147	7.94202	8.50876	8.52585	7.94202	7.94202	7.94202	8.22561	8.03221	8.63935	8.75233	7.94202	8.51074	8.7572	7.94202	8.86745	8.65044	7.94202	8.23826
																								Epb41l1	8.13008	8.11221	7.94202	8.2406	8.15647	7.94202	7.94202	8.03735	7.94202	7.94202	8.07054	8.13954	7.94202	8.20781	8.19181	7.94202	8.2177	8.1298	7.94202	7.94202
																								Fdxr	8.35081	8.36901	7.94202	8.47257	8.41183	8.03321	8.1074	8.10707	7.94202	8.33402	8.18225	8.29748	8.30866	8.45475	8.33266	8.54218	8.18086	8.41894	8.37166	8.34148
																								Gm38561	8.0361	8.1385	7.94202	8.12228	8.18956	7.94202	7.94202	7.94202	7.94202	8.03221	8.03291	8.20316	8.08092	8.03611	7.94202	8.08065	7.94202	8.07485	8.0857	7.94202
																								Gm30694	8.10492	8.18257	7.94202	8.16272	8.20454	7.94202	7.94202	7.94202	7.94202	7.94202	7.94202	8.13954	7.94202	8.15226	7.94202	8.18195	7.94202	8.03596	8.0857	8.08591
																								Ttc39b	8.82577	9.03657	8.91783	9.04499	8.9294	8.70691	8.98314	8.76735	8.76915	8.87602	8.8992	9.01754	8.94289	9.06234	8.98807	8.84702	8.86263	8.7453	8.9897	8.76402
																								Diaph2	8.60163	8.88828	8.75966	8.91936	8.9001	8.61831	8.7091	8.6296	8.7036	8.76259	8.74957	8.93507	8.74765	8.80192	8.63467	8.87636	8.86745	8.72947	8.87895	8.7114
																								Spag9	8.70891	9.22563	9.00289	9.10973	9.25387	8.62421	8.80969	8.78794	8.63922	8.64533	8.76875	9.49848	8.96922	9.01834	9.0737	9.00535	9.06438	8.84309	9.05932	8.98433
																								Exoc6	9.02575	9.33552	9.12805	9.28176	9.16295	9.00821	9.04909	9.14284	9.02682	9.08462	9.06676	9.22532	9.13491	9.07303	9.08499	9.18892	9.07204	9.03898	9.20674	9.05243
																								Srbd1	8.80186	8.65716	8.73065	8.76708	8.80535	8.66958	8.57775	8.58337	8.51146	8.7387	8.65623	8.88831	8.82336	8.63942	8.79903	8.90932	8.82801	8.60067	8.78636	8.72413
																								Alg8	7.94202	7.94202	8.18095	7.94202	8.42761	7.94202	7.94202	7.94202	7.94202	7.94202	7.94202	8.67378	8.56625	7.94202	8.36706	8.60136	8.52377	7.94202	7.94202	8.26324
																								Commd8	7.94202	8.86902	8.374	8.09815	9.51006	7.94202	7.94202	8.43504	7.94202	8.22682	7.94202	8.6989	8.74194	8.68085	8.36706	9.54289	8.64568	7.94202	8.60274	8.34783
																								G6pc3	8.38167	8.28182	7.94202	7.94202	9.27916	8.21522	8.19446	8.03735	7.94202	7.94202	8.2563	9.50367	8.47709	8.66927	8.60224	8.2357	8.03962	8.03596	8.24638	9.1509
																								Suv420h2	7.94202	8.70717	7.94202	7.94202	8.86585	7.94202	7.94202	7.94202	7.94202	7.94202	7.94202	8.78589	8.60962	7.94202	7.94202	8.75741	8.1371	7.94202	7.94202	9.02667
																								1700113A16Rik	7.94202	8.1385	8.06984	7.94202	8.15647	7.94202	7.94202	7.94202	7.94202	7.94202	7.94202	8.2836	7.94202	7.94202	8.11055	8.11177	7.94202	8.15193	8.11796	8.06665
																								Zc3h7b	8.59511	8.64405	8.55069	8.7624	8.69728	8.53587	8.47098	8.43504	8.58095	8.52948	8.7447	8.6927	8.59551	8.65749	8.64641	8.71122	8.61228	8.63836	8.74475	8.58056
																								Kidins220	9.08352	9.20219	9.14032	9.45905	9.2384	9.13164	8.98715	8.97304	9.10573	9.11934	9.38818	9.38638	9.16695	9.38397	9.18921	9.12548	9.10944	9.20954	9.36681	9.08775
																								4930439A04Rik	8.0361	8.18257	7.94202	8.19677	8.24501	8.09991	7.94202	8.03735	7.94202	7.94202	8.26908	8.08174	8.20162	8.10493	8.01742	8.04006	8.03962	8.17193	8.04364	7.94202
																								Inf2	7.94202	8.08101	7.94202	8.18036	8.2187	7.94202	7.94202	7.94202	7.94202	7.94202	8.1988	7.94202	8.04025	7.94202	7.94202	8.04006	8.1371	8.03596	8.27836	7.94202
																								Tango6	8.3055	8.5116	8.46631	8.59305	8.53221	8.35851	8.38835	8.34521	8.40796	8.34414	8.69403	8.49768	8.4682	8.37167	8.36041	8.32073	8.48236	8.36074	8.45754	8.32178
																								Zfp691	8.0361	8.26741	7.94202	10.1578	7.94202	8.03321	8.03754	8.03735	7.94202	7.94202	8.48425	8.68014	9.17741	8.03611	7.94202	8.04006	8.71958	8.03596	8.04364	7.94202
																								Gm29927	7.94202	8.04032	7.94202	8.42542	7.94202	8.03321	7.94202	8.03735	7.94202	7.94202	8.14512	8.16281	8.04025	8.03611	7.94202	8.04006	7.94202	8.03596	8.04364	7.94202
																								4931406H21Rik	8.86258	8.75385	8.75012	8.9155	8.84619	8.8395	8.54926	8.5695	8.5939	8.79479	8.91511	8.92131	8.80249	8.79705	8.65413	8.68695	8.61228	8.72411	8.81474	8.74282
																								D130017N08Rik	8.13008	8.11221	8.18095	8.31285	8.23216	8.09991	8.17578	8.07681	7.94202	7.94202	8.26908	8.38232	8.25212	8.22388	8.01742	8.04006	8.03962	8.03596	8.0857	8.22944
																								Gm39443	8.13008	8.23646	7.94202	8.25383	8.36079	8.09991	8.07708	8.07681	8.11167	7.94202	8.21433	8.16281	8.1121	8.03611	7.94202	8.08065	8.1371	8.03596	8.0857	8.13231
																								Zfp324	8.58852	8.74246	8.45863	8.62827	8.69241	8.53587	8.54192	8.27158	8.39564	8.44969	8.69403	8.58481	8.55107	8.54028	8.43976	8.41025	8.45584	8.45396	8.48614	8.63681
																								D430042O09Rik	8.4375	8.67001	8.48869	8.66164	8.45034	8.47849	8.45381	8.28498	8.42584	8.40006	8.56048	8.38232	8.54332	8.47949	8.47747	8.54218	8.38758	8.52482	8.46726	8.42788
																								6330407A03Rik	8.47134	8.82907	8.62994	8.85522	8.72584	8.41382	8.63097	8.70189	8.55871	8.50889	8.68345	8.61353	8.75894	8.7253	8.63861	8.64226	8.50759	8.74006	8.61024	8.56464
																								Gga3	8.07505	9.73785	7.94202	9.30267	9.10533	8.07096	8.03754	8.2113	7.94202	7.94202	8.09939	8.04084	8.86842	8.92333	7.94202	8.04006	8.03962	9.05351	8.04364	8.57662
																								Zfp638	8.76199	8.94353	8.99935	9.08115	9.12297	8.85244	8.76899	8.82268	8.85345	8.63975	9.14955	9.20162	9.12399	8.97606	9.02711	8.71122	8.68363	9.06781	9.03383	8.81596
																								Kif3b	8.67504	8.94798	8.76439	8.94221	8.83011	8.79016	8.64361	8.44399	8.76252	8.36363	8.82794	9.07384	8.93393	8.63942	8.79903	8.65534	8.46484	8.85223	8.6741	8.78173
																								Wdr7	8.75685	9.25501	8.94461	9.33076	9.00522	8.84815	8.84837	8.76735	9.08774	8.70387	8.92685	9.12697	9.41784	9.02582	9.0737	8.99286	8.81784	9.20647	8.9668	8.84607
																								Slc25a29	8.23906	8.38002	8.32448	8.2787	8.38707	8.18304	8.22816	8.13257	8.25442	7.94202	8.26908	8.16281	8.40092	8.26732	8.2785	8.42023	8.19995	8.30496	8.19068	8.32846
																								Brwd3	8.29323	8.39076	8.30272	8.36353	8.32287	8.19964	8.19446	8.17531	8.2722	7.94202	8.48425	8.22114	8.41115	8.28054	8.35366	8.2357	8.19995	8.29271	8.21055	8.30097
																								Wdr75	8.54739	8.787	8.783	8.63958	8.68255	8.45523	8.42688	8.28498	8.55415	7.94202	9.07339	8.51457	8.8285	8.52571	8.7768	8.66178	8.43733	8.60711	8.21055	8.67851
																								LOC108169163	8.26729	8.45949	8.35492	8.37293	8.29167	8.21522	8.25825	8.15502	8.3129	7.94202	8.28137	8.23801	8.45914	8.19069	8.2613	8.20112	8.37693	8.25304	8.33446	8.30804
																								Siglecg	8.29323	8.53586	8.38322	8.2787	8.32287	8.28248	8.13295	8.17531	8.34948	7.94202	8.37634	8.3237	8.51122	8.31738	8.45083	8.18195	8.34321	8.1903	8.27836	8.34783
																								Ccdc146	8.13008	8.42147	8.40109	8.37293	8.24501	8.28248	8.1074	8.19395	8.22561	7.94202	8.24297	8.26912	8.51122	8.20781	8.2613	8.36792	8.38758	8.17193	8.24638	8.37816
																								Trmt2b	8.42866	8.84929	8.56993	8.66164	8.65727	8.39616	8.24359	8.32229	8.5939	7.94202	8.56692	8.48904	8.55871	8.54743	8.42265	8.33307	8.65216	8.89643	8.19068	8.63321
																								Gm30789	8.59511	9.2867	8.76908	9.04834	9.02806	8.92997	8.68011	8.66672	8.8475	8.46515	8.94986	8.89787	8.92487	8.56836	8.92072	8.79558	8.91876	9.03163	8.62499	8.82979
																								D5Ertd579e	8.65744	8.81356	8.6634	8.73364	8.7841	8.52209	8.50367	8.59019	8.68157	8.4727	8.57961	8.82846	8.68214	8.92333	8.80215	8.76852	8.53168	8.63223	8.60274	8.52714
																								Prrc2c	9.27105	9.63925	9.29802	9.65084	9.63478	9.27432	9.29003	9.30494	9.46775	9.26877	9.38087	9.43698	9.75349	9.66291	9.49092	9.64438	9.43352	9.34203	9.42999	9.32925
																								Zfp160	8.52567	8.72503	8.7257	8.8124	8.73511	8.52902	8.45381	8.50255	8.5939	8.4172	8.54737	8.60648	8.8437	8.89786	8.75055	8.94547	8.64568	8.50224	8.64649	8.47755
																								Rapgef6	9.19894	9.44875	9.25537	9.4295	9.27415	9.22134	9.14515	9.25167	9.12991	9.20538	9.11539	9.3027	9.37272	9.40211	9.34449	9.44785	9.21374	9.35012	9.14351	9.2799
																								Arid2	8.96808	9.32653	9.03067	9.09077	9.02483	8.87772	8.85307	9.09787	8.99479	8.85125	8.92296	8.96636	9.10177	8.93166	9.1811	9.01359	9.00893	8.97452	9.03813	8.86202
																								Zfp664	8.62078	8.67635	8.50309	8.55567	8.49963	8.32781	8.38835	8.48649	8.54957	8.24067	8.32655	8.38232	8.51122	8.63328	8.5636	8.4672	8.49931	8.50987	8.45754	8.49612
																								Pcdhga2	8.33998	8.71913	8.21285	8.53604	8.59793	8.09991	8.07708	8.29786	8.43739	7.94202	8.21433	8.26912	8.32145	8.59516	8.39264	8.43957	8.45584	8.46233	8.21055	8.32178
																								Ogt	9.74025	9.86376	9.78122	9.83906	9.75427	9.37291	9.47592	9.72188	9.76307	9.28995	9.35614	9.79594	9.82208	9.78382	9.63421	9.66234	9.77571	9.67072	9.70452	9.63407
																								Zfp729b	8.61446	8.79239	8.70555	8.82981	8.64688	8.51506	8.3983	8.67271	8.71791	8.354	8.41229	8.66735	8.73618	8.57517	8.64252	8.67448	8.80232	8.87903	8.64649	8.61862
																								9530036M11Rik	8.74122	8.7367	8.91003	8.89985	8.77978	8.56895	8.54192	8.75153	8.79828	8.70895	8.73979	8.8489	8.93393	8.76714	8.63467	8.77946	8.82294	8.91768	8.83128	8.63321
																								Rbl1	8.5107	8.45949	8.38322	8.56207	8.39548	8.30587	8.29858	8.42591	8.36989	8.34414	8.29322	8.42398	8.50289	8.35084	8.38639	8.4848	8.31901	8.43677	8.42718	8.38397
																								AA415398	8.13008	8.35771	8.03242	8.25383	8.24501	8.1652	8.07708	8.10707	8.15654	8.09819	8.14512	8.13954	8.21949	8.07506	8.18022	8.20112	8.2651	8.25304	8.19068	8.25514
																								Gm30273	8.15224	8.45026	7.94202	8.33393	8.26919	8.14579	8.1074	8.15502	8.12784	7.94202	8.12371	8.04084	8.29539	8.1301	8.31045	8.33307	8.18086	8.10467	8.24638	8.21094
																								Acvr1b	8.15224	8.3217	8.16326	8.32354	8.36079	8.07096	8.19446	8.19395	8.19348	7.94202	8.18225	8.11311	8.55107	8.17228	8.43412	8.41025	8.36599	8.25304	8.37166	8.32178
																								Gm11827	8.13008	8.1385	8.06984	8.12228	8.20454	7.94202	7.94202	8.03735	7.94202	7.94202	7.94202	8.16281	8.23626	7.94202	8.14138	7.94202	8.16009	7.94202	7.94202	7.94202
																								Sec24a	8.83047	8.96119	8.91003	8.96447	8.94368	8.7714	8.9249	8.67865	8.73539	8.83001	8.83231	8.8931	9.11664	8.74127	8.87363	8.79024	8.90046	8.83848	8.82581	8.71779
																								Zkscan7	8.4375	8.44085	8.38322	8.52257	8.47205	8.27015	8.19446	8.19395	8.38935	7.94202	8.36686	8.16281	8.70062	8.07506	8.318	8.32073	8.2794	8.37101	8.41662	8.21094
																								Gm32211	8.26729	8.16165	8.22746	8.29046	8.29167	8.1243	8.13295	8.10707	8.18181	7.94202	8.1988	8.26912	8.37973	8.19069	8.20289	8.20112	8.18086	8.1903	8.26278	8.22035
																								Gm11725	8.23906	8.1385	8.18095	8.22675	8.29167	8.07096	8.07708	8.15502	8.15654	7.94202	8.12371	8.13954	8.35743	8.07506	8.25234	8.26657	8.1371	8.17193	8.29325	8.13231
																								1700049G17Rik	8.66922	8.62388	8.49594	8.70878	8.6675	8.38705	8.57075	8.28498	8.41996	8.34414	8.5407	8.67378	8.75332	8.28054	8.71637	8.64226	8.63253	8.61348	8.39471	8.46801
																								Braf	9.22657	8.92094	8.86159	9.14356	8.92217	8.76184	8.64983	8.67271	8.77572	8.59921	8.87061	9.07384	8.99058	8.58857	8.96534	8.89064	9.01706	8.86126	8.76881	8.81317
																								Slc24a1	8.40106	8.33408	8.18095	8.39114	8.35165	8.21522	8.24359	8.10707	8.25442	7.94202	8.28137	8.45292	8.33382	8.10493	8.35366	8.35664	8.29311	8.07485	8.11796	8.23826
																								Iqcc	8.54024	8.43126	8.374	8.42542	8.49287	8.35851	8.3983	8.39738	8.32051	8.31293	8.34722	8.43382	8.51122	8.29326	8.38004	8.43	8.35476	8.33939	8.33446	8.45334
																								Gm36117	8.10492	8.04032	7.94202	8.22675	8.24501	8.07096	8.07708	8.07681	8.01793	7.94202	8.07054	8.18384	8.13837	8.28054	8.18022	8.13799	8.18086	8.03596	8.14513	8.10288
																								4921517D16Rik	8.22386	7.94202	7.94202	8.16272	8.2187	8.07096	7.94202	7.94202	8.01793	7.94202	7.94202	8.20316	8.25212	8.20781	8.25234	8.13799	8.16009	8.10467	8.04364	7.94202
																								Nptn	9.52601	9.6045	9.22501	9.66972	9.4062	8.9606	8.69765	9.36116	9.0671	9.10372	9.445	9.55684	9.51821	9.68325	9.76812	9.40692	9.40629	9.31738	9.49257	9.41426
																								Pik3c2b	8.52567	8.42147	8.26731	8.47257	8.43531	8.33832	8.22816	8.31028	8.37648	8.30192	8.39468	8.37125	8.43093	8.48748	8.45083	8.29471	8.45584	8.33939	8.47679	8.42788
																								Tbrg3	9.00694	8.99967	8.524	8.89985	8.94722	8.47085	8.7034	8.79803	8.81711	8.69875	8.72486	8.81277	8.85862	8.6455	8.85344	8.61529	8.67122	8.83848	8.85281	8.65451
																								Zfp266	9.19894	9.19539	9.02035	9.27381	9.35623	8.91819	9.11419	9.12923	9.02682	8.95734	9.01548	9.11956	9.39269	8.78721	9.05302	8.97592	9.19036	9.14942	9.22105	9.05454
																								Gabpb2	8.89348	8.62388	8.54413	8.80355	8.80115	8.58793	8.47935	8.5695	8.65104	8.36363	8.6042	8.74079	8.53547	8.44622	8.79274	8.47608	8.94548	8.89643	8.75688	8.69515
																								Ide	8.98772	8.64405	8.6242	8.78097	8.93657	8.67504	8.66211	8.6232	8.74227	8.5932	8.76875	9.00921	8.73618	8.67508	8.82972	8.70523	8.86745	8.77096	8.74475	8.79044
																								Arhgef17	8.17227	8.04032	7.94202	8.18036	8.13781	8.07096	7.94202	7.94202	7.94202	7.94202	8.03291	8.13954	8.04025	8.03611	7.94202	7.94202	8.111	7.94202	8.16906	7.94202
																								4921507G05Rik	8.10492	8.04032	7.94202	8.18036	8.11717	8.03321	7.94202	7.94202	7.94202	7.94202	8.07054	8.04084	8.04025	7.94202	7.94202	7.94202	8.16009	8.03596	7.94202	7.94202
																								Acox1	9.05147	8.93457	8.89019	8.94221	9.04403	8.89414	8.92059	8.76212	8.92704	8.76259	8.93843	8.91668	8.99058	8.79215	8.89334	8.88591	8.94108	8.88342	8.91911	8.89556
																								Csf1	8.75168	8.35771	8.24134	8.40861	8.54473	8.07096	8.31103	8.13257	8.30514	7.94202	8.30468	8.20316	8.4682	8.35084	8.53635	8.28094	8.49091	8.29271	8.42718	8.33503
																								Zfp41	8.59511	8.36901	8.29133	8.45736	8.47205	8.28248	8.42688	8.03735	8.25442	7.94202	8.55396	8.25396	8.26719	8.30552	8.47226	8.36792	8.51574	8.17193	8.16906	8.42788
																								Copg1	9.70512	9.10251	9.39056	9.20794	9.2891	8.92997	9.04158	8.78284	9.0832	8.73383	9.46332	9.02168	9.3406	9.26823	9.31807	9.3232	9.31135	9.14288	9.16253	9.4023
																								Smim14	9.3165	9.20557	9.28751	9.06488	9.05973	8.9606	9.13835	8.5695	9.15564	8.67257	9.30228	8.98375	9.24124	9.12135	9.27252	9.29891	9.2236	8.95464	8.96215	9.21922
																								Zfp677	8.56832	8.43126	8.45863	8.43361	8.43531	8.317	8.36773	8.41659	8.30514	8.03221	8.45357	8.20316	8.45914	8.40109	8.45627	8.32073	8.38758	8.26681	8.29325	8.38397
																								Gm41046	8.36136	8.26741	8.30272	8.45736	8.31277	8.1243	8.17578	8.13257	8.19348	7.94202	8.32655	8.18384	8.53547	8.17228	8.45627	8.29471	8.61228	8.29271	8.14513	8.24682
																								5730455P16Rik	9.04784	8.38002	8.62994	8.83837	8.60914	8.25733	8.55651	8.40709	8.53084	7.94202	8.49893	8.66086	8.85862	8.54743	8.7572	8.56507	8.78649	8.29271	8.14513	8.45828
																								Rnf113a1	8.32883	8.28182	8.16326	8.18036	8.25734	8.19964	8.13295	8.07681	8.09378	7.94202	8.14512	8.04084	8.30866	8.15226	8.30273	8.08065	8.111	8.10467	8.21055	8.16939
																								Lrp12	8.85807	8.84429	8.61254	8.54266	8.54473	8.62421	8.40803	8.41659	8.50151	8.31293	8.46914	8.37125	8.73037	8.51074	8.90987	8.47608	8.51574	8.3168	8.73242	8.51846
																								Gm26627	8.23906	8.11221	7.94202	7.94202	8.20454	8.07096	7.94202	7.94202	7.94202	7.94202	8.07054	8.04084	8.1121	8.03611	8.16802	8.04006	8.03962	7.94202	8.11796	8.11821
																								LOC108168774	8.13008	8.11221	7.94202	7.94202	8.11717	7.94202	7.94202	7.94202	7.94202	7.94202	8.07054	8.04084	8.08092	7.94202	8.09277	8.04006	7.94202	7.94202	7.94202	7.94202
																								Man2b1	10.186	7.94202	8.03242	8.42542	10.1752	7.94202	8.03754	7.94202	8.01793	8.03221	11.5636	7.94202	11.4203	7.94202	11.1724	7.94202	7.94202	7.94202	9.02081	8.01399
																								Cirbp	8.32883	7.94202	8.14402	7.94202	8.61467	7.94202	7.94202	7.94202	7.94202	7.94202	8.44559	7.94202	9.08667	7.94202	8.36041	7.94202	7.94202	7.94202	7.94202	8.06665
																								Firre	9.18325	8.92551	8.84053	9.11286	8.85805	8.84384	8.72593	8.66672	8.83548	8.59921	9.13417	9.06993	9.05966	8.83983	9.24613	8.99704	8.90046	8.86574	8.32123	8.72728
																								Cd101	8.66922	8.4862	8.45863	8.48735	8.46492	8.44723	8.36773	8.41659	8.40796	8.38224	8.45357	8.50619	8.58833	8.47949	8.68778	8.51014	8.36599	8.52482	8.33446	8.44332
																								Hdac4	8.6978	8.68262	8.65243	8.64517	8.6624	8.62421	8.45381	8.61674	8.50151	8.63411	8.54737	8.67378	8.75332	8.66341	8.71286	8.66178	8.60539	8.44544	8.61766	8.52714
																								Gm31862	8.2535	8.21967	8.18095	8.14352	8.24501	8.03321	8.07708	8.07681	8.14271	7.94202	8.07054	8.38232	8.04025	8.19069	8.318	8.2357	8.2177	8.03596	8.0857	7.94202
																								Spred3	8.13008	8.20179	8.12272	8.18036	8.15647	7.94202	8.03754	8.03735	8.07346	7.94202	7.94202	8.16281	8.08092	8.1301	8.16802	8.16108	8.16009	7.94202	8.14513	7.94202
																								Gm6583	8.36136	8.29562	8.34504	8.36353	8.48602	8.1243	8.24359	8.32229	8.25442	8.22682	8.21433	8.39311	8.36873	8.31738	8.36706	8.55754	8.4278	8.26681	8.29325	8.21094
																								Zfp40	8.78219	8.69501	8.71064	8.75768	8.70693	8.50073	8.42688	8.67271	8.69267	8.50889	8.50612	8.6927	8.65669	8.65152	8.6693	8.86182	8.66493	8.63223	8.6535	8.47755
																								Pdk1	9.52601	9.41321	9.47147	9.34329	9.34689	9.37538	9.02251	9.425	9.09453	9.07817	9.093	9.29333	9.31053	9.36818	9.43784	9.09215	9.44688	9.20028	9.32256	9.31142
																								A830010M20Rik	8.15224	8.29562	8.19741	8.32354	8.23216	8.18304	8.03754	8.19395	7.94202	7.94202	8.03291	8.22114	8.28159	8.15226	8.28677	8.2357	8.34321	8.2074	8.14513	8.22035
																								Eps15	9.04053	9.00384	8.93704	8.95711	8.9818	8.88185	8.72593	8.91	8.77572	8.87194	8.88707	8.8489	9.03184	8.83519	9.02711	8.90003	9.0331	8.97452	8.89927	8.88282
																								Oxld1	8.33998	8.23646	7.94202	8.58085	7.94202	8.03321	8.03754	8.03735	7.94202	7.94202	8.03291	8.04084	8.26719	8.03611	8.74384	8.04006	8.71372	8.03596	8.04364	7.94202
																								Ube4bos3	8.10492	8.11221	7.94202	8.12228	8.09373	7.94202	7.94202	7.94202	7.94202	7.94202	7.94202	7.94202	8.13837	8.1301	8.18022	7.94202	8.1371	8.1298	7.94202	8.06665
																								Lhpp	8.28052	8.3217	8.16326	8.31285	8.41979	8.19964	8.13295	8.17531	8.12784	8.14357	8.22901	8.08174	8.08092	8.35084	8.23358	8.13799	8.2794	8.28002	8.41662	8.22035
																								Polk	8.5107	8.5198	8.53079	8.48002	8.65209	8.36825	8.46247	8.39738	8.47047	8.34414	8.49164	8.45292	8.45914	8.55449	8.48264	8.34503	8.41808	8.56052	8.73242	8.39536
																								Adam30	8.19067	8.04032	7.94202	7.94202	8.09373	7.94202	7.94202	7.94202	7.94202	7.94202	8.07054	7.94202	7.94202	8.07506	8.14138	7.94202	8.03962	8.03596	8.0857	7.94202
																								Mrvi1	8.19067	8.04032	7.94202	8.09815	8.17361	8.03321	7.94202	7.94202	7.94202	7.94202	8.18225	7.94202	7.94202	7.94202	8.19181	7.94202	8.08002	8.07485	8.19068	7.94202
																								Rnase12	8.0361	8.3217	8.03242	7.94202	8.24501	8.03321	8.03754	8.03735	7.94202	7.94202	8.03291	8.04084	8.04025	8.03611	8.15512	8.13799	8.08002	8.03596	8.16906	7.94202
																								E130317F20Rik	7.94202	8.18257	8.03242	8.03219	8.17361	7.94202	7.94202	7.94202	8.01793	8.03221	8.03291	7.94202	7.94202	8.03611	8.07259	8.04006	7.94202	7.94202	8.04364	7.94202
																								Srl	8.26729	8.1385	8.41826	8.48735	8.36079	8.22995	8.15545	8.17531	8.19348	7.94202	8.77816	8.44346	8.35743	8.37167	8.54558	8.52639	8.51574	8.26681	8.22903	8.42262
																								Mbtps1	9.18955	9.13928	9.14032	9.17334	9.2358	9.12536	9.0822	9.02425	9.06478	9.01457	9.36361	9.15608	9.15992	9.05876	9.21117	9.25503	9.20711	9.01299	9.15116	9.17544
																								Dnajc10	8.93983	8.63067	8.90609	8.82115	8.96468	8.90625	8.41755	8.74618	8.54028	8.49471	8.94986	8.65431	8.62343	8.81635	8.83571	8.92759	9.14544	8.61348	8.69409	8.86989
																								Pcdhgb2	8.65148	8.4862	8.48134	8.63958	8.61467	8.45523	8.50367	8.2113	8.50651	8.18042	8.62785	8.29748	8.40092	8.5031	8.60639	8.68075	8.79708	8.61348	8.32123	8.54411
																								Med12	9.06941	8.98702	8.94461	9.12217	9.05034	8.92214	8.8624	8.793	8.91338	8.75787	9.02944	8.72314	9.03587	8.95212	9.03425	9.09591	9.12761	9.05351	8.90427	8.93266
																								Cipc	8.77719	8.52789	8.5375	8.7037	8.63632	8.55594	8.60493	8.40709	8.4651	8.48014	8.75441	8.42398	8.43093	8.57517	8.75389	8.68075	8.70184	8.73479	8.6394	8.61862
																								Limk2	8.85807	8.5116	8.67951	8.59906	8.77106	8.47085	8.60493	8.39738	8.52606	8.22682	8.77347	8.33614	8.35743	8.55449	8.68045	8.77401	8.81784	8.40976	8.68749	8.65451
																								LOC102632821	8.38167	8.40123	8.3349	8.33393	8.40373	8.14579	8.32306	8.10707	8.2722	7.94202	8.33703	8.11311	8.26719	8.25352	8.3736	8.41025	8.56228	8.32826	8.30751	8.41191
																								Sdhc	8.69218	8.64405	8.74045	8.50876	8.54473	8.317	8.57775	8.51813	8.5677	8.34414	8.66176	8.31083	8.59551	8.62709	8.57676	8.62214	8.66493	8.5742	8.68083	8.73353
																								Maml2	9.79664	9.91589	9.81511	9.82099	9.75096	9.70771	9.57792	9.75355	9.68045	9.58266	9.78835	9.65644	9.65635	9.78938	9.9149	9.97015	9.70108	9.79971	9.78501	9.7263
																								Gm41113	8.0361	8.08101	8.14402	8.12228	8.11717	8.03321	8.03754	8.03735	7.94202	7.94202	8.16447	7.94202	7.94202	8.15226	8.14138	8.18195	8.16009	8.07485	8.0857	7.94202
																								3000002C10Rik	8.13008	8.26741	8.03242	8.26651	8.28062	8.1243	8.03754	8.10707	7.94202	7.94202	8.32655	8.04084	8.04025	8.31738	8.21351	8.25153	8.03962	8.15193	8.11796	8.21094
																								LOC108167381	8.13008	8.04032	7.94202	8.22675	8.13781	8.03321	7.94202	8.03735	7.94202	7.94202	8.18225	7.94202	7.94202	8.19069	7.94202	8.16108	8.08002	8.03596	7.94202	8.08591
																								Gm42145	8.10492	8.08101	8.03242	8.12228	8.2187	8.03321	8.07708	7.94202	7.94202	7.94202	8.07054	7.94202	8.08092	8.19069	8.01742	8.20112	8.08002	8.2074	8.0857	8.13231
																								Mst1	8.07505	8.11221	7.94202	8.03219	8.15647	8.03321	7.94202	7.94202	7.94202	7.94202	8.07054	7.94202	8.04025	8.17228	7.94202	8.08065	8.08002	8.07485	8.04364	7.94202
																								Sec23a	8.70338	8.82394	8.55717	8.86764	8.69241	8.47849	8.43603	8.37728	8.45969	8.40872	8.76875	8.58481	8.76453	8.35084	8.77357	8.64226	8.91876	8.60067	8.59514	8.55652
																								Trim44	9.07295	9.24205	8.91394	9.20225	9.14886	8.84384	8.94615	8.84659	8.91613	9.04524	9.08325	9.10456	9.02374	8.84445	9.11156	9.04581	9.32925	9.01299	9.09227	8.89809
																								Adamts16	8.85354	8.9742	8.783	9.01433	8.91487	8.71721	8.73693	8.69615	8.82941	8.79479	8.91511	8.83362	8.95615	8.91914	8.95504	8.92759	9.07204	8.80062	8.90427	8.78755
																								Tia1	9.13465	9.25178	9.03748	9.14658	9.16853	8.92606	9.13835	8.81291	9.08091	9.02148	9.16169	9.17736	9.07903	9.12472	9.26505	9.26775	9.15248	9.09923	9.02517	8.96822
																								Timm21	8.533	8.40123	8.45863	8.16272	8.62015	7.94202	7.94202	7.94202	8.07346	8.03221	8.51321	8.31083	7.94202	8.35084	8.47747	8.56507	8.67122	7.94202	8.58744	8.36024
																								Jam2	9.34124	9.5039	9.40249	9.4015	9.36779	9.35036	9.34166	9.08719	9.21917	9.22788	9.47686	9.35427	9.2606	9.26823	9.56476	9.5793	9.53873	9.18781	9.45315	9.33885
																								Slc7a15	8.20779	8.1385	8.24134	8.18036	8.11717	8.07096	7.94202	7.94202	7.94202	7.94202	8.1988	8.20316	7.94202	8.03611	8.20289	8.28094	8.18086	7.94202	8.11796	7.94202
																								Mboat2	8.17227	8.16165	7.94202	8.14352	7.94202	7.94202	7.94202	7.94202	8.01793	7.94202	7.94202	7.94202	7.94202	7.94202	8.16802	8.18195	8.1371	7.94202	8.11796	8.06665
																								Bend3	8.26729	8.26741	8.30272	8.48735	8.41183	8.1243	8.15545	8.22758	8.26344	7.94202	8.49893	8.25396	8.23626	8.41967	8.43412	8.35664	8.61228	8.15193	8.46726	8.24682
																								Aggf1	8.55445	8.53586	8.5375	8.58698	8.63098	8.41382	8.46247	8.45279	8.47577	8.4172	8.5733	8.39311	8.5275	8.53304	8.55915	8.45816	8.73117	8.46233	8.61766	8.42262
																								Lipo3	8.65744	8.61701	8.51712	8.70878	8.65727	8.52902	8.48758	8.46992	8.43165	8.54934	8.73979	8.42398	8.49443	8.55449	8.59387	8.59427	8.80232	8.48665	8.49533	8.51846
																								Gm41962	8.13008	8.08101	7.94202	8.12228	8.09373	7.94202	7.94202	7.94202	7.94202	7.94202	7.94202	7.94202	7.94202	8.1301	8.11055	8.11177	8.18086	7.94202	7.94202	7.94202
																								3300002A11Rik	8.10492	8.08101	7.94202	8.19677	8.02963	8.03321	7.94202	8.03735	7.94202	7.94202	8.16447	8.04084	7.94202	8.03611	8.19181	8.04006	8.08002	8.10467	8.21055	8.01399
																								Gm36500	8.19067	8.04032	7.94202	8.14352	7.94202	7.94202	7.94202	7.94202	7.94202	7.94202	8.12371	7.94202	7.94202	8.03611	8.16802	8.04006	8.03962	7.94202	8.0857	7.94202
																								Fancd2	8.0361	8.08101	7.94202	8.35391	7.94202	8.03321	7.94202	8.03735	7.94202	7.94202	8.35716	7.94202	8.04025	8.03611	8.36041	8.04006	8.2794	8.03596	8.11796	7.94202
																								Baiap3	8.10492	8.1385	7.94202	8.12228	7.94202	7.94202	7.94202	7.94202	7.94202	7.94202	8.03291	7.94202	7.94202	7.94202	8.07259	7.94202	8.03962	8.07485	8.04364	7.94202
[truncated: 19 more columns]
