# Supplementary material for: High-salt diet induces microbiome dysregulation, neuroinflammation and anxiety in the chronic period after mild repetitive closed head injury in adolescent mice
Source: Brain Commun. 2024 May 3;6(4):fcae147. doi: 10.1093/braincomms/fcae147 (PMC11264151; doi:10.1093/braincomms/fcae147)
Supplement: fcae147_Supplementary_Data [file fcae147_supplementary_data.zip › Supplementary_Table_4.xlsx]

## Sheet: Sheet1
Microglia
rCHI HSD vs rCHI ND
P < 0.05
Gene	log2FoldChange
Abhd15	0.366534
Sgk1	-0.241221
Ccl4	0.283452
Ubb	-0.209561
Dusp6	-0.0438306
Matk	-0.172134
Pisd-ps3	-0.0522884
Dnase2a	-0.182487
Pfdn5	0.299697
Amz1	-1.75226
Gpr137b-ps	-0.129688
Lpcat3	0.168414
Nubp2	0.0880291
Rpl36al	0.198515
Slc35f6	0.205496
Tagap	-0.0704666
Gpaa1	0.12573
Srsf10	-0.685983
Ptprj	-0.978672
Gm35247	-1.12156
Kat5	1.0739
Clptm1	-1.65141
Txnl4a	-0.81354
Lrrc14	0.0180276
Slc31a2	0.832362
Whrn	-1.69819
Elf4	-0.596578
Zfp36l1	-0.440907
Appl2	-1.56623
Tfpt	1.63632
Rab1b	0.00719118
Pde8b	-0.518285
Slc25a3	1.09803
Ip6k1	-0.610956
B3gnt2	-1.4119
Irf1	0.908344
Unc50	1.42132
Setd1a	0.807989
Exosc5	-0.937635
Sri	0.574746
Parp9	0.55153
Ercc4	-0.809073
Mbd3	-0.894733
Naa35	-0.596666
Pnrc1	-0.540296
Drap1	1.7154
Ndufaf7	0.469973
Gm11753	-0.464875
Psmc4	-1.80865
P2rx5	1.39501
Ifi30	0.681506
Lrig1	-1.75735
Faim	0.651679
Hnrnpa2b1	-0.422637
Stxbp1	-0.617224
Ercc3	1.16654
Inpp4b	-0.565447
Lgmn	-0.40429
Bop1	-0.965133
Pycr2	0.43292
Arhgef5	1.35688
Pcm1	-0.579186
Tmem251	-1.80193
Kdm2a	-0.431509
Manba	-0.707295
Tmtc4	1.07717
Tnfaip8	0.501307
Gimap1	0.870727
Mfsd8	0.616996
Cnppd1	-1.39877
Coro1a	-0.826066
Morn1	-1.41221
Phkg2	-0.604358
Pstpip2	-0.947011
Golga7	0.506254
Rad17	0.772467
Best1	1.17672
Fam178a	-0.349096
Cox19	0.96013
Rabgap1	-0.716835
Smad5	0.464019
Zfp362	-0.945203
Tmem41b	0.500657
Pnpla6	1.76242
Nisch	-1.73219
Esyt2	-0.831449
Igsf6	0.957393
Lgals8	-0.403938
Svip	1.29511
Zfp429	0.668068
Pias4	-0.469815
Rictor	-0.652824
ATP8	0.396365
Gm34945	-1.59867
Katna1	0.430176
Lpar2	1.11967
Lypla2	-0.254075
Mipep	-0.632181
Mir7031	1.43092
Zfand2b	-1.44491
Ctnnbip1	-0.720524
Zfp709	0.739613
Per1	-0.625742
Ankzf1	-0.650666
Cacnb1	-0.790119
Mapk14	-0.78169
Ndufs5	0.770685
Lyzl4	1.20272
Rrp7a	0.460132
4933439C10Rik	-0.924074
Agl	-0.751574
Zfp868	0.547937
Cops8	1.39807
Mdp1	-0.45188
Trex1	0.816607
Fam117b	-0.552199
Fam222b	-0.620538
Maml3	-0.556251
Prpf3	-0.665432
Rfc1	-0.457745
Gm32605	-0.733568
Zfp704	-0.749387
Tom1l1	-0.59033
Cnot4	-0.8701
Pitpnb	0.411897
Mettl10	0.788759
Asap1	-0.514069
Cd244	1.21221
Ddost	0.106561
Eif4e3	0.51056
LOC108167736	-0.642576
Nlrc3	-1.18762
Sar1a	0.587685
Smim1	-0.938318
Trp53bp1	-0.55356
Ythdf3	-0.608392
Skiv2l2	0.505032
Farsb	0.494333
Prkaca	0.491418
Spty2d1	0.502442
Mboat7	-0.54393
Ncoa2	-0.51217
Gca	0.93493
Psme3	0.388969
Rsad1	-0.792465
Spns1	-0.434361
Baz2a	-0.638833
Cactin	-0.941589
Cenpb	0.862253
Pdap1	0.752702
Rad52	0.56867
Tmem181a	0.475258
Pak2	-0.491134
Pydc4	1.24063
Gatc	-0.382202
Ehhadh	-1.2633
Dubr	1.14438
Hlcs	0.769972
Ubqln1	-0.78321
Tecpr2	-0.687957
Ddi2	-1.19294
Cacybp	0.473719
Cdt1	0.822342
Cercam	1.14826
LOC108168380	-1.18947
Psmg3	0.851949
Klf4	1.01344
Emc10	-0.791082
Oard1	-0.716774
Ostm1	0.532252
Rmdn2	-0.950871
Eef1akmt1	0.975657
Deptor	0.804065
Gm42166	0.836517
Urm1	-1.07482
Gm13139	0.577721
Bmf	-1.15788
Nr2c2ap	1.05647
Trim56	1.1217
Txnl4b	0.564531
Cmc2	1.13614
Nol9	-0.482904
Ndufs3	0.897829
Slc25a22	-1.20886
Angel1	-0.571931
Gm42002	0.715794
Il1rl2	0.314993
Cyp2d22	0.715935
Azin1	0.447931
Krt10	0.783071
LOC108167542	-1.10864
Ly6e	0.25335
Map7	0.805697
Mir671	1.1346
Nod1	-0.516791
Dnajb7	1.17571
Clk2	-0.563479
Cers6	0.746681
LOC108167377	0.936252
AU041133	1.11286
Hadhb	0.436366
Lig3	-0.811077
Nap1l1	0.707268
Pus3	0.614971
Rhob	-0.897725
Ppp3r1	0.420949
0610011F06Rik	-0.495146
Top3a	-0.628937
Pea15a	-1.10468
LOC102639543	1.19934
Sh3bp2	-1.07744
Ammecr1	-0.853573
Gm36874	1.02509
LOC102632465	-1.03318
Dusp16	-0.742731
Rccd1	1.14011
Nagpa	0.760623
Nat10	-1.10109
Baiap2	0.625164
Hdac7	1.215
Hist1h3e	-1.03995
Nepro	0.846686
Trpm7	-0.564813
Zfp638	-0.594878
LOC108167917	1.06697
Eefsec	0.443254
LOC108168810	-0.638956
Tmem106a	0.505628
Actn4	0.582724
Adck2	-0.380438
Carm1	0.225369
Lpin1	-0.451304
Mon1b	0.577643
Ncor2	-0.577083
Papss1	0.384234
Phc2	-0.383706
Psd3	1.05245
Ptprf	-0.763163
Rad54l2	-0.681799
Sike1	1.09582
Slc19a2	1.05896
Ube2o	0.711474
Vps13b	-0.556626
Zmpste24	0.377946
Trim32	0.480699
Ubxn8	0.504404
Gcnt7	-0.900093
Zfp260	-0.38209
Immp1l	0.68808
Cep162	-0.746282
Ncbp1	0.337625
Sec61b	0.513525
Zfp81	-0.721226
Slc38a9	-0.297071
Pidd1	0.737519
Ndufb4	-0.297069
Zfp551	-0.914261
Abcg3	-0.639823
Bbs2	0.567136
Bnip2	0.434712
Cep68	-0.556451
D830046C22Rik	1.04902
Gm39673	-0.411362
Gm8149	-0.51827
Med25	-0.573905
Nat9	-0.476868
Parvb	-0.798882
Spata7	-1.09746
Sptbn5	-1.06878
Sqle	-1.08152
Tsnax	0.349165
Zmynd15	0.98684
Ly6a	1.13853
Fkbp2	0.875938
Ndufb10	-0.892079
Pik3r6	1.12349
Chid1	1.02995
Smim15	0.813794
9430037G07Rik	1.08145
Glg1	-0.534974
Rasgrp3	0.345039
Sars2	-0.845827
Sparcl1	0.663414
Arih1	0.654557
Gm31677	1.09958
LOC108167423	1.00965
Slc29a1	0.701856
Cirbp	-0.502447
Far2	0.878448
Ldb1	0.527067
Oas1a	1.00846
Tmem123	0.567163
Loxl2	-0.994981
Ankrd26	-0.578273
Atp6v0a1	-0.993691
Fam171a1	1.11738
Fndc3b	-0.466938
Gadl1	0.9681
Gbp4	0.855925
Gm38720	-1.12777
Inadl	-1.04213
Kdm6b	-0.787274
Mbd5	-0.754025
Msl3	0.393154
Tinf2	1.05323
Ufd1l	-0.210279
Serpinb6a	1.00288
Helb	-0.843039
Tmem183a	0.567651
Atp2a3	-0.965462
Firre	-0.741613
Top1mt	0.678729
Noc4l	0.981986
Hint2	0.537111
Tmem209	-0.424302
Isyna1	0.380749
Tgm1	0.71043
5031414D18Rik	0.684297
Cd300lb	1.17072
D5Ertd579e	-0.569183
Hmgxb4	-0.475678
Apoo	-0.698746
Thoc5	0.519929
Clic4	1.09958
Gm34220	-1.06551
Itih5	0.553329
Tmem9	0.559205
Ccdc94	0.658744
Hexb	0.342238
Maoa	0.49045
Foxn3	-0.279647
Rab40c	0.403991
5031439G07Rik	-0.622518
LOC102643247	1.09763
Cpq	0.624337
Gtf3c5	0.545479
Il17rb	-0.947961
Ppl	-1.01652
Rpa1	0.46886
Tspan33	1.0174
Lurap1	1.25246
Ggact	0.970653
Eml6	-0.519459
Gm15651	-0.989074
Hgsnat	-0.295868
Lekr1	0.917237
Rbm3os	0.905843
Uhmk1	0.844861
Dnajc4	0.998347
Gm41077	0.592363
Hist2h3c1	-0.908203
Stk16	-0.13805
Gm33370	-0.631648
Gtf3a	0.583665
Rhno1	0.505242
Rnf34	0.412303
Pakap	0.431632
Dnajc1	0.36614
A130051J06Rik	0.950008
Aktip	0.441263
Aoc2	0.96498
C1galt1c1	0.392749
Cenpc1	-0.785201
Clcc1	0.362587
Enpp4	0.759074
Fgd6	0.939032
Fry	-0.402618
Gm38457	-0.98101
Lima1	0.641048
Man2b1	-0.61529
Mink1	-0.632374
ND3	0.908414
Nmb	-0.985842
Ptdss1	0.352127
Srsf11	-1.04272
Vps45	0.991873
Chst1	0.796474
8430429K09Rik	1.01203
Il7r	-0.507647
Ankrd11	-0.355648
Fam21	-0.381906
Fam83g	-0.748362
Prpf4	-0.7556
Slc25a46	0.582643
Gm1070	-1.12123
Pin1	0.512354
Tmtc1	0.721368
Vps41	0.37979
Zbtb44	-0.932881
Ttc39b	-0.414383
Gm31437	-0.776383
Gm33467	-0.977051
Abcb9	-0.889212
Pdcd7	-0.774979
Snx27	0.966201
Synj2bp	0.512212
Gtf2f2	0.635376
Syne1	0.470238
Gm32435	-0.344747
Abhd14a	0.957872
Cd274	0.804547
Eif3e	0.435209
Gm10432	-0.826471
Zfp78	0.893525
4632404H12Rik	-0.755543
4930515G01Rik	-1.02989
9130221H12Rik	0.991687
Agap3	-0.875744
Gm39642	-0.615711
Jade1	-0.542661
Nsun2	-0.394238
Ppm1d	-0.691326
Thumpd3	0.314228
Ttc23	0.894831
Ube2m	-0.417917
Zfp593	0.903384
Zfp931	-0.826027
Alg12	0.412798
Ywhag	-1.19042
B3galnt2	0.657537
Fpgs	0.799134
Bcdin3d	0.47289
Cept1	0.55045
Brd8	0.602353
Ch25h	0.641119
Nav2	-0.537999
Traf3ip3	0.599131
Slc7a11	0.937975
Pnpla7	-0.298313
Wrap53	-1.27933
9930012K11Rik	0.933396
Pnp	0.172207
Gm14025	-0.903667
Camk2d	-0.526903
Ctps2	0.220259
Gm38865	-0.964894
Gstm4	0.96302
Plec	0.935422
Tmem70	0.360632
Bzrap1	-0.754202
Hsph1	0.798575
Mfsd9	0.971085
Plppr3	-0.931894
Btd	0.418821
Anxa2	0.978509
Gm15708	-0.883532
Gm34079	0.965775
Pln	0.978667
Slc35a1	0.48398
Slc39a8	0.550644
Smg6	-0.624024
Zfp60	-0.795623
Ankrd49	0.541926
Gpcpd1	0.547434
Pip4k2c	-0.492915
Ppm1e	-0.953225
Cep350	-0.472309
Gm12474	0.936404
Gm31166	0.59292
Heatr5b	-0.659101
ND4	-1.03458
Pdcd5	0.520449
Psmd4	0.331352
Ptk2b	-0.456618
Tagln2	0.405017
Vwa1	0.876364
Wipi2	0.441046
Snrnp70	-0.911574
Uvrag	-0.465321
Gprasp1	0.486426
Gtpbp8	-0.618831
Hmox2	0.312389
Mib2	-0.487901
Rnf8-cmtr1	0.416736
Tmem176a	0.0555862
Cul9	-0.412175
Cdk5r1	-0.761689
Cln6	0.915785
Eci2	0.457106
Lfng	-0.728086
LOC108167614	-0.549529
Med21	0.429041
Micu1	0.389789
Ndufb6	0.990656
Slc39a11	0.427632
Tecr	0.281603
Ttc4	0.699585
Ufc1	-0.672117
Srsf4	-0.658595
Avl9	-0.466629
Axl	0.731505
Metap2	0.357766
Eva1b	-0.502198
Gm16599	-0.93349
Scaf4	-0.457131
Ache	0.646813
Tmem220	-0.891559
Cdc40	-0.41118
Fmn1	-0.722656
Mgl2	0.602396
Comt	0.349158
Nrep	0.35485
Abcb7	-0.689092
Blzf1	0.465283
Anp32a	-0.679152
LOC108168238	-0.913468
Timm8a1	0.88175
Dtx3l	0.535676
Bbx	0.608934
Kcnk6	-0.398407
LOC108168205	0.844917
3110062M04Rik	-0.501541
Asf1b	0.879671
Atpif1	0.301612
Bloc1s6	0.480204
Hykk	0.916571
Sbno2	0.774392
Erc1	0.818271
Qtrtd1	0.916117
Zbtb45	-0.747095
Rpe	0.411789
1700096K18Rik	0.712575
2810025M15Rik	0.429594
Aldh5a1	-0.849178
Alg3	0.677705
Ccdc32	0.480509
Efnb1	-0.696854
Gm10509	-0.619922
Gm32715	-0.877905
Gm40571	-0.673914
Hspbap1	0.585092
LOC102642832	0.677696
Pgm2	0.441476
Pmpca	0.406053
Rfx1	0.496751
Seh1l	0.500583
Wdr35	-0.613813
Senp1	-0.729618
Dock4	-0.481034
Slc25a20	0.60138
Tnfrsf12a	0.765884
Ptpn11	0.627517
1500011K16Rik	0.363233
2010315B03Rik	0.650568
Acap2	-0.348081
Aes	0.780455
Ano7	-0.247252
Arl5b	-0.381167
Atad2b	-0.5931
Cox16	0.545718
Cyp51	0.665305
Ddx26b	-0.350903
Dnase1l3	-0.95099
Entpd6	-0.531541
Exoc3	0.357577
Fbxw17	0.750512
Gk	0.839763
Glo1	0.422949
Gm33582	-0.893494
Gm40531	-0.916141
Gm7120	0.866831
Gnb5	0.829705
Grk4	0.885977
Gzf1	-0.718092
LOC100044633	0.714013
Lrrc14b	0.732886
Mib1	-0.472218
Osbpl9	0.49405
Pglyrp1	0.808829
Rbbp8	0.717387
Rufy3	0.538335
Slc2a1	0.493783
Slc35a3	-0.625207
Srsf2	-0.432432
Tnfsf9	0.81699
Ugt1a6a	-0.844125
Wdtc1	-0.755672
Zfas1	0.523018
Zfp346	-0.631393
Zfp512	-0.600944
Zfp518a	-0.496099
Zfp523	0.782377
Zfp688	0.409267
Cd101	-0.528601
Hyal3	-0.860492
Mat2a	0.331682
Dhx30	-0.600323
2610507B11Rik	-0.445799
Adck1	0.333629
Adck5	-0.244233
Atp8a1	-0.444284
Bag3	-0.485995
Ccdc102a	0.612486
Ccdc124	-0.645681
Cnnm4	-0.437015
Cyhr1	-0.26374
Gas7	0.616919
Git1	-0.585719
Hdac4	-0.410351
Igfbp2	0.279346
Il10ra	-0.463864
Jag1	0.75848
Klhl18	-0.85372
Lgals3bp	0.313611
LOC102633880	0.806853
Mocs2	0.448379
Mtg2	0.733055
Nol6	-0.509871
Pafah1b1	-0.4703
Pccb	-0.521322
Phactr1	0.620266
Prrc1	-0.452714
Rab1a	0.197887
Rasa3	-0.417673
Rdh14	-0.385039
Rprd1a	0.675154
Sla2	-1.06678
Snhg17	-0.442587
Tpra1	0.263617
Wiz	-0.456794
Akt1	-0.661733
Camsap1	-0.428872
Cbx8	0.624617
Gm7367	-0.818077
Mapk3	0.462283
Ccpg1	0.247364
Mctp1	-0.435212
Mmp9	-0.315438
Sbf2	-0.179511
Tomm7	0.872475
Abhd8	0.513577
Chad	0.90946
Gm13387	-0.672416
Pgap1	-0.868047
Smek1	-0.517289
Gm2423	0.344869
Dpy30	0.479023
Epn1	-0.792413
Prdm4	0.548914
Zdhhc16	0.934377
Casp9	0.635281
Trappc5	0.5554
Fosl2	-0.606989
Manf	0.422954
Slc36a2	0.684849
4933427G23Rik	0.915261
9530091C08Rik	0.84604
Bard1	-0.819898
Gm2260	-0.855412
Gm2274	-0.943986
Gm26760	1.16235
Gm32289	0.749279
Gm36208	-0.754405
Gm36693	0.780422
Gm38499	-1.02268
Gm39059	-1.03123
Gm39474	-0.743025
Gm42232	0.983117
Gm9159	-0.916692
LOC108168979	-1.06062
Mab21l1	-0.777314
Nsun7	0.887081
Olfr920	0.930634
Pam	0.669437
Plp2	0.704899
Podxl2	-0.795943
Rbms3	1.04054
Shtn1	-0.665125
