# Supplementary material for: High-salt diet induces microbiome dysregulation, neuroinflammation and anxiety in the chronic period after mild repetitive closed head injury in adolescent mice
Source: Brain Commun. 2024 May 3;6(4):fcae147. doi: 10.1093/braincomms/fcae147 (PMC11264151; doi:10.1093/braincomms/fcae147)
Supplement: fcae147_Supplementary_Data [file fcae147_supplementary_data.zip › Supplementary_Table_5.xlsx]

## Sheet: Sheet1
Microglia
IPA Upstream Regulators - rCHI HSD vs rCHI ND
P < 0.05 & Absolute Activation Z-score >=2
Upstream Regulator	Molecule Type	Activation z-score	p-value of overlap
IFNG	cytokine	3.29	0.0407
IFNB1	cytokine	2.839	0.023
CD3	complex	2.587	0.0409
lipopolysaccharide	chemical drug	2.453	0.00206
G protein alpha	group	2.449	0.0225
Ifnar	group	2.425	0.0269
IFNAR1	transmembrane receptor	2.415	0.0125
IFN alpha/beta	group	2.384	0.0123
ZBTB10	transcription regulator	2.157	0.0312
G protein alpha i	group	2.138	0.000327
WBP2	transcription regulator	2.121	0.0141
KCNJ10	ion channel	2	0.001
PNPT1	enzyme	-2	0.0278
LEF1	transcription regulator	-2.172	0.00547
RC3H1	enzyme	-2.219	0.00716
SN-011	chemical reagent	-2.449	0.00547
Ttc39aos1	other	-2.635	0.000659
Microglia
IPA Upstream Regulators - Sham HSD vs Sham ND
P < 0.05 & Absolute Activation Z-score >=2
Upstream Regulator	Molecule Type	Activation z-score	p-value of overlap
resiquimod	chemical drug	2.713	0.00709
2-amino-1-methyl-6-phenylimidazo-4-5-b-pyridine	chemical toxicant	2.646	0.000376
bortezomib	chemical drug	2.467	6.21e-06
camptothecin	chemical drug	2.365	0.00438
RET	kinase	2.335	0.00303
DPP-23	chemical reagent	2.236	0.000204
SATB1	transcription regulator	2.228	0.0135
prostaglandin J2	chemical - endogenous mammalian	2.219	0.00294
HSF2	transcription regulator	2.219	0.000149
THBS4	other	2.208	0.00336
SLC15A4	transporter	2.178	0.0218
ANGPT2	growth factor	2.172	0.0362
ceruletide	biologic drug	2.135	0.0152
methylprednisolone	chemical drug	2.062	0.0362
pirinixic acid	chemical toxicant	2.03	0.0112
ZNF106	other	-2	0.0466
APOE	transporter	-2.193	0.0217
SFTPC	other	-2.236	0.00434
4-phenylbutyric acid	chemical - endogenous mammalian	-2.356	0.00741
ST1926	chemical drug	-2.496	0.00134
TP53	transcription regulator	-2.726	0.00016
CD 437	chemical drug	-3	0.000536
Microglia
IPA Upstream Regulators - rCHI ND vs Sham ND
P < 0.05 & Absolute Activation Z-score >=2
Upstream Regulator	Molecule Type	Activation z-score	p-value of overlap
TGFB1	growth factor	2.077	0.0013
OTX2	transcription regulator	-2	0.0223
DOCK8	other	-2	0.0284
SASH1	other	-2	0.0297
Firre	other	2	0.0465
Microglia
IPA Upstream Regulators - rCHI HSD vs Sham ND
P < 0.05 & Absolute Activation Z-score >=2
Upstream Regulator	Molecule Type	Activation z-score	p-value of overlap
CD 437	chemical drug	-2.309	0.00139
decitabine	chemical drug	-2.019	0.0179
OGA	enzyme	-2	0.0178
SFTPC	other	-2	0.00665
Microglia
IPA Upstream Regulators - rCHI HSD vs Sham HSD
P < 0.05 & Absolute Activation Z-score >=2
Upstream Regulator	Molecule Type	Activation z-score	p-value of overlap
CMTM3	cytokine	-2.176	0.000425
Firre	other	-3	0.00089
TGFB1	growth factor	-2.407	0.0012
IL15	cytokine	2.33	0.00303
POU5F1	transcription regulator	2.198	0.00333
SNCA	enzyme	-2.331	0.00636
gentamicin	chemical drug	-2	0.0132
GMNN	transcription regulator	-2.236	0.0417
STAR	transporter	-2	0.0459
2-amino-1-methyl-6-phenylimidazo-4-5-b-pyridine	chemical toxicant	-2	0.0481
2-deoxyglucose	chemical drug	2.449	0.0499
